# Supplementary material for: Morpho‐metabotyping the oxidative stress response
Source: Sci Rep. 2021 Jul 29;11:15471. doi: 10.1038/s41598-021-94585-8 (PMC8322264; doi:10.1038/s41598-021-94585-8)
Supplement: Supplementary file 2 — Supplementary Information 2. [file 41598_2021_94585_MOESM2_ESM.xls]

## Sheet: Compartments (1|1)
Name	Identifier
Default	x

## Sheet: Pathways (88|88)
Name	Identifier	Nb Reactions	% Reactions with Enz	Mapping on Metabolite > Coverage	Mapping on Metabolite > Nb of Mapped	Mapping on Metabolite > p-value	Mapping on Metabolite > Bonferroni corrected p-value	Mapping on Metabolite > BH-corrected p-value
Biosynthesis of amino acids - Homo sapiens (human)	hsa01230	51	100	31.67	19	2.821256456121827E-16	1.325990534377259E-14	1.325990534377259E-14
Aminoacyl-tRNA biosynthesis - Homo sapiens (human)	hsa00970	26	100	31.25	15	9.686490816307676E-13	4.552650683664608E-11	2.276325341832304E-11
Alanine, aspartate and glutamate metabolism - Homo sapiens (human)	hsa00250	33	100	33.33	11	7.67957050952067E-10	3.609398139474715E-8	1.203132713158238E-8
Metabolic pathways - Homo sapiens (human)	hsa01100	1226	100	4.68	46	4.78469340361852E-8	2.248805899700704E-6	5.622014749251761E-7
2-Oxocarboxylic acid metabolism - Homo sapiens (human)	hsa01210	17	100	33.33	7	1.331850547474323E-6	6.25969757312932E-5	1.157088661442023E-5
Carbon metabolism - Homo sapiens (human)	hsa01200	82	100	17.19	11	1.477134461415348E-6	6.942531968652136E-5	1.157088661442023E-5
Citrate cycle (TCA cycle) - Homo sapiens (human)	hsa00020	23	100	30	6	1.654217728025781E-5	0.000777482	0.000111069
Glyoxylate and dicarboxylate metabolism - Homo sapiens (human)	hsa00630	23	100	22.58	7	2.386669736659082E-5	0.00112173	0.000140217
Arginine biosynthesis - Homo sapiens (human)	hsa00220	14	100	35.71	5	3.502347203956897E-5	0.0016461	0.000173946
Glycine, serine and threonine metabolism - Homo sapiens (human)	hsa00260	34	100	21.21	7	3.700972303871961E-5	0.00173946	0.000173946
Cysteine and methionine metabolism - Homo sapiens (human)	hsa00270	33	100	20.59	7	4.553185363000092E-5	0.00214	0.000194545
Purine metabolism - Homo sapiens (human)	hsa00230	97	100	13.04	9	0.00015203	0.0071454	0.00059545
Glutathione metabolism - Homo sapiens (human)	hsa00480	26	100	18.75	6	0.000292508	0.0137479	0.00105753
Arginine and proline metabolism - Homo sapiens (human)	hsa00330	44	100	14.63	6	0.00117713	0.055325	0.00395178
Pentose phosphate pathway - Homo sapiens (human)	hsa00030	24	100	17.39	4	0.00442377	0.207917	0.0138612
One carbon pool by folate - Homo sapiens (human)	hsa00670	26	100	16.67	4	0.00519047	0.243952	0.0145678
Phenylalanine, tyrosine and tryptophan biosynthesis - Homo sapiens (human)	hsa00400	5	100	50	2	0.00526921	0.247653	0.0145678
Glycolysis / Gluconeogenesis - Homo sapiens (human)	hsa00010	34	100	15.38	4	0.00698168	0.328139	0.0182299
D-Glutamine and D-glutamate metabolism - Homo sapiens (human)	hsa00471	4	100	40	2	0.00861117	0.404725	0.0213013
Histidine metabolism - Homo sapiens (human)	hsa00340	15	100	18.75	3	0.0113169	0.531896	0.0265948
Nitrogen metabolism - Homo sapiens (human)	hsa00910	5	100	33.33	2	0.012666	0.595301	0.0283477
Pyruvate metabolism - Homo sapiens (human)	hsa00620	25	100	13.64	3	0.0273728	1	0.0584782
beta-Alanine metabolism - Homo sapiens (human)	hsa00410	21	100	12.5	3	0.0344758	1	0.0704505
Phenylalanine metabolism - Homo sapiens (human)	hsa00360	11	100	16.67	2	0.049589	1	0.0971118
Nicotinate and nicotinamide metabolism - Homo sapiens (human)	hsa00760	21	100	15.38	2	0.0574843	1	0.10807
Butanoate metabolism - Homo sapiens (human)	hsa00650	14	100	13.33	2	0.0744606	1	0.134602
Pantothenate and CoA biosynthesis - Homo sapiens (human)	hsa00770	15	100	10.53	2	0.112338	1	0.195552
Glycerophospholipid metabolism - Homo sapiens (human)	hsa00564	49	100	5.26	2	0.324442	1	0.462084
Amino sugar and nucleotide sugar metabolism - Homo sapiens (human)	hsa00520	39	100	5.26	2	0.324442	1	0.462084
Tyrosine metabolism - Homo sapiens (human)	hsa00350	47	100	4.76	2	0.369716	1	0.511078
Thiamine metabolism - Homo sapiens (human)	hsa00730	6	100	14.29	1	0.195467	1	0.328106
Valine, leucine and isoleucine biosynthesis - Homo sapiens (human)	hsa00290	4	100	12.5	1	0.220143	1	0.356783
Ubiquinone and other terpenoid-quinone biosynthesis - Homo sapiens (human)	hsa00130	8	100	11.11	1	0.244077	1	0.370053
Taurine and hypotaurine metabolism - Homo sapiens (human)	hsa00430	6	100	11.11	1	0.244077	1	0.370053
Glycerolipid metabolism - Homo sapiens (human)	hsa00561	19	100	6.25	1	0.39261	1	0.527219
Pentose and glucuronate interconversions - Homo sapiens (human)	hsa00040	15	100	5.56	1	0.429518	1	0.560759
Selenocompound metabolism - Homo sapiens (human)	hsa00450	13	100	5.26	1	0.447139	1	0.567987
Fructose and mannose metabolism - Homo sapiens (human)	hsa00051	20	100	5	1	0.464227	1	0.574175
Sphingolipid metabolism - Homo sapiens (human)	hsa00600	31	100	4.76	1	0.480797	1	0.579422
Folate biosynthesis - Homo sapiens (human)	hsa00790	27	100	4.35	1	0.512446	1	0.602124
Lysine degradation - Homo sapiens (human)	hsa00310	22	100	3.85	1	0.556408	1	0.637834
Galactose metabolism - Homo sapiens (human)	hsa00052	25	100	3.7	1	0.570181	1	0.638059
Inositol phosphate metabolism - Homo sapiens (human)	hsa00562	39	100	3.33	1	0.609034	1	0.663559
Porphyrin and chlorophyll metabolism - Homo sapiens (human)	hsa00860	24	100	3.23	1	0.621204	1	0.663559
Valine, leucine and isoleucine degradation - Homo sapiens (human)	hsa00280	40	100	2.5	1	0.715297	1	0.724217
Tryptophan metabolism - Homo sapiens (human)	hsa00380	39	100	2.5	1	0.715297	1	0.724217
Pyrimidine metabolism - Homo sapiens (human)	hsa00240	80	100	2.44	1	0.724217	1	0.724217
Starch and sucrose metabolism - Homo sapiens (human)	hsa00500	22	100	0	0
Phosphatidylinositol signaling system - Homo sapiens (human)	hsa04070	42	100	0	0
Arachidonic acid metabolism - Homo sapiens (human)	hsa00590	36	100	0	0
Biotin metabolism - Homo sapiens (human)	hsa00780	5	100	0	0
Steroid biosynthesis - Homo sapiens (human)	hsa00100	37	100	0	0
Glycosphingolipid biosynthesis - lacto and neolacto series - Homo sapiens (human)	hsa00601	44	100	0	0
Glycosphingolipid biosynthesis - ganglio series - Homo sapiens (human)	hsa00604	22	100	0	0
Propanoate metabolism - Homo sapiens (human)	hsa00640	23	100	0	0
Retinol metabolism - Homo sapiens (human)	hsa00830	21	100	0	0
Drug metabolism - other enzymes - Homo sapiens (human)	hsa00983	28	100	0	0
Ether lipid metabolism - Homo sapiens (human)	hsa00565	19	100	0	0
Primary bile acid biosynthesis - Homo sapiens (human)	hsa00120	46	100	0	0
Terpenoid backbone biosynthesis - Homo sapiens (human)	hsa00900	16	100	0	0
D-Arginine and D-ornithine metabolism - Homo sapiens (human)	hsa00472	2	100	0	0
Fatty acid metabolism - Homo sapiens (human)	hsa01212	98	100	0	0
Fatty acid biosynthesis - Homo sapiens (human)	hsa00061	38	100	0	0
Mannose type O-glycan biosynthesis - Homo sapiens (human)	hsa00515	5	100	0	0
Ascorbate and aldarate metabolism - Homo sapiens (human)	hsa00053	5	100	0	0
Drug metabolism - cytochrome P450 - Homo sapiens (human)	hsa00982	43	100	0	0
Sulfur metabolism - Homo sapiens (human)	hsa00920	8	100	0	0
Biosynthesis of unsaturated fatty acids - Homo sapiens (human)	hsa01040	17	100	0	0
Steroid hormone biosynthesis - Homo sapiens (human)	hsa00140	117	100	0	0
Fatty acid degradation - Homo sapiens (human)	hsa00071	36	100	0	0
Fatty acid elongation - Homo sapiens (human)	hsa00062	34	100	0	0
Phosphonate and phosphinate metabolism - Homo sapiens (human)	hsa00440	4	100	0	0
Glycosaminoglycan degradation - Homo sapiens (human)	hsa00531	20	100	0	0
alpha-Linolenic acid metabolism - Homo sapiens (human)	hsa00592	9	100	0	0
Vitamin B6 metabolism - Homo sapiens (human)	hsa00750	12	100	0	0
Metabolism of xenobiotics by cytochrome P450 - Homo sapiens (human)	hsa00980	54	100	0	0
Glycosylphosphatidylinositol (GPI)-anchor biosynthesis - Homo sapiens (human)	hsa00563	9	100	0	0
Synthesis and degradation of ketone bodies - Homo sapiens (human)	hsa00072	5	100	0	0
Glycosphingolipid biosynthesis - globo and isoglobo series - Homo sapiens (human)	hsa00603	16	100	0	0
Mucin type O-glycan biosynthesis - Homo sapiens (human)	hsa00512	7	100	0	0
Glycosaminoglycan biosynthesis - chondroitin sulfate / dermatan sulfate - Homo sapiens (human)	hsa00532	8	100	0	0
Glycosaminoglycan biosynthesis - heparan sulfate / heparin - Homo sapiens (human)	hsa00534	3	100	0	0
N-Glycan biosynthesis - Homo sapiens (human)	hsa00510	33	100	0	0
Neomycin, kanamycin and gentamicin biosynthesis - Homo sapiens (human)	hsa00524	1	100	0	0
Lipoic acid metabolism - Homo sapiens (human)	hsa00785	5	100	0	0
Riboflavin metabolism - Homo sapiens (human)	hsa00740	5	100	0	0
Linoleic acid metabolism - Homo sapiens (human)	hsa00591	4	100	0	0
Caffeine metabolism - Homo sapiens (human)	hsa00232	8	100	0	0

## Sheet: Reactions (1931|1931)
Name	Identifier	E.C.	GPR	Reversible	Flux Lower Bound	Flux Upper Bound	Mapping on Metabolite > Coverage	Mapping on Metabolite > Nb of Mapped
L-glutamate:L-cysteine gamma-ligase (ADP-forming)	R00894	6.3.2.2	(hsa:2730) or (hsa:2729)	false	0	99999	100	3
(5-L-Glutamyl)-L-amino-acid 5-glutamyltransferase (cyclizing)	R02743	2.3.2.4	(hsa:79017)	false	0	99999	66.67	2
ADP phosphohydrolase	R00122	3.6.1.5	(hsa:956) or (hsa:953) or (hsa:377841)	false	0	99999	100	2
AMP aminohydrolase	R00181	3.5.4.6	(hsa:270) or (hsa:272) or (hsa:271)	false	0	99999	66.67	2
ATP diphosphohydrolase (diphosphate-forming)	R00087	3.6.1.9	(hsa:5169) or (hsa:5167)	false	0	99999	100	2
ATP phosphohydrolase	R00086	3.6.1.3 / 3.6.1.5 / 3.6.1.15 / 3.6.3.1 / 3.6.3.8 / 3.6.3.9 / 3.6.3.10 / 3.6.3.14 / 3.6.3.16 / 3.6.3.44 / 3.6.3.49 / 3.6.3.54 / 3.6.4.3 / 3.6.4.6 / 3.6.4.7 / 3.6.4.12 / 3.6.4.13	(hsa:84284)	false	0	99999	100	2
ATP:ADP phosphatransferase	R00124	2.7.4.6	(hsa:654364) or (hsa:4831) or (hsa:4832) or (hsa:4830) or (hsa:4833) or (hsa:29922) or (hsa:10201) or (hsa:221264)	true	-99999	99999	100	2
ATP:AMP phosphotransferase	R00127	2.7.4.3	(hsa:26289) or (hsa:158067) or (hsa:122481) or (hsa:390877) or (hsa:221264) or (hsa:102157402) or (hsa:205) or (hsa:204) or (hsa:203)	true	-99999	99999	100	2
citrate hydro-lyase (cis-aconitate-forming)	R01325	4.2.1.3	(hsa:50) or (hsa:48)	true	-99999	99999	100	2
citrate hydroxymutase	R01324	4.2.1.3	(hsa:50) or (hsa:48)	true	-99999	99999	100	2
gamma-L-glutamyl-L-cysteine:glycine ligase (ADP-forming)	R00497	6.3.2.3	(hsa:2937)	false	0	99999	66.67	2
glutathione gamma-glutamylaminopeptidase	R00494	3.4.19.13	(hsa:124975) or (hsa:2687) or (hsa:2686) or (hsa:2678)	false	0	99999	66.67	2
glutathione:hydrogen-peroxide oxidoreductase	R00274	1.11.1.9	(hsa:2882) or (hsa:2880) or (hsa:2876) or (hsa:2878) or (hsa:2877) or (hsa:493869) or (hsa:257202)	false	0	99999	100	2
glutathione:insulin oxidoreductase	R02824	1.8.4.2	(hsa:51060)	false	0	99999	100	2
glutathione:lipid-hydroperoxide oxidoreductase	R03167	1.11.1.12	(hsa:2879)	false	0	99999	100	2
glutathione:NADP+ oxidoreductase	R00115	1.8.1.7	(hsa:2936)	false	0	99999	50	2
glutathione:protein-disulfide oxidoreductase	R03915	1.8.4.2	(hsa:51060)	false	0	99999	100	2
inosine 5'-monophosphate phosphohydrolase	R01126	3.1.3.5	(hsa:4907) or (hsa:100526794) or (hsa:115024) or (hsa:51251) or (hsa:56953) or (hsa:22978) or (hsa:93034) or (hsa:30833) or (hsa:84618)	false	0	99999	100	2
isocitrate hydro-lyase (cis-aconitate-forming)	R01900	4.2.1.3	(hsa:50) or (hsa:48)	true	-99999	99999	100	2
isocitrate:NAD+ oxidoreductase (decarboxylating)	R00709	1.1.1.41	(hsa:3421) or (hsa:3420) or (hsa:3419)	true	-99999	99999	100	2
L-Alanine:2-oxoglutarate aminotransferase	R00258	2.6.1.2	(hsa:84706) or (hsa:2875)	false	0	99999	100	2
L-Alanine:glyoxylate aminotransferase	R00369	2.6.1.44	(hsa:189) or (hsa:64902)	false	0	99999	100	2
L-alanine:NAD+ oxidoreductase (deaminating)	R00396		(hsa:189) or (hsa:84706) or (hsa:64902) or (hsa:2875)	true	-99999	99999	100	2
L-alanine:oxaloacetate aminotransferase	R00400		(hsa:189) or (hsa:84706) or (hsa:64902) or (hsa:2875)	true	-99999	99999	100	2
L-Asparagine amidohydrolase	R00485	3.5.1.1	(hsa:440)	true	-99999	99999	100	2
L-Aspartate:2-oxoglutarate aminotransferase	R00355	2.6.1.1	(hsa:2806) or (hsa:2805)	false	0	99999	100	2
L-aspartate:ammonia ligase (AMP-forming)	R00483	6.3.5.4	(hsa:440)	true	-99999	99999	100	2
L-aspartate:L-glutamine amido-ligase (AMP-forming)	R00578	6.3.5.4	(hsa:440)	true	-99999	99999	100	2
L-cysteine hydrogen-sulfide-lyase (deaminating pyruvate-forming)	R00782	4.4.1.1	(hsa:1491)	true	-99999	99999	100	2
L-glutamate:NAD+ oxidoreductase (transaminating)	R00093		(hsa:2747) or (hsa:2746)	true	-99999	99999	100	2
L-Glutamate:NADP+ oxidoreductase (transaminating)	R00114		(hsa:2747) or (hsa:2746)	true	-99999	99999	100	2
NAD+ glycohydrolase	R00102	3.2.2.6	(hsa:952) or (hsa:683)	false	0	99999	100	2
nucleoside-triphosphate:AMP phosphotransferase	R00333	2.7.4.10	(hsa:50808)	true	-99999	99999	100	2
(S)-Lactate:ferricytochrome-c 2-oxidoreductase	R00196		(hsa:160287) or (hsa:3948) or (hsa:3945) or (hsa:3939) or (hsa:92483)	true	-99999	99999	100	2
(S)-Lactate:NAD+ oxidoreductase	R00703	1.1.1.27	(hsa:160287) or (hsa:3948) or (hsa:3945) or (hsa:3939) or (hsa:92483)	true	-99999	99999	100	2
(S)-Lactate:oxaloacetate oxidoreductase	R01447		(hsa:160287) or (hsa:3948) or (hsa:3945) or (hsa:3939) or (hsa:92483)	true	-99999	99999	100	2
(S)-malate:NAD+ oxidoreductase (decarboxylating)	R00214	1.1.1.38	(hsa:4200)	true	-99999	99999	100	2
(S)-Malate:NADP+ oxidoreductase(oxaloacetate-decarboxylating)	R00216	1.1.1.40	(hsa:10873) or (hsa:4199)	true	-99999	99999	100	2
L-Phenylalanine,tetrahydrobiopterin:oxygen oxidoreductase (4-hydroxylating)	R01795	1.14.16.1	(hsa:5053)	false	0	99999	100	2
L-serine ammonia-lyase	R00220	4.3.1.17 / 4.3.1.19	(hsa:10993) or (hsa:113675)	false	0	99999	100	2
L-serine hydro-lyase (adding hydrogen sulfide, L-cysteine-forming)	R00891	4.2.1.22	(hsa:102724560) or (hsa:875)	false	0	99999	100	2
5-Methyltetrahydrofolate:L-homocysteine S-methyltransferase	R00946	2.1.1.13	(hsa:4548)	false	0	99999	100	2
5-Methyltetrahydropteroyltri-L-glutamate:L-homocysteine S-methyltransferase	R04405		(hsa:23743) or (hsa:4548) or (hsa:635)	true	-99999	99999	100	2
S-Adenosyl-L-methionine:L-homocysteine S-methyltransferase	R00650	2.1.1.10	(hsa:23743)	false	0	99999	100	2
(5-glutamyl)-peptide:amino-acid 5-glutamyltransferase	R03916	2.3.2.2	(hsa:124975) or (hsa:2687) or (hsa:2686) or (hsa:2678)	false	0	99999	33.33	1
(R)-4'-phosphopantothenate:L-cysteine ligase (ATP-utilizing)	R04230	6.3.2.51	(hsa:79717)	false	0	99999	33.33	1
(R)-Lactate:ferricytochrome-c 2-oxidoreductase	R00197	1.1.2.4	(hsa:197257)	false	0	99999	50	1
(S)-1-pyrroline-5-carboxylate:NAD+ oxidoreductase	R00707	1.2.1.88	(hsa:8659)	true	-99999	99999	50	1
(S)-1-pyrroline-5-carboxylate:NADP+ oxidoreductase	R00708	1.2.1.88	(hsa:8659)	true	-99999	99999	50	1
1,2-benzenediol:oxygen oxidoreductase	R00031	1.14.18.1	(hsa:7299) or (hsa:7054)	true	-99999	99999	50	1
2-(Nomega-L-arginino)succinate arginine-lyase (fumarate-forming)	R01086	4.3.2.1	(hsa:435)	false	0	99999	33.33	1
2-Hydroxyglutarate:(acceptor) 2-oxidoreductase	R03534	1.1.99.2	(hsa:79944)	false	0	99999	50	1
2-oxoglutaramate amidohydrolase	R00269	3.5.1.3	(hsa:56954)	false	0	99999	50	1
2-Oxoglutarate dehydrogenase complex	R08549	1.2.4.2 / 1.8.1.4 / 2.3.1.61	(hsa:1743) or (hsa:1738) or (hsa:55753) or (hsa:4967)	false	0	99999	50	1
2'-Deoxyadenosine 5'-diphosphate:oxidized-thioredoxin 2'-oxidoreductase	R02017	1.17.4.1	(hsa:6241) or (hsa:6240) or (hsa:50484)	false	0	99999	50	1
3-fumarylpyruvate fumarylhydrolase	R01085	3.7.1.5	(hsa:81889)	false	0	99999	33.33	1
3-Mercaptopyruvate:cyanide sulfurtransferase	R03105	2.8.1.2	(hsa:7263) or (hsa:4357)	false	0	99999	25	1
4-hydroxy-2-oxoglutarate glyoxylate-lyase (pyruvate-forming)	R00470	4.1.3.16	(hsa:112817)	true	-99999	99999	33.33	1
4-hydroxy-2-oxoglutarate glyoxylate-lyase (pyruvate-forming)	R00471	4.1.3.16	(hsa:112817)	false	0	99999	33.33	1
5-Formiminotetrahydrofolate:L-glutamate N-formiminotransferase	R02287	2.1.2.5	(hsa:10841)	true	-99999	99999	50	1
5-oxo-L-proline amidohydrolase (ATP-hydrolysing)	R00251	3.5.2.9	(hsa:26873)	false	0	99999	50	1
5-phosphoribosylamine:diphosphate phospho-alpha-D-ribosyltransferase (glutamate-amidating)	R01072	2.4.2.14	(hsa:5471)	false	0	99999	33.33	1
5'-Inosinate phosphoribohydrolase	R01128		(hsa:3251)	true	-99999	99999	50	1
Acetyl-CoA:choline O-acetyltransferase	R01023	2.3.1.6	(hsa:1103)	false	0	99999	50	1
Acetyl-CoA:formate C-acetyltransferase	R00212		(hsa:8050) or (hsa:5162) or (hsa:5161) or (hsa:5160) or (hsa:1738) or (hsa:1737)	true	-99999	99999	50	1
acetyl-CoA:L-aspartate N-acetyltransferase	R00487	2.3.1.17	(hsa:339983)	false	0	99999	50	1
acetyl-CoA:L-glutamate N-acetyltransferase	R00259	2.3.1.1	(hsa:162417)	false	0	99999	50	1
acetyl-CoA:oxaloacetate C-acetyltransferase (thioester-hydrolysing)	R00351	2.3.3.1	(hsa:1431)	true	-99999	99999	33.33	1
acetyl-CoA:oxaloacetate C-acetyltransferase [(pro-S)-carboxymethyl-forming, ADP-phosphorylating]	R00352	2.3.3.8	(hsa:47)	true	-99999	99999	33.33	1
Acetylcholine aectylhydrolase	R01026	3.1.1.7 / 3.1.1.8	(hsa:43)	false	0	99999	50	1
Acyl-CoA:glycerone-phosphate O-acyltransferase	R01013	2.3.1.42	(hsa:8443)	false	0	99999	50	1
adenosine 3',5'-phosphate 5'-nucleotidohydrolase	R00191	3.1.4.17 / 3.1.4.53	(hsa:8622) or (hsa:5151) or (hsa:5150) or (hsa:5144) or (hsa:5143) or (hsa:5142) or (hsa:5141) or (hsa:27115)	false	0	99999	50	1
adenosine 5'-monophosphate phosphohydrolase	R00183	3.1.3.5	(hsa:4907) or (hsa:100526794) or (hsa:115024) or (hsa:51251) or (hsa:56953) or (hsa:22978) or (hsa:93034) or (hsa:30833) or (hsa:84618)	false	0	99999	50	1
Adenosine aminohydrolase	R01560	3.5.4.4	(hsa:100) or (hsa:51816)	false	0	99999	50	1
AMP:diphosphate phospho-D-ribosyltransferase	R00190	2.4.2.7 / 2.4.2.8	(hsa:353)	true	-99999	99999	50	1
ATP diphosphate-lyase (cyclizing 3',5'-cyclic-AMP-forming)	R00089	4.6.1.1	(hsa:196883) or (hsa:109) or (hsa:108) or (hsa:107) or (hsa:115) or (hsa:114) or (hsa:113) or (hsa:112) or (hsa:111) or (hsa:55811)	false	0	99999	50	1
ATP:adenosine 5'-phosphotransferase	R00185	2.7.1.20 / 2.7.1.74	(hsa:1633)	true	-99999	99999	50	1
ATP:alpha-D-galactose 1-phosphotransferase	R01092	2.7.1.6	(hsa:2584)	false	0	99999	50	1
ATP:choline phosphotransferase	R01021	2.7.1.32	(hsa:1120) or (hsa:1119)	false	0	99999	50	1
ATP:creatine N-phosphotransferase	R01881	2.7.3.2	(hsa:1160) or (hsa:1158) or (hsa:1152) or (hsa:1159) or (hsa:548596)	false	0	99999	50	1
ATP:D-Gluconate 6-phosphotransferase	R01737	2.7.1.12	(hsa:414328)	false	0	99999	50	1
ATP:D-ribose 5-phosphotransferase	R01051	2.7.1.15	(hsa:64080)	true	-99999	99999	50	1
ATP:GDP phosphotransferase	R00330	2.7.4.6	(hsa:654364) or (hsa:4831) or (hsa:4832) or (hsa:4830) or (hsa:4833) or (hsa:29922) or (hsa:10201) or (hsa:221264)	true	-99999	99999	50	1
ATP:glycerone phosphotransferase	R01011	2.7.1.29	(hsa:26007)	false	0	99999	50	1
ATP:L-glutamate 5-phosphotransferase	R00239	2.7.2.11	(hsa:5832)	false	0	99999	50	1
ATP:NAD+ 2'-phosphotransferase	R00104	2.7.1.23	(hsa:65220) or (hsa:133686)	false	0	99999	50	1
ATP:nicotinamide-nucleotide adenylyltransferase	R00137	2.7.7.1 / 2.7.7.18	(hsa:23057) or (hsa:349565) or (hsa:64802)	true	-99999	99999	50	1
ATP:polynucleotide adenylyltransferase	R00435	2.7.7.6 / 2.7.7.19	(hsa:51082) or (hsa:101060521) or (hsa:9533) or (hsa:171568) or (hsa:84172) or (hsa:548644) or (hsa:11128) or (hsa:246721) or (hsa:10621) or (hsa:10622) or (hsa:10623) or (hsa:64425) or (hsa:55718) or (hsa:55703) or (hsa:84265) or (hsa:221830) or (hsa:5441) or (hsa:5440) or (hsa:5437) or (hsa:5436) or (hsa:5435) or (hsa:5434) or (hsa:5433) or (hsa:5432) or (hsa:5431) or (hsa:5430) or (hsa:5439) o…	true	-99999	99999	50	1
ATP:pyruvate 2-O-phosphotransferase	R00200	2.7.1.40	(hsa:5315) or (hsa:5313)	false	0	99999	50	1
ATP:pyruvate,phosphate phosphotransferase	R00206		(hsa:5315) or (hsa:5313)	true	-99999	99999	50	1
ATP:pyruvate,water phosphotransferase	R00199		(hsa:5315) or (hsa:5313)	true	-99999	99999	50	1
beta-D-fructose-1,6-bisphosphate D-glyceraldehyde-3-phosphate-lyase (glycerone-phosphate-forming)	R01070	4.1.2.13	(hsa:229) or (hsa:226) or (hsa:230)	true	-99999	99999	33.33	1
betaine aldehyde:oxygen oxidoreductase	R08211		(hsa:501)	true	-99999	99999	50	1
choline:acceptor 1-oxidoreductase	R01025	1.1.99.1	(hsa:55349)	false	0	99999	50	1
choline:oxygen 1-oxidoreductase	R01022		(hsa:55349)	true	-99999	99999	50	1
citrate:L-glutamate ligase (ADP-forming)	R10677	6.3.1.17	(hsa:57494)	false	0	99999	50	1
D-fructose 1-phosphate D-glyceraldehyde-3-phosphate-lyase	R02568	4.1.2.13	(hsa:229) or (hsa:226) or (hsa:230)	true	-99999	99999	33.33	1
D-galactose 1-epimerase	R10619	5.1.3.3	(hsa:130589)	false	0	99999	50	1
D-Glucono-1,5-lactone lactonohydrolase	R01519	3.1.1.17	(hsa:9104)	false	0	99999	50	1
D-glyceraldehyde-3-phosphate aldose-ketose-isomerase	R01015	5.3.1.1	(hsa:7167)	true	-99999	99999	50	1
D-xylose:NADP+ 1-oxidoreductase	R01430	1.1.1.179	(hsa:27294)	false	0	99999	50	1
deamido-NAD+:ammonia ligase (AMP-forming)	R00189	6.3.5.1	(hsa:55191)	true	-99999	99999	50	1
Deamido-NAD+:L-glutamine amido-ligase (AMP-forming)	R00257	6.3.5.1	(hsa:55191)	false	0	99999	50	1
glutathione:L-amino-acid 5-glutamyltransferase	R01262	2.3.2.2	(hsa:124975) or (hsa:2687) or (hsa:2686) or (hsa:2678)	false	0	99999	25	1
GTP 3',8-cyclase [(8S)-3',8-cyclo-7,8-dihydroguanosine 5'-triphosphate-forming]	R09394	4.1.99.22	(hsa:4337)	false	0	99999	50	1
GTP 8,9-hydrolase	R00428	3.5.4.16	(hsa:2643)	false	0	99999	50	1
GTP diphosphate-lyase (cyclizing 3',5'-cyclic-GMP-forming)	R00434	4.6.1.1 / 4.6.1.2	(hsa:196883) or (hsa:109) or (hsa:108) or (hsa:107) or (hsa:115) or (hsa:114) or (hsa:113) or (hsa:112) or (hsa:111) or (hsa:55811)	false	0	99999	50	1
GTP diphosphohydrolase (diphosphate-forming)	R00426		(hsa:5169) or (hsa:5167)	false	0	99999	50	1
GTP phosphohydrolase	R00335	3.6.1.5 / 3.6.5.4 / 3.6.5.5	(hsa:956) or (hsa:953) or (hsa:377841)	false	0	99999	50	1
GTP:pyruvate 2-O-phosphotransferase	R00430	2.7.1.40	(hsa:5315) or (hsa:5313)	true	-99999	99999	50	1
GTP:RNA guanylyltransferase (DNA-directed)	R00441	2.7.7.6	(hsa:51082) or (hsa:101060521) or (hsa:9533) or (hsa:171568) or (hsa:84172) or (hsa:548644) or (hsa:11128) or (hsa:246721) or (hsa:10621) or (hsa:10622) or (hsa:10623) or (hsa:64425) or (hsa:55718) or (hsa:55703) or (hsa:84265) or (hsa:221830) or (hsa:5441) or (hsa:5440) or (hsa:5437) or (hsa:5436) or (hsa:5435) or (hsa:5434) or (hsa:5433) or (hsa:5432) or (hsa:5431) or (hsa:5430) or (hsa:5439) o…	true	-99999	99999	50	1
Guanine aminohydrolase	R01676	3.5.4.3	(hsa:9615)	false	0	99999	50	1
HCO3-:L-glutamine amido-ligase (ADP-forming, carbamate-phosphorylating)	R00575	6.3.5.5	(hsa:790)	false	0	99999	50	1
hypoxanthine:NAD+ oxidoreductase	R01768	1.17.1.4	(hsa:7498)	false	0	99999	50	1
Hypoxanthine:oxygen oxidoreductase	R01769	1.17.3.2	(hsa:7498)	false	0	99999	50	1
IDP phosphohydrolase	R00961	3.6.1.5 / 3.6.1.6 / 3.6.1.64	(hsa:131870)	false	0	99999	50	1
IMP 1,2-hydrolase (decyclizing)	R01127	2.1.2.3 / 3.5.4.10	(hsa:471)	true	-99999	99999	50	1
IMP:diphosphate phospho-D-ribosyltransferase	R01132	2.4.2.8	(hsa:3251)	true	-99999	99999	50	1
IMP:L-aspartate ligase (GDP-forming)	R01135	6.3.4.4	(hsa:159) or (hsa:122622)	false	0	99999	50	1
IMP:NAD+ oxidoreductase	R01130	1.1.1.205	(hsa:3614) or (hsa:3615)	false	0	99999	50	1
Inosine 5'-triphosphate pyrophosphohydrolase	R00720		(hsa:3704)	false	0	99999	50	1
inosine-5'-phosphate:NADP+ oxidoreductase (aminating)	R01134	1.7.1.7	(hsa:51292) or (hsa:2766)	false	0	99999	50	1
inosine:phosphate alpha-D-ribosyltransferase	R01863	2.4.2.1	(hsa:4860)	true	-99999	99999	50	1
Isocitrate:NADP+ oxidoreductase	R01899	1.1.1.42	(hsa:3418) or (hsa:3417)	true	-99999	99999	50	1
L-2-aminoadipate-6-semialdehyde:NAD+ 6-oxidoreductase	R03102	1.2.1.31	(hsa:501)	false	0	99999	50	1
L-2-aminoadipate-6-semialdehyde:NADP+ 6-oxidoreductase	R03103	1.2.1.31	(hsa:501)	false	0	99999	50	1
L-2-aminoadipate:2-oxoglutarate aminotransferase	R01939	2.6.1.39	(hsa:51166)	true	-99999	99999	50	1
L-Alanine:tRNA(Ala) ligase (AMP-forming)	R03038	6.1.1.7	(hsa:16) or (hsa:57505)	false	0	99999	50	1
L-Arginine amidinohydrolase	R00551	3.5.3.1	(hsa:384) or (hsa:383)	false	0	99999	33.33	1
L-arginine carboxy-lyase (agmatine-forming)	R00566	4.1.1.19	(hsa:113451)	false	0	99999	50	1
L-Arginine iminohydrolase	R00552		(hsa:4842) or (hsa:4843) or (hsa:4846)	true	-99999	99999	50	1
L-arginine,NADPH:oxygen oxidoreductase (N-(omega)-hydroxyarginine-forming)	R00558	1.14.13.39	(hsa:4842) or (hsa:4843) or (hsa:4846)	false	0	99999	50	1
L-arginine,NADPH:oxygen oxidoreductase (nitric-oxide-forming)	R00557	1.14.13.39	(hsa:4842) or (hsa:4843) or (hsa:4846)	true	-99999	99999	50	1
L-arginine,reduced-flavodoxin:oxygen oxidoreductase (nitric-oxide-forming)	R11711		(hsa:4842) or (hsa:4843) or (hsa:4846)	true	-99999	99999	50	1
L-Arginine:tRNA(Arg) ligase (AMP-forming)	R03646	6.1.1.19	(hsa:5917) or (hsa:57038)	false	0	99999	50	1
L-Asparagine:tRNA(Asn) ligase (AMP-forming)	R03648	6.1.1.22	(hsa:4677) or (hsa:79731)	false	0	99999	50	1
L-aspartate 1-carboxy-lyase (beta-alanine-forming)	R00489	4.1.1.11 / 4.1.1.15	(hsa:339896)	false	0	99999	50	1
L-Aspartate:tRNA(Asp) ligase (AMP-forming)	R05577	6.1.1.12	(hsa:1615) or (hsa:55157)	false	0	99999	50	1
L-Aspartic acid:oxygen oxidoreductase (deaminating)	R00357	1.4.3.2	(hsa:259307)	false	0	99999	50	1
L-Citrulline:L-aspartate ligase (AMP-forming)	R01954	6.3.4.5	(hsa:445)	false	0	99999	33.33	1
L-cystathionine cysteine-lyase (deaminating 2-oxobutanoate-forming)	R01001	4.4.1.1	(hsa:1491)	true	-99999	99999	50	1
L-cysteine:[enzyme]-cysteine sulfurtransferase	R07460	2.8.1.7	(hsa:9054)	false	0	99999	33.33	1
L-Cysteine:2-oxoglutarate aminotransferase	R00895	2.6.1.1	(hsa:2806) or (hsa:2805)	true	-99999	99999	50	1
L-cysteine:2-oxoglutarate aminotransferase	R00896	2.6.1.1	(hsa:2806) or (hsa:2805)	true	-99999	99999	50	1
L-Cysteine:oxygen oxidoreductase	R00893	1.13.11.20	(hsa:1036)	false	0	99999	50	1
L-Cysteine:tRNA(Cys) ligase (AMP-forming)	R03650	6.1.1.16	(hsa:833) or (hsa:79587)	false	0	99999	50	1
L-cysteinylglycine dipeptidase	R00899	3.4.11.1 / 3.4.11.2	(hsa:51056)	false	0	99999	33.33	1
L-glutamate 1-carboxy-lyase (4-aminobutanoate-forming)	R00261	4.1.1.15	(hsa:2571) or (hsa:2572)	false	0	99999	50	1
L-glutamate gamma-semialdehyde:NAD+ oxidoreductase	R00245	1.2.1.88	(hsa:8659)	true	-99999	99999	50	1
L-Glutamate:ammonia ligase (ADP-forming)	R00253	6.3.1.2	(hsa:2752)	false	0	99999	50	1
L-glutamate:NAD+ oxidoreductase (deaminating)	R00243	1.4.1.3	(hsa:2747) or (hsa:2746)	true	-99999	99999	50	1
L-Glutamate:NADP+ oxidoreductase (deaminating)	R00248	1.4.1.3	(hsa:2747) or (hsa:2746)	true	-99999	99999	50	1
L-glutamate:tRNA(Glu) ligase (AMP-forming)	R05578	6.1.1.17	(hsa:2058) or (hsa:124454)	false	0	99999	50	1
L-glutamine amidohydrolase	R00256	3.5.1.2 / 6.3.4.2 / 6.3.5.2 / 6.3.5.4 / 6.3.5.5	(hsa:2744) or (hsa:27165)	false	0	99999	50	1
L-glutamine:D-fructose-6-phosphate isomerase (deaminating)	R00768	2.6.1.16	(hsa:9945) or (hsa:2673)	false	0	99999	50	1
L-Glutamine:tRNA(Gln) ligase (AMP-forming)	R03652	6.1.1.18	(hsa:5859)	false	0	99999	50	1
L-histidine ammonia-lyase (urocanate-forming)	R01168	4.3.1.3	(hsa:3034)	false	0	99999	50	1
L-histidine carboxy-lyase (histamine-forming)	R01167	4.1.1.22 / 4.1.1.28	(hsa:3067)	false	0	99999	50	1
L-histidine:beta-alanine ligase (ADP-forming)	R01164	6.3.2.11	(hsa:57571)	false	0	99999	50	1
L-Histidine:tRNA(His) ligase (AMP-forming)	R03655	6.1.1.21	(hsa:23438) or (hsa:3035)	false	0	99999	50	1
L-Leucine:2-oxoglutarate aminotransferase	R01090	2.6.1.42	(hsa:587) or (hsa:586)	true	-99999	99999	50	1
L-leucine:NAD+ oxidoreductase (deaminating)	R01088		(hsa:587) or (hsa:586)	true	-99999	99999	50	1
L-Leucine:tRNA(Leu) ligase (AMP-forming)	R03657	6.1.1.4	(hsa:23395) or (hsa:51520)	false	0	99999	50	1
L-Proline,2-oxoglutarate:oxygen oxidoreductase (4-hydroxylating)	R01252	1.14.11.2	(hsa:283208) or (hsa:5033) or (hsa:8974)	false	0	99999	50	1
L-proline:(acceptor) oxidoreductase	R10507		(hsa:102724788) or (hsa:5625)	false	0	99999	50	1
L-Proline:NAD+ 5-oxidoreductase	R01248	1.5.1.2	(hsa:65263) or (hsa:29920) or (hsa:5831)	true	-99999	99999	50	1
L-Proline:NADP+ 5-oxidoreductase	R01251	1.5.1.2	(hsa:65263) or (hsa:29920) or (hsa:5831)	true	-99999	99999	50	1
L-proline:quinone oxidoreductase	R01253		(hsa:65263) or (hsa:29920) or (hsa:102724788) or (hsa:5831) or (hsa:5625)	true	-99999	99999	50	1
L-proline:tRNA(Pro) ligase (AMP-forming)	R03661	6.1.1.15	(hsa:2058) or (hsa:25973)	false	0	99999	50	1
L-selenocysteine selenide-lyase (L-alanine-forming)	R03599	4.4.1.16	(hsa:51540)	false	0	99999	33.33	1
L-tyrosine carboxy-lyase (tyramine-forming)	R00736	4.1.1.28	(hsa:1644)	false	0	99999	50	1
L-Tyrosine,L-dopa:oxygen oxidoreductase	R02078	1.14.18.1	(hsa:7299)	false	0	99999	50	1
L-Tyrosine,tetrahydrobiopterin:oxygen oxidoreductase (3-hydroxylating)	R01815	1.14.16.2	(hsa:7054)	false	0	99999	50	1
L-tyrosine:2-oxoglutarate aminotransferase	R00734	2.6.1.1 / 2.6.1.5	(hsa:6898)	false	0	99999	50	1
L-Tyrosine:oxygen oxidoreductase	R00731	1.14.18.1	(hsa:7299)	false	0	99999	50	1
L-Tyrosine:oxygen oxidoreductase (deaminating)	R00729	1.4.3.2	(hsa:259307)	false	0	99999	50	1
L-tyrosine:pyruvate aminotransferase	R09254		(hsa:6898) or (hsa:259307) or (hsa:2806) or (hsa:2805)	true	-99999	99999	50	1
L-Tyrosine:tRNA(Tyr) ligase (AMP-forming)	R02918	6.1.1.1	(hsa:51067) or (hsa:8565)	false	0	99999	50	1
N-Acetyl-L-aspartate amidohydrolase	R00488	3.5.1.15	(hsa:443)	false	0	99999	50	1
N-Formimino-L-glutamate formiminohydrolase	R02285		(hsa:10841)	true	-99999	99999	50	1
N-Formyl-L-aspartate amidohydrolase	R00526	3.5.1.15	(hsa:443)	false	0	99999	50	1
N-Ribosylnicotinamide:orthophosphate ribosyltransferase	R02294	2.4.2.1	(hsa:4860)	true	-99999	99999	50	1
N,N-dimethylglycine,5,6,7,8-tetrahydrofolate:electron-transferflavoprotein oxidoreductase (demethylating,5,10-methylenetetrahydrofolate-forming)	R01565	1.5.8.4	(hsa:29958)	false	0	99999	50	1
N6-(1,2-dicarboxyethyl)AMP AMP-lyase (fumarate-forming)	R01083	4.3.2.2	(hsa:158)	false	0	99999	50	1
NAD+ phosphohydrolase	R00103	3.6.1.9 / 3.6.1.22	(hsa:5169) or (hsa:5167)	false	0	99999	50	1
NADP+:nicotinate ADP-ribosyltransferase	R00119	2.4.99.20	(hsa:952) or (hsa:683)	false	0	99999	50	1
NADPH:NAD+ oxidoreductase	R00112	1.6.1.2	(hsa:23530)	true	-99999	99999	50	1
Nalpha-(beta-alanyl)-L-histidine hydrolase	R01166	3.4.13.18 / 3.4.13.20	(hsa:84735)	false	0	99999	50	1
nicotinamide-D-ribonucleotide:diphosphate phospho-alpha-D-ribosyltransferase	R01271	2.4.2.12	(hsa:10135)	true	-99999	99999	50	1
NTP:pyruvate O2-phosphotransferase	R02320	2.7.1.40	(hsa:5315) or (hsa:5313)	false	0	99999	50	1
oxaloacetate carboxy-lyase (pyruvate-forming)	R00217	1.1.1.38 / 1.1.1.40	(hsa:5091)	true	-99999	99999	50	1
oxalosuccinate carboxy-lyase (2-oxoglutarate-forming)	R00268	1.1.1.42	(hsa:3418) or (hsa:3417)	true	-99999	99999	50	1
p-cumic alcohol:NAD+ oxidoreductase	R02565	1.2.1.8	(hsa:501)	false	0	99999	50	1
p-Cumic alcohol:NADP+ oxidoreductase	R02566	1.2.1.8	(hsa:501)	false	0	99999	50	1
P1,P3-bis(5'-adenosyl)-triphosphate adenylohydrolase	R00187	3.6.1.29	(hsa:2272) or (hsa:22875)	false	0	99999	50	1
P1,P4-bis(5'-adenosyl)-tetraphosphate adenylohydrolase	R00184	3.6.1.17	(hsa:318)	false	0	99999	50	1
P1,P4-bis(5'-guanosyl)-tetraphosphate guanylylhydrolase	R01232	3.6.1.17	(hsa:318)	false	0	99999	50	1
Phosphocholine phosphohydrolase	R06871	3.1.3.75	(hsa:162466)	false	0	99999	50	1
polyribonucleotide:phosphate adenylyltransferase	R00437	2.7.7.8	(hsa:87178)	true	-99999	99999	50	1
Pyruvate:carbon-dioxide ligase (ADP-forming)	R00344	6.4.1.1	(hsa:5091)	false	0	99999	50	1
pyruvate:ferredoxin 2-oxidoreductase (CoA-acetylating)	R01196		(hsa:8050) or (hsa:5162) or (hsa:5161) or (hsa:5160) or (hsa:1738) or (hsa:1737)	true	-99999	99999	50	1
pyruvate:flavodoxin 2-oxidoreductase (CoA-acetylating)	R10866		(hsa:8050) or (hsa:5162) or (hsa:5161) or (hsa:5160) or (hsa:1738) or (hsa:1737)	true	-99999	99999	50	1
pyruvate:NAD+ 2-oxidoreductase (CoA-acetylating)	R00209	1.2.4.1 / 1.8.1.4 / 2.3.1.12	(hsa:8050) or (hsa:5162) or (hsa:5161) or (hsa:5160) or (hsa:1738) or (hsa:1737)	true	-99999	99999	50	1
pyruvate:thiamin diphosphate acetaldehydetransferase (decarboxylating)	R00014	1.2.4.1	(hsa:5162) or (hsa:5161) or (hsa:5160)	false	0	99999	33.33	1
rn:R00135	R00135	3.4.11.5	(hsa:51056)	false	0	99999	50	1
rn:R00621	R00621	1.2.4.2	(hsa:55753) or (hsa:4967)	false	0	99999	33.33	1
rn:R03539	R03539	1.11.1.8	(hsa:7173)	false	0	99999	50	1
rn:R08557	R08557	1.1.1.1	(hsa:55349)	true	-99999	99999	50	1
rn:R08558	R08558	1.1.1.1	(hsa:55349)	true	-99999	99999	50	1
RX:glutathione R-transferase	R03522	2.5.1.18	(hsa:2939) or (hsa:2938) or (hsa:2950) or (hsa:2953) or (hsa:2952) or (hsa:2949) or (hsa:221357) or (hsa:2940) or (hsa:2946) or (hsa:2948) or (hsa:2947) or (hsa:2941) or (hsa:2944) or (hsa:373156) or (hsa:4259) or (hsa:4257) or (hsa:4258) or (hsa:27306) or (hsa:119391) or (hsa:9446) or (hsa:653689)	false	0	99999	33.33	1
S-Adenosyl-L-methionine:glycine N-methyltransferase	R00367	2.1.1.20	(hsa:27232)	true	-99999	99999	50	1
S-Adenosyl-L-methionine:nicotinamide N-methyltransferase	R01269	2.1.1.1	(hsa:4837)	false	0	99999	50	1
S-adenosylmethioninamine:putrescine 3-aminopropyltransferase	R01920	2.5.1.16	(hsa:6723)	false	0	99999	50	1
S-adenosylmethioninamine:spermidine 3-aminopropyltransferase	R02869	2.5.1.16 / 2.5.1.22	(hsa:6611)	false	0	99999	50	1
S-methyl-5'-thioadenosine:phosphate S-methyl-5-thio-alpha-D-ribosyl-transferase	R01402	2.4.2.28	(hsa:4507)	false	0	99999	50	1
sarcosine:electron-transfer flavoprotein oxidoreductase (demethylating)	R00611	1.5.8.3	(hsa:1757)	false	0	99999	50	1
sarcosine:oxygen oxidoreductase (demethylating)	R00610	1.5.3.1	(hsa:51268)	false	0	99999	50	1
sedoheptulose-7-phosphate:D-glyceraldehyde-3-phosphate glyceronetransferase	R01827	2.2.1.2	(hsa:6888)	true	-99999	99999	25	1
sedoheptulose-7-phosphate:D-glyceraldehyde-3-phosphate glycolaldehyde transferase	R01641	2.2.1.1	(hsa:8277) or (hsa:7086) or (hsa:84076)	true	-99999	99999	25	1
sn-Glycero-3-phosphocholine glycerophosphohydrolase	R01030	3.1.4.2	(hsa:56261)	false	0	99999	33.33	1
sn-Glycerol-3-phosphate:(acceptor) 2-oxidoreductase	R00848	1.1.5.3	(hsa:2820)	true	-99999	99999	50	1
sn-Glycerol-3-phosphate:NAD+ 2-oxidoreductase	R00842	1.1.1.8	(hsa:23171) or (hsa:2819)	true	-99999	99999	50	1
Trimethylaminoacetate:L-homosysteine S-methyltransferase	R02821	2.1.1.5	(hsa:635)	false	0	99999	50	1
xanthine:NAD+ oxidoreductase	R02103	1.17.1.4	(hsa:7498)	false	0	99999	50	1
Xanthine:oxygen oxidoreductase	R02107	1.17.3.2	(hsa:7498)	false	0	99999	50	1
Xanthosine:orthophosphate ribosyltransferase	R02297	2.4.2.1	(hsa:4860)	true	-99999	99999	50	1
XMP:pyrophosphate phosphoribosyltransferase	R02142	2.4.2.8	(hsa:3251)	true	-99999	99999	50	1
xylitol:NAD+ oxidoreductase	R09477		(hsa:231) or (hsa:57016)	true	-99999	99999	50	1
xylitol:NADP+ oxidoreductase	R01431	1.1.1.21	(hsa:231) or (hsa:57016)	true	-99999	99999	50	1
xylitol:oxygen oxidoreductase	R07152		(hsa:231) or (hsa:57016)	true	-99999	99999	50	1
(S)-malate hydro-lyase (fumarate-forming)	R01082	4.2.1.2	(hsa:2271)	true	-99999	99999	50	1
(S)-malate:NAD+ oxidoreductase	R00342	1.1.1.37	(hsa:4190) or (hsa:4191)	true	-99999	99999	50	1
(S)-malate:NADP+ oxidoreductase	R00343		(hsa:4190) or (hsa:4191)	true	-99999	99999	50	1
(S)-malate:quinone oxidoreductase	R00361		(hsa:4190) or (hsa:4191)	true	-99999	99999	50	1
2,3-bisphospho-D-glycerate 2-phosphohydrolase	R01516	5.4.2.11	(hsa:669)	true	-99999	99999	50	1
3-Phospho-D-glycerate:NAD+ 2-oxidoreductase	R01513	1.1.1.95	(hsa:26227)	true	-99999	99999	50	1
5,10-Methylenetetrahydrofolate:glycine hydroxymethyltransferase	R00945	2.1.2.1	(hsa:6472) or (hsa:6470)	true	-99999	99999	33.33	1
ATP:3-phospho-D-glycerate 1-phosphotransferase	R01512	2.7.2.3	(hsa:5232) or (hsa:5230)	true	-99999	99999	50	1
ATP:L-methionine S-adenosyltransferase	R00177	2.5.1.6	(hsa:4143) or (hsa:4144) or (hsa:27430)	false	0	99999	50	1
D-phosphoglycerate 2,3-phosphomutase	R01518	5.4.2.11	(hsa:441531) or (hsa:5224) or (hsa:5223) or (hsa:669)	true	-99999	99999	50	1
L-cystathionine L-homocysteine-lyase (deaminating pyruvate-forming)	R01286		(hsa:102724560) or (hsa:875)	true	-99999	99999	50	1
L-Methionine:oxygen oxidoreductase (deaminating)	R00648	1.4.3.2	(hsa:259307)	false	0	99999	50	1
L-Methionine:tRNAMet ligase (AMP-forming)	R03659	6.1.1.10	(hsa:92935) or (hsa:4141)	false	0	99999	50	1
L-phenylalanine carboxy-lyase (phenylethylamine-forming)	R00699	4.1.1.28	(hsa:1644)	false	0	99999	50	1
L-Phenylalanine:2-oxoglutarate aminotransferase	R00694	2.6.1.1 / 2.6.1.5	(hsa:2806) or (hsa:2805)	true	-99999	99999	50	1
L-phenylalanine:NAD+ oxidoreductase (deaminating)	R00688		(hsa:6898) or (hsa:259307) or (hsa:2806) or (hsa:2805)	true	-99999	99999	50	1
L-Phenylalanine:oxygen oxidoreductase (deaminating)	R00689	1.4.3.2	(hsa:259307)	false	0	99999	50	1
L-phenylalanine:pyruvate aminotransferase	R00692		(hsa:6898) or (hsa:259307) or (hsa:2806) or (hsa:2805)	true	-99999	99999	50	1
L-Phenylalanine:tRNA(Ala) ligase (AMP-forming)	R03660	6.1.1.20	(hsa:10056) or (hsa:10667) or (hsa:2193)	false	0	99999	50	1
L-serine hydro-lyase	R00590	4.3.1.17	(hsa:10993) or (hsa:113675)	false	0	99999	50	1
L-serine hydro-lyase (adding homocysteine L-cystathionine-forming)	R01290	4.2.1.22	(hsa:102724560) or (hsa:875)	false	0	99999	50	1
L-Serine:glyoxylate aminotransferase	R00588	2.6.1.45	(hsa:189)	true	-99999	99999	50	1
L-Serine:pyruvate aminotransferase	R00585	2.6.1.51	(hsa:189)	true	-99999	99999	50	1
L-Serine:tRNA(Ser) ligase (AMP-forming)	R03662	6.1.1.11	(hsa:54938) or (hsa:6301)	false	0	99999	50	1
L-serine:tRNASec ligase (AMP-forming)	R08218	6.1.1.11	(hsa:54938) or (hsa:6301)	false	0	99999	50	1
L-Tryptophan -tRNA(Trp) ligase (AMP-forming)	R03664	6.1.1.2	(hsa:10352) or (hsa:7453)	false	0	99999	50	1
L-Tryptophan decarboxy-lyase	R00685	4.1.1.28	(hsa:1644)	false	0	99999	50	1
L-Tryptophan,tetrahydrobiopterin:oxygen oxidoreductase (5-hydroxylating)	R01814	1.14.16.4	(hsa:7166) or (hsa:121278)	false	0	99999	50	1
L-Tryptophan:2-oxoglutarate aminotransferase	R00684		(hsa:259307)	true	-99999	99999	50	1
L-tryptophan:oxygen 2,3-oxidoreductase (decyclizing)	R00678	1.13.11.11 / 1.13.11.52	(hsa:6999)	false	0	99999	50	1
L-Tryptophan:oxygen oxidoreductase (deaminating)	R00677	1.4.3.2	(hsa:259307)	false	0	99999	50	1
L-tryptophan:pyruvate aminotransferase	R10180		(hsa:259307)	true	-99999	99999	50	1
O-phospho-L-serine phosphohydrolase	R00582	3.1.3.3	(hsa:5723)	false	0	99999	50	1
O3-acetyl-L-serine:L-homocysteine S-(2-amino-2-carboxyethyl)transferase	R10305		(hsa:102724560) or (hsa:875)	true	-99999	99999	50	1
Palmitoyl-CoA:L-serine C-palmitoyltransferase (decarboxylating)	R01281	2.3.1.50	(hsa:9517) or (hsa:10558) or (hsa:55304)	false	0	99999	33.33	1
rn:R07396	R07396	2.6.1.5	(hsa:6898)	false	0	99999	50	1
S-Adenosyl-L-homocysteine hydrolase	R00192	3.3.1.1	(hsa:10768) or (hsa:191) or (hsa:23382)	false	0	99999	50	1
serine racemase	R00589	5.1.1.18	(hsa:63826)	true	-99999	99999	50	1
(1R)-hydroxy-(2R)-glutathionyl-1,2-dihydronaphthalene glutathione-lyase (epoxide-forming)	R07002	2.5.1.18	(hsa:2939) or (hsa:2938) or (hsa:2950) or (hsa:2953) or (hsa:2952) or (hsa:2949) or (hsa:221357) or (hsa:2940) or (hsa:2946) or (hsa:2948) or (hsa:2947) or (hsa:2941) or (hsa:2944) or (hsa:373156) or (hsa:4259) or (hsa:4257) or (hsa:4258) or (hsa:27306) or (hsa:119391) or (hsa:9446) or (hsa:653689)	false	0	99999	0	0
(24R,25R)-3alpha,7alpha,12alpha,24-tetrahydroxy-5beta-cholestanoyl-CoA hydro-lyase	R04813	4.2.1.107	(hsa:3295)	false	0	99999	0	0
(24S)-cholest-5-ene-3beta,24-diol,NADPH-hemoprotein reductase:oxygen oxidoreductase (7alpha-hydroxylating)	R07208	1.14.14.26	(hsa:51302)	false	0	99999	0	0
(24S)-cholest-5-ene-3beta,7alpha,24-triol:NAD+ 3-oxidoreductase	R08721	1.1.1.181	(hsa:80270)	false	0	99999	0	0
(25S)-3alpha,7alpha-dihydroxy-5beta-cholestanoyl-CoA:acceptor 24,25-oxidoreductase	R08740	1.17.99.3	(hsa:8309)	false	0	99999	0	0
(25S)-3alpha,7alpha,12alpha-trihydroxy-5beta-cholestan-26-oyl-CoA:acceptor 24,25-oxidoreductase	R08735	1.17.99.3	(hsa:8309)	false	0	99999	0	0
(2E,6E)-farnesyl-diphosphate:isopentenyl-diphosphate cistransferase (adding 10-55 isopentenyl units)	R05556	2.5.1.87	(hsa:116150) or (hsa:79947)	false	0	99999	0	0
(2E,6E)-farnesyl-diphosphate:isopentenyl-diphosphate farnesyltranstransferase (adding 7 isopentenyl units)	R09249	2.5.1.91	(hsa:23590) or (hsa:57107)	false	0	99999	0	0
(2R)-3-sulfolactate:NAD+ oxidoreductase	R07136	1.1.1.37	(hsa:4190) or (hsa:4191)	true	-99999	99999	0	0
(2S,3S)-3-Hydroxy-2-methylbutanoyl-CoA hydro-liase	R04204	4.2.1.17	(hsa:1892) or (hsa:1962) or (hsa:3030)	false	0	99999	0	0
(2S,3S)-3-hydroxy-2-methylbutanoyl-CoA:NAD+ oxidoreductase	R04203	1.1.1.35 / 1.1.1.178	(hsa:3028)	true	-99999	99999	0	0
(2S)-ethylmalonyl-CoA epimerase	R09979	5.1.99.1	(hsa:84693)	false	0	99999	0	0
(3R)-3-Hydroxybutanoyl-[acyl-carrier protein]:NADP+ oxidoreductase	R04533	2.3.1.85	(hsa:2194)	true	-99999	99999	0	0
(3R)-3-Hydroxybutanoyl-[acyl-carrier-protein] hydro-lyase	R04954	2.3.1.85	(hsa:2194)	true	-99999	99999	0	0
(3R)-3-Hydroxybutanoyl-[acyl-carrier-protein] hydro-lyase	R04965	2.3.1.85	(hsa:2194)	true	-99999	99999	0	0
(3R)-3-Hydroxybutanoyl-[acyl-carrier-protein] hydro-lyase	R04535	2.3.1.85	(hsa:2194)	true	-99999	99999	0	0
(3R)-3-Hydroxybutanoyl-[acyl-carrier-protein] hydro-lyase	R04537	2.3.1.85	(hsa:2194)	true	-99999	99999	0	0
(3R)-3-Hydroxybutanoyl-[acyl-carrier-protein] hydro-lyase	R04428	2.3.1.85	(hsa:2194)	true	-99999	99999	0	0
(3R)-3-Hydroxydecanoyl-[acyl-carrier-protein]:NADP+ oxidoreductase	R04534	2.3.1.85	(hsa:2194)	true	-99999	99999	0	0
(3R)-3-Hydroxydodecanoyl-[acyl-carrier-protein]:NADP+ oxidoreductase	R04964	2.3.1.85	(hsa:2194)	true	-99999	99999	0	0
(3R)-3-Hydroxyhexanoyl-[acyl-carrier-protein]:NADP+ oxidoreductase	R04953	2.3.1.85	(hsa:2194)	true	-99999	99999	0	0
(3R)-3-Hydroxyoctanoyl-[acyl-carrier-protein]:NADP+ oxidoreductase	R04536	2.3.1.85	(hsa:2194)	true	-99999	99999	0	0
(3R)-3-hydroxypalmitoyl-[acyl-carrier-protein] hydro-lyase	R04544	2.3.1.85	(hsa:2194)	true	-99999	99999	0	0
(3R)-3-Hydroxypalmitoyl-[acyl-carrier-protein] hydro-lyase	R04568	2.3.1.85	(hsa:2194)	true	-99999	99999	0	0
(3R)-3-Hydroxypalmitoyl-[acyl-carrier-protein]:NADP+ oxidoreductase	R04543	2.3.1.85	(hsa:2194)	true	-99999	99999	0	0
(3R)-3-Hydroxytetradecanoyl-[acyl-carrier-protein]:NADP+ oxidoreductase	R04566	2.3.1.85	(hsa:2194)	true	-99999	99999	0	0
(3S)-3-hydroxyacyl-CoA hydro-lyase	R06942	4.2.1.17	(hsa:1892) or (hsa:1962) or (hsa:3030)	true	-99999	99999	0	0
(3S)-3-hydroxyacyl-CoA hydro-lyase	R02685	4.2.1.17	(hsa:1892) or (hsa:3030)	true	-99999	99999	0	0
(3S)-3-hydroxyacyl-CoA:NAD+ oxidoreductase	R01778	1.1.1.35 / 1.1.1.211	(hsa:3030)	true	-99999	99999	0	0
(5-L-Glutamyl)-L-amino-acid 5-glutamyltransferase (cyclizing)	R03749	2.3.2.4	(hsa:79017)	false	0	99999	0	0
(5-L-glutamyl)-peptide:taurine 5-glutamyltransferase	R01687	2.3.2.2	(hsa:124975) or (hsa:2687) or (hsa:2686) or (hsa:2678)	false	0	99999	0	0
(5R)-5-phosphooxy-L-lysine phosphate-lyase (deaminating (S)-2-amino-6-oxohexanoate-forming)	R10270	4.2.3.134	(hsa:85007)	false	0	99999	0	0
(5Z,13E)-(15S)-9alpha,11alpha-Epidioxy-15-hydroxyprosta-5,13- dienoate 6-isomerase	R02267	5.3.99.4	(hsa:5740)	false	0	99999	0	0
(5Z,13E)-(15S)-9alpha,11alpha-epidioxy-15-hydroxyprosta-5,13- dienoate D-isomerase	R02266	5.3.99.2	(hsa:27306) or (hsa:5730)	false	0	99999	0	0
(5Z,13E)-(15S)-9alpha,11alpha-epidioxy-15-hydroxyprosta-5,13- dienoate E-isomerase	R02265	5.3.99.3	(hsa:10728) or (hsa:9536) or (hsa:80142)	false	0	99999	0	0
(5Z,13E)-(15S)-9alpha,11alpha-Epidioxy-15-hydroxyprosta-5,13-thromboxane-A2-isomerase	R02268	5.3.99.5	(hsa:6916)	false	0	99999	0	0
(5Z,13E)-(15S)-9alpha,11alpha,15-trihydroxyprosta-5,13-dienoate:NADP+ 9-oxidoreductase	R02581	1.1.1.184 / 1.1.1.189	(hsa:873)	false	0	99999	0	0
(6Z,8E,10E,14Z)-(5S,12R)-5,12-Dihydroxyicosa-6,8,10,14-tetraenoate,NADPH:oxygen oxidoreductase (20-hydroxylating)	R03866	1.14.13.30	(hsa:4051) or (hsa:8529)	false	0	99999	0	0
(7E,9E,11Z,14Z)-(5S,6S)-5,6-Epoxyicosa-7,9,11,14-tetraenoate hydrolase	R03057	3.3.2.6	(hsa:4048)	false	0	99999	0	0
(7E,9E,11Z,14Z)-(5S,6S)-5,6-Epoxyicosa-7,9,11,14-tetraenoate:glutathione leukotriene-transferase (epoxide-ring-opening)	R03059	4.4.1.20	(hsa:4056)	false	0	99999	0	0
(8S)-3',8-cyclo-7,8-dihydroguanosine 5'-triphosphate lyase (cyclic pyranopterin phosphate-forming)	R11372	4.6.1.17	(hsa:4337)	false	0	99999	0	0
(8Z,11Z,14Z,17Z)-icosatetraenoyl-CoA,ferrocytochrome-b5:oxygen oxidoreductase (5,6-cis-dehydrogenating)	R11060	1.14.19.44	(hsa:3992)	false	0	99999	0	0
(9Z,12Z,15Z,18Z,21Z)-tetracosapentaenoyl-CoA,ferrocytochrome-b5:oxygen oxidoreductase (6,7 cis-dehydrogenating)	R11110	1.14.19.3	(hsa:9415)	false	0	99999	0	0
(9Z,12Z,15Z,18Z)-tetracosatetraenoyl-CoA,ferrocytochrome-b5:oxygen oxidoreductase (6,7 cis-dehydrogenating)	R11111	1.14.19.3	(hsa:9415)	false	0	99999	0	0
(R)-3-Amino-2-methylpropanoate:pyruvate aminotransferase	R02050	2.6.1.40	(hsa:64902)	true	-99999	99999	0	0
(R)-3-Hydroxybutanoate:NAD+ oxidoreductase	R01361	1.1.1.30	(hsa:56898) or (hsa:622)	true	-99999	99999	0	0
(R)-3-ureidoisobutyrate amidohydrolase	R04666	3.5.1.6	(hsa:51733)	false	0	99999	0	0
(R)-4'-phosphopantothenate:L-cysteine ligase	R04231		(hsa:79717)	true	-99999	99999	0	0
(R)-5,6-dihydrothymine amidohydrolase	R03055	3.5.2.2	(hsa:1807)	true	-99999	99999	0	0
(R)-5,6-dihydrothymine:NAD+ oxidoreductase	R11026		(hsa:1806)	true	-99999	99999	0	0
(R)-Lactaldehyde:NAD+ oxidoreductase	R02527	1.1.1.79	(hsa:9380)	true	-99999	99999	0	0
(R)-Methylmalonyl-CoA CoA-carbonylmutase	R00833	5.4.99.2	(hsa:4594)	true	-99999	99999	0	0
(R)-Mevalonate:NADP+ oxidoreductase (CoA acylating)	R02082	1.1.1.34	(hsa:3156)	false	0	99999	0	0
(R)-pantetheine amidohydrolase	R02973	3.5.1.92	(hsa:8875) or (hsa:8876)	false	0	99999	0	0
(R)-S-Lactoylglutathione hydrolase	R01736	3.1.2.6	(hsa:3029)	false	0	99999	0	0
(R)-S-Lactoylglutathione methylglyoxal-lyase (isomerizing)	R02530	4.4.1.5	(hsa:2739)	true	-99999	99999	0	0
(S)-2-methylbutanoyl-CoA:acceptor 2,3-oxidoreductase	R03172	1.3.8.1 / 1.3.8.7 / 1.3.99.12	(hsa:35)	false	0	99999	0	0
(S)-2-methylbutanoyl-CoA:enzyme N6-(dihydrolipoyl)lysine S-(2-methylbutanoyl)transferase	R03174	2.3.1.168	(hsa:1629)	false	0	99999	0	0
(S)-2,3-Epoxysqualene mutase (cyclizing, lanosterol-forming)	R03199	5.4.99.7	(hsa:4047)	false	0	99999	0	0
(S)-3-hydroxy-3-methylglutaryl-CoA acetoacetate-lyase (acetyl-CoA-forming)	R01360	4.1.3.4	(hsa:54511) or (hsa:3155)	false	0	99999	0	0
(S)-3-Hydroxy-3-methylglutaryl-CoA hydro-lyase (trans-3-methylglutaconyl-CoA-forming)	R02085	4.2.1.18	(hsa:549)	true	-99999	99999	0	0
(S)-3-hydroxyacyl-CoA:NAD+ oxidoreductase	R06941	1.1.1.35	(hsa:1962) or (hsa:3033)	true	-99999	99999	0	0
(S)-3-hydroxybutanoyl-CoA hydro-lyase	R03026	4.2.1.17	(hsa:1892) or (hsa:1962) or (hsa:3030)	true	-99999	99999	0	0
(S)-3-Hydroxybutanoyl-CoA:NAD+ oxidoreductase	R01975	1.1.1.35	(hsa:1962) or (hsa:3033)	true	-99999	99999	0	0
(S)-3-Hydroxybutanoyl-CoA:NADP+ oxidoreductase	R01976		(hsa:1962) or (hsa:3033)	true	-99999	99999	0	0
(S)-3-Hydroxydodecanoyl-CoA hydro-lyase	R04170	4.2.1.17	(hsa:1892) or (hsa:3030)	true	-99999	99999	0	0
(S)-3-hydroxydodecanoyl-CoA:NAD+ oxidoreductase	R04741	1.1.1.35 / 1.1.1.211	(hsa:3030)	true	-99999	99999	0	0
(S)-3-Hydroxyhexadecanoyl-CoA hydro-lyase	R04738	4.2.1.17	(hsa:1892) or (hsa:3030)	true	-99999	99999	0	0
(S)-3-Hydroxyhexadecanoyl-CoA:NAD+ oxidoreductase	R04737	1.1.1.35 / 1.1.1.211	(hsa:3030)	true	-99999	99999	0	0
(S)-3-Hydroxyisobutyryl-CoA hydro-lyase	R04224	4.2.1.17	(hsa:1892) or (hsa:1962) or (hsa:3030)	false	0	99999	0	0
(S)-3-Hydroxyisobutyryl-CoA hydrolase	R05064	3.1.2.4	(hsa:26275)	false	0	99999	0	0
(S)-3-Hydroxytetradecanoyl-CoA hydro-lyase	R04740	4.2.1.17	(hsa:1892) or (hsa:3030)	true	-99999	99999	0	0
(S)-3-Hydroxytetradecanoyl-CoA:NAD+ oxidoreductase	R04739	1.1.1.35 / 1.1.1.211	(hsa:3030)	true	-99999	99999	0	0
(S)-dihydroorotate amidohydrolase	R01993	3.5.2.3	(hsa:790)	true	-99999	99999	0	0
(S)-dihydroorotate:fumarate oxidoreductase	R01867		(hsa:1723)	true	-99999	99999	0	0
(S)-dihydroorotate:NAD+ oxidoreductase	R01869		(hsa:1723)	true	-99999	99999	0	0
(S)-dihydroorotate:quinone oxidoreductase	R01868	1.3.5.2	(hsa:1723)	true	-99999	99999	0	0
(S)-Hydroxydecanoyl-CoA hydro-lyase	R04744	4.2.1.17	(hsa:1892) or (hsa:3030)	true	-99999	99999	0	0
(S)-hydroxydecanoyl-CoA:NAD+ oxidoreductase	R04743	1.1.1.35 / 1.1.1.211	(hsa:3033)	true	-99999	99999	0	0
(S)-Hydroxyhexanoyl-CoA hydro-lyase	R04749	4.2.1.17	(hsa:1892) or (hsa:3030)	true	-99999	99999	0	0
(S)-hydroxyhexanoyl-CoA:NAD+ oxidoreductase	R04748	1.1.1.35 / 1.1.1.211	(hsa:3033)	true	-99999	99999	0	0
(S)-Hydroxyoctanoyl-CoA hydro-lyase	R04746	4.2.1.17	(hsa:1892) or (hsa:3030)	true	-99999	99999	0	0
(S)-hydroxyoctanoyl-CoA:NAD+ oxidoreductase	R04745	1.1.1.35 / 1.1.1.211	(hsa:3033)	true	-99999	99999	0	0
(S)-Methylmalonate semialdehyde:NAD+ oxidoreductase	R03869	1.2.1.3	(hsa:501) or (hsa:224) or (hsa:223) or (hsa:219) or (hsa:217)	false	0	99999	0	0
(S)-Methylmalonate semialdehyde:NAD+ oxidoreductase (CoA-propanoylating)	R00935	1.2.1.27	(hsa:4329)	false	0	99999	0	0
(S)-Methylmalonate semialdehyde:oxygen oxidoreductase	R03871	1.2.3.1	(hsa:316)	false	0	99999	0	0
(S)-methylmalonyl-CoA carboxy-lyase (propanoyl-CoA-forming)	R00923	4.1.1.41	(hsa:55862)	false	0	99999	0	0
[1,4-(N-Acetyl-beta-D-glucosaminyl)]n glycanohydrolase	R01206	3.2.1.14	(hsa:27159) or (hsa:1118)	false	0	99999	0	0
[1,4-(N-Acetyl-beta-D-glucosaminyl)]n glycanohydrolase	R02334	3.2.1.14	(hsa:27159) or (hsa:1118)	false	0	99999	0	0
[procollagen]-L-lysine,2-oxoglutarate:oxygen oxidoreductase (5-hydroxylating)	R03376	1.14.11.4	(hsa:5352) or (hsa:5351) or (hsa:8985)	false	0	99999	0	0
1-(1-alkenyl)-sn-glycero-3-phosphocholine aldehydohydrolase	R02745	3.3.2.2	(hsa:255043)	false	0	99999	0	0
1-(1-alkenyl)-sn-glycero-3-phosphoethanolamine aldehydohydrolase	R03415	3.3.2.2	(hsa:255043)	false	0	99999	0	0
1-(1-Alkenyl)-sn-glycero-3-phosphoethanolamine ethanolaminehydrolase	R07388	3.1.4.39	(hsa:5168)	false	0	99999	0	0
1-(5-phospho-D-ribosyl)-5-amino-4-imidazolecarboxylate carboxy-lyase	R04209	4.1.1.21	(hsa:10606)	true	-99999	99999	0	0
1-(5-Phosphoribosyl)-5-amino-4-carboxyimidazole:L-aspartate ligase (ADP-forming)	R04591	6.3.2.6	(hsa:10606)	true	-99999	99999	0	0
1-(5'-Phosphoribosyl)-5-amino-4-(N-succinocarboxamide)-imidazole AMP-lyase	R04559	4.3.2.2	(hsa:158)	true	-99999	99999	0	0
1-(5'-Phosphoribosyl)-5-amino-4-imidazolecarboxamide:pyrophosphate phosphoribosyltransferase	R04378	2.4.2.7	(hsa:353)	true	-99999	99999	0	0
1-Acyl-glycerone-3-phosphate:long-chain-alcohol O-3-phospho-2-oxopropanyltransferase	R04311	2.5.1.26	(hsa:8540)	false	0	99999	0	0
1-Acyl-sn-glycero-3-phosphocholine acylhydrolase	R02746	3.1.1.5	(hsa:23659) or (hsa:10908) or (hsa:375775) or (hsa:151056) or (hsa:10434)	false	0	99999	0	0
1-Acyl-sn-glycero-3-phosphoethanolamine aldehydohydrolase	R03416	3.1.1.5	(hsa:10908) or (hsa:375775) or (hsa:151056) or (hsa:10434)	false	0	99999	0	0
1-acylglycerol acylhydrolase	R01351	3.1.1.23	(hsa:11343)	false	0	99999	0	0
1-Alkyl-2-acetyl-sn-glycero-3-phosphocholine acetohydrolase	R04452	3.1.1.47	(hsa:7941) or (hsa:5051) or (hsa:5050) or (hsa:5049) or (hsa:5048)	false	0	99999	0	0
1-Alkyl-2-acyl-sn-glycero-3-phosphate phosphohydrolase	R04162	3.1.3.4	(hsa:8611) or (hsa:8612) or (hsa:8613)	false	0	99999	0	0
1-methylxanthine:oxygen oxidoreductase	R07942	1.17.3.2	(hsa:7498)	false	0	99999	0	0
1-nitronaphthalene-5,6-oxide hydrolase	R07027	3.3.2.9	(hsa:2052)	false	0	99999	0	0
1-nitronaphthalene, NADPH:oxygen oxidoreductase (RH-hydroxylating or -epoxidizing)	R07022	1.14.14.1	(hsa:1571)	false	0	99999	0	0
1-nitronaphthalene, NADPH:oxygen oxidoreductase (RH-hydroxylating or -epoxidizing)	R07021	1.14.14.1	(hsa:1571)	false	0	99999	0	0
1-Phosphatidyl-1D-myo-inositol 3-phosphate 3-phosphohydrolase	R03363	3.1.3.64 / 3.1.3.67	(hsa:9110) or (hsa:9107) or (hsa:9108) or (hsa:55613) or (hsa:8897) or (hsa:8898) or (hsa:64419) or (hsa:8776) or (hsa:4534)	false	0	99999	0	0
1-phosphatidyl-1D-myo-inositol-3,4-bisphosphate 4-phosphohydrolase	R07299	3.1.3.66	(hsa:8821) or (hsa:3631)	false	0	99999	0	0
1-phosphatidyl-1D-myo-inositol-3,4,5-trisphosphate 5-phosphohydrolase	R09827	3.1.3.36 / 3.1.3.86	(hsa:3636) or (hsa:3635)	false	0	99999	0	0
1-phosphatidyl-1D-myo-inositol-3,5-bisphosphate 3-phosphohydrolase	R10928	3.1.3.95	(hsa:9110) or (hsa:9107) or (hsa:9108) or (hsa:55613) or (hsa:8897) or (hsa:8898) or (hsa:64419) or (hsa:8776) or (hsa:4534)	false	0	99999	0	0
1-phosphatidyl-1D-myo-inositol-4-phosphate inositolbisphosphohydrolase	R10952	3.1.4.11	(hsa:113026) or (hsa:89869) or (hsa:5330) or (hsa:5336) or (hsa:5335) or (hsa:5333) or (hsa:5332) or (hsa:5331) or (hsa:51196) or (hsa:84812) or (hsa:23236)	false	0	99999	0	0
1-phosphatidyl-1D-myo-inositol-4,5-bisphosphate 4-phosphohydrolase	R08981	3.1.3.78	(hsa:90809) or (hsa:55529)	false	0	99999	0	0
1-Phosphatidyl-1D-myo-inositol-4,5-bisphosphate inositoltrisphosphohydrolase	R03435	3.1.4.11	(hsa:113026) or (hsa:89869) or (hsa:5330) or (hsa:5336) or (hsa:5335) or (hsa:5333) or (hsa:5332) or (hsa:5331) or (hsa:51196) or (hsa:9651) or (hsa:84812) or (hsa:23236) or (hsa:23007)	false	0	99999	0	0
1-Phosphatidyl-D-myo-inositol inositolphosphohydrolase	R03332	3.1.4.11	(hsa:113026) or (hsa:89869) or (hsa:5330) or (hsa:5336) or (hsa:5335) or (hsa:5333) or (hsa:5332) or (hsa:5331) or (hsa:51196) or (hsa:84812) or (hsa:23236)	false	0	99999	0	0
1,1-dichloroethylene-epoxide:glutathione S-(chloroepoxyethyl)transferase [2-(S-glutathionyl)acetyl-chloride-forming]	R07092	2.5.1.18	(hsa:2939) or (hsa:2938) or (hsa:2950) or (hsa:2953) or (hsa:2952) or (hsa:2949) or (hsa:221357) or (hsa:2940) or (hsa:2946) or (hsa:2948) or (hsa:2947) or (hsa:2941) or (hsa:2944) or (hsa:373156) or (hsa:4259) or (hsa:4257) or (hsa:4258) or (hsa:27306) or (hsa:119391) or (hsa:9446) or (hsa:653689)	false	0	99999	0	0
1,1-dichloroethylene, NADPH:oxygen oxidoreductase (RH-hydroxylating or -epoxidizing)	R07089		(hsa:1571)	false	0	99999	0	0
1,1-dichloroethylene, NADPH:oxygen oxidoreductase (RH-hydroxylating or -epoxidizing)	R07088		(hsa:1571)	false	0	99999	0	0
1,1-dichloroethylene, NADPH:oxygen oxidoreductase (RH-hydroxylating or -epoxidizing)	R07090		(hsa:1571)	false	0	99999	0	0
1,2-diacyl-sn-glycerol 3-phosphate phosphohydrolase	R02239	3.1.3.4 / 3.1.3.81	(hsa:84513) or (hsa:196051)	false	0	99999	0	0
1,2-diacyl-sn-glycerol acylhydrolase	R02687	3.1.1.3	(hsa:9388) or (hsa:80339) or (hsa:57104) or (hsa:119548) or (hsa:3990) or (hsa:8513) or (hsa:5408) or (hsa:5407) or (hsa:5406) or (hsa:1056)	false	0	99999	0	0
1,2-dibromoethane,NADPH:oxygen oxidoreductase (RH-hydroxylating or -epoxidizing)	R07112		(hsa:1571)	false	0	99999	0	0
1,2-dibromoethane:glutathione ethylenetransferase (episulfonium-forming)	R07113	2.5.1.18	(hsa:2939) or (hsa:2938) or (hsa:2950) or (hsa:2953) or (hsa:2952) or (hsa:2949) or (hsa:221357) or (hsa:2940) or (hsa:2946) or (hsa:2948) or (hsa:2947) or (hsa:2941) or (hsa:2944) or (hsa:373156) or (hsa:4259) or (hsa:4257) or (hsa:4258) or (hsa:27306) or (hsa:119391) or (hsa:9446) or (hsa:653689)	false	0	99999	0	0
1,2-Dihydronaphthalene-1,2-diol dehydrogenase	R07015	1.3.1.20	(hsa:1645) or (hsa:27294)	false	0	99999	0	0
1,2-dihydroxy-5-(methylthio)pent-1-en-3-one:oxygen oxidoreductase (formate- and CO-forming)	R07363	1.13.11.53	(hsa:55256)	false	0	99999	0	0
1,2-dihydroxy-5-(methylthio)pent-1-en-3-one:oxygen oxidoreductase (formate-forming)	R07364	1.13.11.54	(hsa:55256)	false	0	99999	0	0
1,4-alpha-D-Glucan glucohydrolase	R01790	3.2.1.3	(hsa:93432) or (hsa:8972)	false	0	99999	0	0
1,4-alpha-D-Glucan maltohydrolase	R02112	3.2.1.1	(hsa:280) or (hsa:279) or (hsa:278) or (hsa:277) or (hsa:276)	false	0	99999	0	0
1,4-alpha-D-Glucan:1,4-alpha-D-glucan 4-alpha-D-glycosyltransferase	R05196	2.4.1.25	(hsa:178) or (hsa:93432) or (hsa:8972) or (hsa:2595) or (hsa:2548)	true	-99999	99999	0	0
1,4-alpha-D-Glucan:1,4-alpha-D-glucan 6-alpha-D-(1,4-alpha-D-glucano)-transferase	R02110	2.4.1.18	(hsa:2632)	false	0	99999	0	0
1,4-alpha-D-Glucan:orthophosphate alpha-D-glucosyltransferase	R02111	2.4.1.1	(hsa:178) or (hsa:5837) or (hsa:5836) or (hsa:5834)	false	0	99999	0	0
1,4-beta-D-Glucan glucohydrolase	R02887	3.2.1.21	(hsa:57733)	false	0	99999	0	0
1,7-dimethylxanthine:oxygen oxidoreductase	R07977	1.17.3.2	(hsa:7498)	false	0	99999	0	0
10-Formyltetrahydrofolate:5'-phosphoribosyl-5-amino-4-imidazolecarboxamide formyltransferase	R04560	2.1.2.3	(hsa:471)	false	0	99999	0	0
10-Formyltetrahydrofolate:5'-phosphoribosylglycinamide formyltransferase	R04325	2.1.2.2	(hsa:2618)	false	0	99999	0	0
10-Formyltetrahydrofolate:L-methionyl-tRNA N-formyltransferase	R03940	2.1.2.9	(hsa:123263)	false	0	99999	0	0
10-formyltetrahydrofolate:NADP+ oxidoreductase	R00941	1.5.1.6	(hsa:160428) or (hsa:10840)	false	0	99999	0	0
11-cis-retinol: NADP+ oxidoreductase	R08380		(hsa:5959) or (hsa:51109) or (hsa:157506)	true	-99999	99999	0	0
11-cis-retinol:NAD+ oxidoreductase	R03048	1.1.1.315	(hsa:5959) or (hsa:51109) or (hsa:157506)	true	-99999	99999	0	0
11-deoxycorticosterone,reduced ferredoxin:oxygen oxidoreductase (11-hydroxylating)	R03851	1.14.15.4	(hsa:1585) or (hsa:1584)	false	0	99999	0	0
11-Deoxycortisol delta5-delat4-isomerase	R04849	1.1.1.145 / 5.3.3.1	(hsa:3283) or (hsa:3284)	false	0	99999	0	0
11-epi-Prostaglandin F2alpha:NADP+ 11-oxidoreductase	R02799	1.1.1.188	(hsa:8644)	false	0	99999	0	0
11,12-EET hydrolase	R07109	3.3.2.10	(hsa:2053)	false	0	99999	0	0
11beta-Hydroxyandrost-4-ene-3,17-dione:NADP+ 11-oxidoreductase	R04758	1.1.1.146	(hsa:3290)	false	0	99999	0	0
11beta-hydroxyprogesterone,NADPH-hemoprotein reductase:oxygen oxidoreductase (17alpha-hydroxylating)	R04852	1.14.14.19	(hsa:1586)	false	0	99999	0	0
11beta-hydroxyprogesterone,NADPH-hemoprotein reductase:oxygen oxidoreductase (21-hydroxylating)	R03849	1.14.14.16	(hsa:1589)	false	0	99999	0	0
11beta,17alpha,21-Trihydroxy-5beta-pregnane-3,20-dione:NADP+ delta4-oxidoreductase	R02841	1.3.1.3	(hsa:6718)	false	0	99999	0	0
11beta,17beta-dihydroxy-4-androsten-3-one:NAD+ 17-oxidoreductase	R08945	1.1.1.62	(hsa:51478) or (hsa:8630) or (hsa:7923) or (hsa:51144) or (hsa:3294) or (hsa:3292)	false	0	99999	0	0
11beta,17beta-dihydroxy-4-androsten-3-one:NADP+ 17-oxidoreductase	R08980	1.1.1.62	(hsa:51478) or (hsa:8630) or (hsa:7923) or (hsa:51144) or (hsa:3294) or (hsa:3292)	false	0	99999	0	0
11beta,21-Dihydroxy-3,20-oxo-5beta-pregnan-18-al:NADP+ delta4-oxidoreductase	R03713	1.3.1.3	(hsa:6718)	false	0	99999	0	0
14,15-EET hydrolase	R07108	3.3.2.10	(hsa:2053)	false	0	99999	0	0
16alpha-Hydroxyandrost-4-ene-3,17-dione delta5-delat4-isomerase	R04678	1.1.1.145 / 5.3.3.1	(hsa:3283) or (hsa:3284)	false	0	99999	0	0
17alpha-Hydroxypregnenolone,NADPH---hemoprotein reductase:oxygen oxidoreductase (17alpha-hydroxylating, acetate-releasing)	R08517	1.14.14.32	(hsa:1586)	false	0	99999	0	0
17alpha-hydroxypregnenolone,NADPH-hemoprotein reductase:oxygen oxidoreductase (21-hydroxylating)	R04675	1.14.14.16	(hsa:1589)	false	0	99999	0	0
17alpha-Hydroxypregnenolone:NAD+ 3-oxidoreductase	R03327	1.1.1.145 / 5.3.3.1	(hsa:3283) or (hsa:3284)	true	-99999	99999	0	0
17alpha-hydroxyprogesterone,NADPH---hemoprotein reductase:oxygen oxidoreductase (17alpha-hydroxylating, acetate-releasing)	R08518	1.14.14.32	(hsa:1586)	false	0	99999	0	0
17alpha-hydroxyprogesterone,NADPH-hemoprotein reductase:oxygen oxidoreductase (21-hydroxylating)	R03326	1.14.14.16	(hsa:1589)	false	0	99999	0	0
17alpha,20alpha-Dihydroxycholesterol:oxygen oxidoreductase (side-chain-cleaving)	R04676	1.14.15.6	(hsa:1583)	false	0	99999	0	0
17alpha,20alpha-Dihydroxypregn-4-en-3-one:NADP+ 20-oxidoreductase	R03325	1.1.1.149	(hsa:1645)	false	0	99999	0	0
17alpha,21-dihydroxy-5beta-pregnane-3,11,20-trione:NADP+ delta4-oxidoreductase	R02893	1.3.1.3	(hsa:6718)	false	0	99999	0	0
17alpha,21-dihydroxypregnenolone:oxygen oxidoreductase (11-hydroxylating)	R04850	1.14.15.4	(hsa:1585) or (hsa:1584)	false	0	99999	0	0
17beta-hydroxysteroid UDP-glucuronosyltransferase	R02502	2.4.1.17	(hsa:54579) or (hsa:54576) or (hsa:54575) or (hsa:54578) or (hsa:54577) or (hsa:10720) or (hsa:10941) or (hsa:7366) or (hsa:7367) or (hsa:7363) or (hsa:7364) or (hsa:7365) or (hsa:574537) or (hsa:54490) or (hsa:79799) or (hsa:54657) or (hsa:54659) or (hsa:54658) or (hsa:54600)	false	0	99999	0	0
19-hydroxyandrostenedione,NADPH---hemoprotein reductase:oxygen 19-oxidoreductase	R04759	1.14.14.14	(hsa:1588)	false	0	99999	0	0
19-hydroxytestosterone,NADPH---hemoprotein reductase:oxygen 19-oxidoreductase	R04761	1.14.14.14	(hsa:1588)	false	0	99999	0	0
19-oxoandrostenedione,NADPH---hemoprotein reductase:oxygen oxidoreductase (aromatizing, formate-forming)	R02351	1.14.14.14	(hsa:1588)	false	0	99999	0	0
19-oxotestosterone,NADPH---hemoprotein reductase:oxygen oxidoreductase (aromatizing, formate-forming)	R03087	1.14.14.14	(hsa:1588)	false	0	99999	0	0
1D-myo-inositol 1-phosphate phosphohydrolase	R01185	3.1.3.25	(hsa:54928) or (hsa:3612) or (hsa:3613)	false	0	99999	0	0
1D-myo-Inositol 1,3,4-trisphosphate 4-phosphohydrolase	R10950	3.1.3.66	(hsa:8821) or (hsa:3631)	false	0	99999	0	0
1D-myo-inositol 3-phosphate phosphohydrolase	R01187	3.1.3.25	(hsa:54928) or (hsa:3612) or (hsa:3613)	false	0	99999	0	0
1D-myo-inositol 4-phosphate phosphohydrolase	R01186	3.1.3.25	(hsa:54928) or (hsa:3612) or (hsa:3613)	false	0	99999	0	0
1D-myo-inositol-3-phosphate lyase (isomerizing)	R07324	5.5.1.4	(hsa:51477)	false	0	99999	0	0
1H-Imidazole-4-ethanamine:oxygen oxidoreductase (deaminating) (copper-containing)	R02150	1.4.3.22	(hsa:26)	false	0	99999	0	0
2-(Formamido)-N1-(5-phosphoribosyl)acetamidine cyclo-ligase (ADP-forming)	R04208	6.3.3.1	(hsa:2618)	false	0	99999	0	0
2-(S-glutathionyl)acetyl-chloride:glutathione 2-(S-glutathionyl)acetyltransferase	R07094	2.5.1.18	(hsa:2939) or (hsa:2938) or (hsa:2950) or (hsa:2953) or (hsa:2952) or (hsa:2949) or (hsa:221357) or (hsa:2940) or (hsa:2946) or (hsa:2948) or (hsa:2947) or (hsa:2941) or (hsa:2944) or (hsa:373156) or (hsa:4259) or (hsa:4257) or (hsa:4258) or (hsa:27306) or (hsa:119391) or (hsa:9446) or (hsa:653689)	false	0	99999	0	0
2-Acyl-sn-glycero-3-phosphocholine acylhydrolase	R02747	3.1.1.5	(hsa:10908) or (hsa:375775) or (hsa:151056) or (hsa:11313)	false	0	99999	0	0
2-Amino-3-carboxymuconate semialdehyde carboxy-lyase	R04323	4.1.1.45	(hsa:130013)	false	0	99999	0	0
2-amino-4-hydroxy-6-(erythro-1,2,3-trihydroxypropyl) dihydropteridine triphosphate hydrolase	R04639	3.5.4.16	(hsa:2643)	false	0	99999	0	0
2-amino-4-hydroxy-6-(erythro-1,2,3-trihydroxypropyl) dihydropteridine triphosphate lyase	R04286	4.2.3.12	(hsa:5805)	false	0	99999	0	0
2-aminobutanoate:2-oxoglutarate aminotransferase	R10991	2.6.1.42	(hsa:587) or (hsa:586)	true	-99999	99999	0	0
2-bromoacetaldehyde:glutathione S-(formylmethyl)transferase	R07116	2.5.1.18	(hsa:2939) or (hsa:2938) or (hsa:2950) or (hsa:2953) or (hsa:2952) or (hsa:2949) or (hsa:221357) or (hsa:2940) or (hsa:2946) or (hsa:2948) or (hsa:2947) or (hsa:2941) or (hsa:2944) or (hsa:373156) or (hsa:4259) or (hsa:4257) or (hsa:4258) or (hsa:27306) or (hsa:119391) or (hsa:9446) or (hsa:653689)	false	0	99999	0	0
2-deoxy-D-ribose 1-phosphate 1,5-phosphomutase	R02749	5.4.2.7	(hsa:55276)	true	-99999	99999	0	0
2-deoxy-D-ribose-5-phosphate acetaldehyde-lyase (D-glyceraldehyde-3-phosphate-forming)	R01066	4.1.2.4	(hsa:51071)	true	-99999	99999	0	0
2-hydroxybutyrate:NAD+ oxidoreductase	R01000	1.1.1.27	(hsa:160287) or (hsa:3948) or (hsa:3945) or (hsa:3939) or (hsa:92483)	true	-99999	99999	0	0
2-Methyl-3-oxopropanoate:NAD+ oxidoreductase (CoA-propanoylating)	R00922	1.2.1.27	(hsa:4329)	false	0	99999	0	0
2-methylpropanoyl-CoA:(acceptor) 2,3-oxidoreductase	R02661	1.3.8.1 / 1.3.8.7 / 1.3.99.12	(hsa:27034)	false	0	99999	0	0
2-methylpropanoyl-CoA:enzyme N6-(dihydrolipoyl)lysine S-(2-methylpropanoyl)transferase	R02662	2.3.1.168	(hsa:1629)	false	0	99999	0	0
2-oxoadipate dehydrogenase complex	R01933	1.2.4.2 / 1.8.1.4 / 2.3.1.61	(hsa:55753) or (hsa:4967)	false	0	99999	0	0
2-Oxoadipate:lipoamde 2-oxidoreductase(decarboxylating and acceptor-succinylating)	R01940	1.2.4.2	(hsa:55753) or (hsa:4967)	false	0	99999	0	0
2-oxosuccinamate amidohydrolase	R00348	3.5.1.3	(hsa:56954)	false	0	99999	0	0
2-phenyl-1,3-propanediol monocarbamate:NAD+ oxidoreductase	R08306	1.1.1.1	(hsa:128) or (hsa:127) or (hsa:126) or (hsa:125) or (hsa:124) or (hsa:131) or (hsa:130)	false	0	99999	0	0
2-phospho-D-glycerate hydro-lyase (phosphoenolpyruvate-forming)	R00658	4.2.1.11	(hsa:2027) or (hsa:2026) or (hsa:2023)	true	-99999	99999	0	0
2-Phosphoglycolate phosphohydrolase	R01334	3.1.3.18	(hsa:283871)	false	0	99999	0	0
2,3-bisphospho-D-glycerate 3-phosphohydrolase	R09532	3.1.3.80	(hsa:9562)	false	0	99999	0	0
2,3-dehydroacyl-CoA:2-acylglycerol O-acyltransferase	R03756	2.3.1.22	(hsa:346606) or (hsa:80168) or (hsa:116255)	false	0	99999	0	0
2,3-dihydro-2-S-glutathionyl-3-hydroxy bromobenzene glutathione-lyase (epoxide-forming)	R07070	2.5.1.18	(hsa:2939) or (hsa:2938) or (hsa:2950) or (hsa:2953) or (hsa:2952) or (hsa:2949) or (hsa:221357) or (hsa:2940) or (hsa:2946) or (hsa:2948) or (hsa:2947) or (hsa:2941) or (hsa:2944) or (hsa:373156) or (hsa:4259) or (hsa:4257) or (hsa:4258) or (hsa:27306) or (hsa:119391) or (hsa:9446) or (hsa:653689)	false	0	99999	0	0
2,5-diaminopyrimidine nucleoside triphosphate mutase	R05048	3.5.4.16	(hsa:2643)	false	0	99999	0	0
2'-deoxyadenosine 5'-monophosphate phosphohydrolase	R02088	3.1.3.5	(hsa:4907) or (hsa:100526794) or (hsa:115024) or (hsa:51251) or (hsa:56953) or (hsa:22978) or (hsa:93034) or (hsa:30833) or (hsa:84618)	true	-99999	99999	0	0
2'-deoxycytidine 5'-monophosphate phosphohydrolase	R01664	3.1.3.5	(hsa:4907) or (hsa:100526794) or (hsa:115024) or (hsa:51251) or (hsa:56953) or (hsa:22978) or (hsa:93034) or (hsa:30833) or (hsa:84618)	false	0	99999	0	0
2'-Deoxycytidine diphosphate:oxidized-thioredoxin 2'-oxidoreductase	R02024	1.17.4.1	(hsa:6241) or (hsa:6240) or (hsa:50484)	false	0	99999	0	0
2'-Deoxyguanosine 5'-diphosphate:oxidized-thioredoxin 2'-oxidoreductase	R02019	1.17.4.1	(hsa:6241) or (hsa:6240) or (hsa:50484)	false	0	99999	0	0
2'-deoxyguanosine 5'-monophosphate phosphohydrolase	R01968	3.1.3.5	(hsa:4907) or (hsa:100526794) or (hsa:115024) or (hsa:51251) or (hsa:56953) or (hsa:22978) or (hsa:93034) or (hsa:30833) or (hsa:84618)	true	-99999	99999	0	0
2'-Deoxyguanosine 5'-triphosphate diphosphohydrolase	R01855		(hsa:3704)	false	0	99999	0	0
2'-Deoxyinosine-5'-triphosphate pyrophosphohydrolase	R03531		(hsa:3704)	false	0	99999	0	0
2'-deoxyribonucleoside-diphosphate:trypanothione-disulfide 2'-oxidoreductase	R08364	1.17.4.1	(hsa:6241) or (hsa:6240) or (hsa:50484)	false	0	99999	0	0
2'-deoxyribonucleoside-diphosphate:tryparedoxin-disulfide 2'-oxidoreductase	R08363	1.17.4.1	(hsa:6241) or (hsa:6240) or (hsa:50484)	false	0	99999	0	0
2'-Deoxyuridine 5'-diphosphate:oxidized-thioredoxin 2'-oxidoreductase	R02018	1.17.4.1	(hsa:6241) or (hsa:6240) or (hsa:50484)	false	0	99999	0	0
2'-deoxyuridine 5'-monophosphate phosphohydrolase	R02102	3.1.3.5	(hsa:4907) or (hsa:100526794) or (hsa:115024) or (hsa:51251) or (hsa:56953) or (hsa:22978) or (hsa:93034) or (hsa:30833) or (hsa:84618)	false	0	99999	0	0
20alpha-Hydroxy-4-pregnen-3-one:NAD+ 20-oxidoreductase	R02207	1.1.1.149	(hsa:1645)	false	0	99999	0	0
20alpha-Hydroxy-4-pregnen-3-one:NADP+ 20-oxidoreductase	R02209	1.1.1.149	(hsa:1645)	false	0	99999	0	0
20alpha-hydroxycholesterol,NADPH-hemoprotein reductase:oxygen oxidoreductase (17alpha-hydroxylating)	R04853	1.14.14.19	(hsa:1586)	false	0	99999	0	0
20alpha-Hydroxycholesterol:oxygen oxidoreductase (side-chain-cleaving)	R04854	1.14.15.6	(hsa:1583)	false	0	99999	0	0
20alpha,22beta-Dihydroxycholesterol,ferredoxin:oxygen oxidoreductase (side-chain-cleaving)	R03933	1.14.15.6	(hsa:1583)	false	0	99999	0	0
21-deoxycortisol,NADPH-hemoprotein reductase:oxygen oxidoreductase (21-hydroxylating)	R02838	1.14.14.16	(hsa:1589)	false	0	99999	0	0
21-Hydroxypregnenolone:NAD+ 3-oxidoreductase	R04163	1.1.1.145 / 5.3.3.1	(hsa:3283) or (hsa:3284)	false	0	99999	0	0
22beta-Hydroxycholesterol:oxygen oxidoreductase (side-chain-cleaving)	R04855	1.14.15.6	(hsa:1583)	false	0	99999	0	0
3-(4-Hydroxyphenyl)pyruvate keto-enol-isomerase	R03342	5.3.2.1	(hsa:4282)	true	-99999	99999	0	0
3-aminopropanal:NAD+ oxidoreductase	R00904	1.2.1.3 / 1.2.1.5	(hsa:222) or (hsa:221) or (hsa:220) or (hsa:218)	false	0	99999	0	0
3-carbamoyl-2-phenylpropionaldehyde:NAD+ oxidoreductase	R08307	1.2.1.5	(hsa:222) or (hsa:221) or (hsa:220) or (hsa:218)	false	0	99999	0	0
3-Hydroxy-2-methylpropanoate:NAD+ oxidoreductase	R05066	1.1.1.31 / 1.1.1.35	(hsa:11112)	true	-99999	99999	0	0
3-Hydroxy-L-kynurenine hydrolase	R02668	3.7.1.3	(hsa:8942)	false	0	99999	0	0
3-Hydroxy-L-kynurenine:2-oxoglutarate aminotransferase	R04171	2.6.1.7	(hsa:56267) or (hsa:51166) or (hsa:883)	false	0	99999	0	0
3-Hydroxyanthranilate:oxygen 3,4-oxidoreductase (decyclizing)	R02665	1.13.11.6	(hsa:23498)	false	0	99999	0	0
3-hydroxyisovaleryl-CoA hydro-lyase	R04137	4.2.1.17	(hsa:1892) or (hsa:1962) or (hsa:3030)	true	-99999	99999	0	0
3-Hydroxykynurenamine:oxygen oxidoreductase(deaminating)(flavin-containing)	R04907	1.4.3.4	(hsa:4128) or (hsa:4129)	false	0	99999	0	0
3-Hydroxypropionyl-CoA hydro-lyase	R03045	4.2.1.17	(hsa:1892) or (hsa:1962) or (hsa:3030)	true	-99999	99999	0	0
3-Mercaptolactate:NAD+ oxidoreductase	R03104	1.1.1.27	(hsa:160287) or (hsa:3948) or (hsa:3945) or (hsa:3939) or (hsa:92483)	false	0	99999	0	0
3-Methoxy-4-hydroxyphenylacetaldehyde:NAD+ oxidoreductase	R04888	1.2.1.5	(hsa:222) or (hsa:221) or (hsa:220) or (hsa:218)	false	0	99999	0	0
3-Methoxy-4-hydroxyphenylacetaldehyde:NADP+ oxidoreductase	R04889	1.2.1.5	(hsa:222) or (hsa:221) or (hsa:220) or (hsa:218)	false	0	99999	0	0
3-Methoxy-4-hydroxyphenylglycolaldehyde:NAD+ oxidoreductase	R04891	1.2.1.5	(hsa:222) or (hsa:221) or (hsa:220) or (hsa:218)	false	0	99999	0	0
3-Methoxy-4-hydroxyphenylglycolaldehyde:NADP+ oxidoreductase	R04892	1.2.1.5	(hsa:222) or (hsa:221) or (hsa:220) or (hsa:218)	false	0	99999	0	0
3-Methoxytyramine:oxygen oxidoreductase (deaminating) (copper-containing)	R04890	1.4.3.4	(hsa:4128) or (hsa:4129)	false	0	99999	0	0
3-methylbutanoyl-CoA:electron-transfer flavoprotein 2,3-oxidoreductase	R04095	1.3.8.4 / 1.3.8.7	(hsa:34)	false	0	99999	0	0
3-methylbutanoyl-CoA:enzyme N6-(dihydrolipoyl)lysine S-(3-methylbutanoyl)transferase	R04097	2.3.1.168	(hsa:1629)	false	0	99999	0	0
3-Methylcrotonoyl-CoA:carbon-dioxide ligase (ADP-forming)	R04138	6.4.1.4	(hsa:56922) or (hsa:64087)	false	0	99999	0	0
3-Methylimidazole acetaldehyde:NAD+ oxidoreductase	R04996	1.2.1.5	(hsa:222) or (hsa:221) or (hsa:220) or (hsa:218)	false	0	99999	0	0
3-O-alpha-D-Galactosyl-1D-myo-inositol galactohydrolase	R01194	3.2.1.22	(hsa:2717)	true	-99999	99999	0	0
3-Oxo-5beta-steroid:NADP+ delta4-oxidoreductase	R02219	1.3.1.3	(hsa:6718)	false	0	99999	0	0
3-Oxopropanoate:NAD+ oxidoreductase (decarboxylating, CoA-acetylating)	R00705	1.2.1.18 / 1.2.1.27	(hsa:4329)	false	0	99999	0	0
3-Oxopropanoate:NADP+ oxidoreductase (decarboxylating, CoA-acetylating)	R00706	1.2.1.18	(hsa:4329)	false	0	99999	0	0
3-phospho-D-glycerate 1,2-phosphomutase	R01662	5.4.2.4	(hsa:669)	true	-99999	99999	0	0
3-phospho-D-glyceroyl-phosphate:alpha-D-glucose-1-phosphate 6-phosphotransferase	R01660	2.7.1.106	(hsa:283209)	false	0	99999	0	0
3-Phosphoserine:2-oxoglutarate aminotransferase	R04173	2.6.1.52	(hsa:29968)	true	-99999	99999	0	0
3-sn-phosphatidate phosphohydrolase	R06522	3.1.3.4	(hsa:8611) or (hsa:8612) or (hsa:8613)	false	0	99999	0	0
3-sn-phosphatidate phosphohydrolase	R06521	3.1.3.4	(hsa:8611) or (hsa:8612) or (hsa:8613)	false	0	99999	0	0
3-sn-phosphatidate phosphohydrolase	R06520	3.1.3.4	(hsa:8611) or (hsa:8612) or (hsa:8613)	false	0	99999	0	0
3-sulfino-L-alanine carboxy-lyase	R02466	4.1.1.15 / 4.1.1.29	(hsa:2571) or (hsa:2572)	false	0	99999	0	0
3-sulfino-L-alanine:2-oxoglutarate aminotransferase	R02619	2.6.1.1	(hsa:2806) or (hsa:2805)	false	0	99999	0	0
3-Sulfo-L-alanine carboxy-lyase (taurine-forming)	R01682	4.1.1.15 / 4.1.1.29	(hsa:2571) or (hsa:2572)	false	0	99999	0	0
3-ureidopropanoate amidohydrolase	R00905	3.5.1.6	(hsa:51733)	false	0	99999	0	0
3,4-dihydro-3-hydroxy-4-S-glutathionyl bromobenzene glutathione-lyase (epoxide-forming)	R07069	2.5.1.18	(hsa:2939) or (hsa:2938) or (hsa:2950) or (hsa:2953) or (hsa:2952) or (hsa:2949) or (hsa:221357) or (hsa:2940) or (hsa:2946) or (hsa:2948) or (hsa:2947) or (hsa:2941) or (hsa:2944) or (hsa:373156) or (hsa:4259) or (hsa:4257) or (hsa:4258) or (hsa:27306) or (hsa:119391) or (hsa:9446) or (hsa:653689)	false	0	99999	0	0
3,4-Dihydroxy-L-phenylalanine carboxy-lyase	R02080	4.1.1.28	(hsa:1644)	false	0	99999	0	0
3,4-Dihydroxymandelaldehyde:NAD+ oxidoreductase	R04882	1.2.1.5	(hsa:222) or (hsa:221) or (hsa:220) or (hsa:218)	true	-99999	99999	0	0
3,4-Dihydroxymandelaldehyde:NADP+ oxidoreductase	R04883	1.2.1.5	(hsa:222) or (hsa:221) or (hsa:220) or (hsa:218)	true	-99999	99999	0	0
3,4-dihydroxyphenetylamine,ascorbate:oxygen oxidoreductase (beta-hydroxylating)	R02535	1.14.17.1	(hsa:1621)	false	0	99999	0	0
3,4-Dihydroxyphenylacetaldehyde:NAD+ oxidoreductase	R03300	1.2.1.5	(hsa:222) or (hsa:221) or (hsa:220) or (hsa:218)	true	-99999	99999	0	0
3,4-Dihydroxyphenylacetaldehyde:NADP+ oxidoreductase	R03302	1.2.1.5	(hsa:222) or (hsa:221) or (hsa:220) or (hsa:218)	true	-99999	99999	0	0
3,4-dihydroxyphenylethyleneglycol:NAD+ oxidoreductase	R04880	1.1.1.1	(hsa:128) or (hsa:127) or (hsa:126) or (hsa:125) or (hsa:124) or (hsa:131) or (hsa:130)	true	-99999	99999	0	0
3,7-dimethylxanthine:oxygen oxidoreductase	R07978	1.17.3.2	(hsa:7498)	false	0	99999	0	0
3'-phospho-5'-adenylyl sulfate 3'-phosphohydrolase	R00508	3.1.3.7	(hsa:54928) or (hsa:10380)	false	0	99999	0	0
3'-phosphoadenylyl-sulfate:1-alkyl-2-acyl-3-beta-galactosyl-sn-glycerol 3'-sulfotransferase	R10805	2.8.2.11	(hsa:9514)	false	0	99999	0	0
3'-phosphoadenylyl-sulfate:7-hydroxymethyl-12-methylbenz[a]anthracene sulfotransferase	R09444	2.8.2.14	(hsa:6822)	false	0	99999	0	0
3'-phosphoadenylyl-sulfate:cholesterol sulfotransferase	R08977	2.8.2.2 / 2.8.2.14	(hsa:6820)	false	0	99999	0	0
3'-phosphoadenylyl-sulfate:pregnenolone sulfotransferase	R08978	2.8.2.2 / 2.8.2.14	(hsa:6820)	false	0	99999	0	0
3'-phosphoadenylylsulfate:alcohol sulfotransferase	R03405	2.8.2.2	(hsa:6820)	false	0	99999	0	0
3'-Phosphoadenylylsulfate:digalactosylceramide 3'-sulfotransferase	R05105	2.8.2.11	(hsa:9514)	false	0	99999	0	0
3'-Phosphoadenylylsulfate:estrone 3-sulfotransferase	R02350	2.8.2.4	(hsa:6783)	false	0	99999	0	0
3'-Phosphoadenylylsulfate:galactosylceramide 3'-sulfotransferase	R04017	2.8.2.11	(hsa:9514)	true	-99999	99999	0	0
3alpha-hydroxy-5alpha-pregnan-20-one:NADP+ 3-oxidoreductase (A-specific)	R08957	1.1.1.213	(hsa:1646) or (hsa:8644)	false	0	99999	0	0
3alpha-Hydroxy-5beta-androstan-17-one:NAD+ oxidoreductase (B-specific)	R04309	1.1.1.50	(hsa:1109)	false	0	99999	0	0
3alpha-Hydroxy-5beta-androstan-17-one:NADP+ oxidoreductase (B-specific)	R04310	1.1.1.50	(hsa:1109)	false	0	99999	0	0
3alpha-Hydroxy-5beta-pregnane-20-one:NAD+ oxidoreductase (B-specific)	R04845	1.1.1.50	(hsa:1109)	false	0	99999	0	0
3alpha-Hydroxy-5beta-pregnane-20-one:NADP+ oxidoreductase (B-specific)	R04846	1.1.1.50	(hsa:1109)	false	0	99999	0	0
3alpha,11beta,21-Trihydroxy-20-oxo-5beta-pregnan-18-al:NAD+ oxidoreductase (B-specific)	R04835	1.1.1.50	(hsa:1109)	false	0	99999	0	0
3alpha,11beta,21-Trihydroxy-20-oxo-5beta-pregnan-18-al:NADP+ oxidoreductase (B-specific)	R04836	1.1.1.50	(hsa:1109)	false	0	99999	0	0
3alpha,21-dihydroxy-5alpha-pregnan-20-one:NADP+ 3-oxidoreductase (A-specific)	R08955	1.1.1.213	(hsa:1646) or (hsa:8644)	false	0	99999	0	0
3alpha,21-Dihydroxy-5beta-pregnane-11,20-dione:NAD+ oxidoreductase (B-specific)	R04842	1.1.1.50	(hsa:1109)	false	0	99999	0	0
3alpha,21-Dihydroxy-5beta-pregnane-11,20-dione:NADP+ oxidoreductase (B-specific)	R04843	1.1.1.50	(hsa:1109)	false	0	99999	0	0
3alpha,7alpha-dihydroxy-5beta-cholanoyl-CoA:glycine N-choloyltransferase	R08744	2.3.1.65	(hsa:570)	false	0	99999	0	0
3alpha,7alpha-dihydroxy-5beta-cholanoyl-CoA:taurine N-choloyltransferase	R08745	2.3.1.65	(hsa:570)	false	0	99999	0	0
3alpha,7alpha-dihydroxy-5beta-cholestanate:CoA ligase (AMP-forming)	R08738	6.2.1.7	(hsa:10998)	false	0	99999	0	0
3alpha,7alpha-Dihydroxy-5beta-cholestane:NAD+ oxidoreductase (B-specific)	R04818	1.1.1.50	(hsa:1109)	false	0	99999	0	0
3alpha,7alpha-Dihydroxy-5beta-cholestane:NADP+ oxidoreductase (B-specific)	R04819	1.1.1.50	(hsa:1109)	false	0	99999	0	0
3alpha,7alpha-dihydroxy-5beta-cholestanoyl-CoA 25-epimerase	R08739	5.1.99.4	(hsa:23600)	false	0	99999	0	0
3alpha,7alpha,12alpha-trihydroxy-5beta-cholanoyl-CoA:propanoyl-CoA C-acyltransferase	R03719	2.3.1.176	(hsa:6342)	false	0	99999	0	0
3alpha,7alpha,12alpha-trihydroxy-5beta-cholestan-26-oyl-CoA 25-epimerase	R08734	5.1.99.4	(hsa:23600)	false	0	99999	0	0
3alpha,7alpha,12alpha-Trihydroxy-5beta-cholestane:NAD+ oxidoreductase (B-specific)	R04824	1.1.1.50	(hsa:1109)	false	0	99999	0	0
3alpha,7alpha,12alpha-Trihydroxy-5beta-cholestane:NADP+ oxidoreductase (B-specific)	R04825	1.1.1.50	(hsa:1109)	false	0	99999	0	0
3alpha,7alpha,12alpha-trihydroxy-5beta-cholestanoate:CoA ligase (AMP-forming)	R08733	6.2.1.7	(hsa:10998)	false	0	99999	0	0
3alpha,7alpha,12alpha,24-tetrahydroxy-5beta-cholestanoyl-CoA:NAD+ oxidoreductase	R04812	1.1.1.35	(hsa:3295)	false	0	99999	0	0
3alpha,7alpha,24-trihydroxy-5beta-cholestanoyl-CoA hydro-lyase [3alpha,7alpha-dihydroxy-5beta-cholest-24-enoyl-CoA-forming]	R04809	4.2.1.107	(hsa:3295)	false	0	99999	0	0
3alpha,7alpha,24-trihydroxy-5beta-cholestanoyl-CoA:NAD+ oxidoreductase	R04810	1.1.1.35	(hsa:3295)	false	0	99999	0	0
3beta-hydroxy-5-cholestenoate,NADPH:oxygen oxidoreductase (7alpha-hydroxylating)	R08727	1.14.14.29	(hsa:9420)	false	0	99999	0	0
3beta-Hydroxyandrost-5-en-17-one 3-sulfate sulfohydrolase	R03404	3.1.6.2	(hsa:412)	false	0	99999	0	0
3beta-Hydroxyandrost-5-en-17-one:NAD+ 3-oxidoreductase/delta5-delta-4 isomerase	R01837	1.1.1.145 / 5.3.3.1	(hsa:3283) or (hsa:3284)	false	0	99999	0	0
3beta,7alpha-dihydroxy-5-cholestenoate:NAD+ 3-oxidoreductase	R08728	1.1.1.181	(hsa:80270)	false	0	99999	0	0
4-(2-Aminoethyl)-1,2-benzenediol:oxygen oxidoreductase(deaminating)(flavin-containing)	R04300	1.4.3.4 / 1.4.3.21	(hsa:8639) or (hsa:314)	false	0	99999	0	0
4-[(1R)-1-Hydroxy-2-(methylamino)ethyl]-1,2-benzenediol:oxygen oxidoreductase(deaminating)(flavin-containing)	R02919	1.4.3.4	(hsa:4128) or (hsa:4129)	false	0	99999	0	0
4-[(1R)-2-Amino-1-hydroxyethyl]-1,2-benzenediol:oxygen oxidoreductase(deaminating)(flavin-containing)	R02532	1.4.3.4	(hsa:4128) or (hsa:4129)	false	0	99999	0	0
4-aminobutanal:NAD+ 1-oxidoreductase	R02549	1.2.1.3	(hsa:501) or (hsa:224) or (hsa:223) or (hsa:219) or (hsa:217)	false	0	99999	0	0
4-aminobutanoate:2-oxoglutarate aminotransferase	R01648	2.6.1.19	(hsa:18)	true	-99999	99999	0	0
4-aminobutanoate:pyruvate aminotransferase	R10178		(hsa:18)	true	-99999	99999	0	0
4-Aminobutyraldehyde:NAD+ oxidoreductase	R01986	1.2.1.3	(hsa:501) or (hsa:224) or (hsa:223) or (hsa:219) or (hsa:217)	false	0	99999	0	0
4-bromophenol, NADPH:oxygen oxidoreductase (RH-hydroxylating or -epoxidizing)	R07075		(hsa:1571)	false	0	99999	0	0
4-carboxymethylenebut-2-en-4-olide lactonohydrolase	R06835	3.1.1.45	(hsa:134147)	true	-99999	99999	0	0
4-fluoromuconolactone lactonohydrolase	R08121	3.1.1.45	(hsa:134147)	true	-99999	99999	0	0
4-fumarylacetoacetate fumarylhydrolase	R01364	3.7.1.2	(hsa:2184)	false	0	99999	0	0
4-glutathionyl cyclophosphamide hydrolase	R08280	2.5.1.18	(hsa:2939) or (hsa:2938) or (hsa:2950) or (hsa:2953) or (hsa:2952) or (hsa:2949) or (hsa:221357) or (hsa:2940) or (hsa:2946) or (hsa:2948) or (hsa:2947) or (hsa:2941) or (hsa:2944) or (hsa:373156) or (hsa:4259) or (hsa:4257) or (hsa:4258) or (hsa:27306) or (hsa:119391) or (hsa:9446) or (hsa:653689)	false	0	99999	0	0
4-Guanidinobutanoate amidinohydrolase	R01990		(hsa:2628)	true	-99999	99999	0	0
4-hydroxy-5-phenyltetrahydro-1,3-oxazin-2-one:NAD+ oxidoreductase	R08310	1.1.1.1	(hsa:128) or (hsa:127) or (hsa:126) or (hsa:125) or (hsa:124) or (hsa:131) or (hsa:130)	false	0	99999	0	0
4-Hydroxyphenylacetaldehyde:NAD+ oxidoreductase	R02695	1.2.1.5	(hsa:222) or (hsa:221) or (hsa:220) or (hsa:218)	true	-99999	99999	0	0
4-Hydroxyphenylacetaldehyde:NADP+ oxidoreductase	R02697	1.2.1.5	(hsa:222) or (hsa:221) or (hsa:220) or (hsa:218)	true	-99999	99999	0	0
4-Hydroxyphenylpyruvate:oxygen oxidoreductase (hydroxylating,decarboxylating)	R02521	1.13.11.27	(hsa:3242)	false	0	99999	0	0
4-imidazolone-5-propanoate amidohydrolase	R02288	3.5.2.7	(hsa:144193)	false	0	99999	0	0
4-Maleylacetoacetate cis-trans-isomerase	R03181	5.2.1.2	(hsa:2954)	false	0	99999	0	0
4-Trimethylammoniobutanal:NAD+ 1-oxidoreductase	R03283	1.2.1.3 / 1.2.1.47	(hsa:501) or (hsa:224) or (hsa:223) or (hsa:219) or (hsa:217)	false	0	99999	0	0
4-Trimethylammoniobutanoate,2-oxoglutarate:oxygen oxidoreductase (3-hydroxylating)	R02397	1.14.11.1	(hsa:8424)	false	0	99999	0	0
4,4-dimethyl-5a-cholesta-8,24-dien-3b-ol:NADP+ D14-oxidoreductase	R05639	1.3.1.70	(hsa:7108)	false	0	99999	0	0
4,5-dihydro-4-hydroxy-5-S-glutathionyl-benzo[a]pyrene glutathione-lyase (epoxide-forming)	R07083	2.5.1.18	(hsa:2939) or (hsa:2938) or (hsa:2950) or (hsa:2953) or (hsa:2952) or (hsa:2949) or (hsa:221357) or (hsa:2940) or (hsa:2946) or (hsa:2948) or (hsa:2947) or (hsa:2941) or (hsa:2944) or (hsa:373156) or (hsa:4259) or (hsa:4257) or (hsa:4258) or (hsa:27306) or (hsa:119391) or (hsa:9446) or (hsa:653689)	false	0	99999	0	0
4,5-Dihydro-4-oxo-5-imidazolepropanoate hydro-lyase	R02914	4.2.1.49	(hsa:131669)	false	0	99999	0	0
4alpha-methylzymosterol:NADP+ 3-oxidoreductase	R07495	1.1.1.270	(hsa:51478)	false	0	99999	0	0
5-(methylthio)-2,3-dioxopentyl-phosphate phosphohydrolase (isomerizing)	R07395	3.1.3.77	(hsa:58478)	false	0	99999	0	0
5-aminolevulinate hydro-lyase (adding 5-aminolevulinate and cyclizing porphobilinogen-forming)	R00036	4.2.1.24	(hsa:210)	false	0	99999	0	0
5-fluorodeoxyuridine:phosphate deoxy-alpha-D-ribosyltransferase	R08230	2.4.2.4	(hsa:1890)	false	0	99999	0	0
5-fluorouridine monophosphate:diphosphate phospho-alpha-D-ribosyl-transferase	R08231	2.4.2.10	(hsa:7372)	false	0	99999	0	0
5-fluorouridine:phosphate alpha-D-ribosyltransferase	R08229	2.4.2.3	(hsa:7378) or (hsa:151531)	false	0	99999	0	0
5-Formiminotetrahydrofolate ammonia-lyase (cyclizing)	R02302	4.3.1.4	(hsa:10841)	true	-99999	99999	0	0
5-Formyltetrahydrofolate cyclo-ligase (ADP-forming)	R02301	6.3.3.2	(hsa:10588) or (hsa:100528021)	false	0	99999	0	0
5-Formyltetrahydrofolate:L-glutamate N-formiminotransferase	R03189	2.1.2.5	(hsa:10841)	false	0	99999	0	0
5-hydroxy-2-oxo-4-ureido-2,5-dihydro-1H-imidazole-5-carboxylate carboxy-lyase [(S)-allantoin-forming]	R06604	4.1.1.97	(hsa:646625)	false	0	99999	0	0
5-Hydroxy-L-tryptophan decarboxy-lyase	R02701	4.1.1.28	(hsa:1644)	false	0	99999	0	0
5-hydroxy-L-tryptophan:oxygen 2,3-dioxygenase (indole-decyclizing)	R02702	1.13.11.52	(hsa:169355) or (hsa:3620)	false	0	99999	0	0
5-Hydroxyindoleacetaldehyde:NAD+ oxidoreductase	R04903	1.2.1.3	(hsa:501) or (hsa:224) or (hsa:223) or (hsa:219) or (hsa:217)	false	0	99999	0	0
5-hydroxyindoleacetaldehyde:oxygen oxidoreductase	R04904	1.2.3.1	(hsa:316)	false	0	99999	0	0
5-Hydroxykynurenamine decarboxy-lyase	R04909	4.1.1.28	(hsa:1644)	false	0	99999	0	0
5-Hydroxykynurenamine:oxygen oxidoreductase(deaminating)(flavin-containing)	R04908	1.4.3.4	(hsa:4128) or (hsa:4129)	false	0	99999	0	0
5-hydroxytryptamine:oxygen 2,3-dioxygenase (indole-decyclizing)	R02909	1.13.11.52	(hsa:169355) or (hsa:3620)	false	0	99999	0	0
5-Hydroxytryptamine:oxygen oxidoreductase(deaminating)(flavin-containing)	R02908	1.4.3.4	(hsa:4128) or (hsa:4129)	false	0	99999	0	0
5-methyltetrahydrofolate:ferredoxin oxidoreductase	R01217		(hsa:4524)	true	-99999	99999	0	0
5-methyltetrahydrofolate:NAD+ oxidoreductase	R07168	1.5.1.20	(hsa:4524)	false	0	99999	0	0
5-methyltetrahydrofolate:NADP+ oxidoreductase	R01224	1.5.1.20	(hsa:4524)	false	0	99999	0	0
5-methyltetrahydropteroyltri-L-glutamate:L-selenohomocysteine Se-methyltransferase	R09365	2.1.1.13	(hsa:4548)	false	0	99999	0	0
5-Methylthio-5-deoxy-D-ribose-1-phosphate ketol-isomerase	R04420	5.3.1.23	(hsa:84245)	false	0	99999	0	0
5-phospho-alpha-D-ribose 1-diphosphate:nicotinate ligase (ADP, diphosphate-forming)	R01724	6.3.4.21	(hsa:93100)	true	-99999	99999	0	0
5-Phospho-D-ribosylamine:glycine ligase (ADP-forming)	R04144	6.3.4.13	(hsa:2618)	false	0	99999	0	0
5,10-Methenyltetrahydrofolate 5-hydrolase (decyclizing)	R01655	3.5.4.9	(hsa:10797) or (hsa:441024) or (hsa:4522)	true	-99999	99999	0	0
5,10-methylenetetrahydrofolate,NADPH:dUMP C-methyltransferase	R06613		(hsa:6472) or (hsa:6470) or (hsa:275)	true	-99999	99999	0	0
5,10-Methylenetetrahydrofolate:D-alanine 2-hydroxymethyltransferase	R01225		(hsa:6472) or (hsa:6470) or (hsa:275)	true	-99999	99999	0	0
5,10-Methylenetetrahydrofolate:dUMP C-methyltransferase	R02101	2.1.1.45	(hsa:7298)	false	0	99999	0	0
5,10-methylenetetrahydrofolate:NAD+ oxidoreductase	R01218	1.5.1.15	(hsa:10797) or (hsa:441024)	true	-99999	99999	0	0
5,10-methylenetetrahydrofolate:NADP+ oxidoreductase	R01220	1.5.1.5	(hsa:4522)	true	-99999	99999	0	0
5,6-dihydro-5-fluorouracil amidohydrolase	R08227	3.5.2.2	(hsa:1807)	false	0	99999	0	0
5,6-dihydro-5-fluorouracil:NADP+ 5-oxidoreductase	R08226	1.3.1.2	(hsa:1806)	false	0	99999	0	0
5,6-Dihydrothymine:NADP+ oxidoreductase	R01415	1.3.1.2	(hsa:1806)	true	-99999	99999	0	0
5,6-Dihydrouracil amidohydrolase	R02269	3.5.2.2	(hsa:1807)	true	-99999	99999	0	0
5,6-dihydrouracil:NAD+ oxidoreductase	R00977		(hsa:1806)	true	-99999	99999	0	0
5,6-Dihydrouracil:NADP+ oxidoreductase	R00978	1.3.1.2	(hsa:1806)	true	-99999	99999	0	0
5,6-Dihydroxyindole-2-carboxylate:oxygen oxidoreductase	R08965		(hsa:7306)	false	0	99999	0	0
5,6-dihydroxyindole:oxygen oxidoreductase	R04884	1.14.18.1	(hsa:7299)	false	0	99999	0	0
5,6-EET hydrolase	R07111	3.3.2.10	(hsa:2053)	false	0	99999	0	0
5,6,7,8-tetrahydrobiopterin:NAD+ oxidoreductase	R01793	1.5.1.34	(hsa:5860)	true	-99999	99999	0	0
5,6,7,8-tetrahydrobiopterin:NADP+ oxidoreductase	R01794	1.5.1.34	(hsa:5860)	true	-99999	99999	0	0
5,6,7,8-tetrahydrofolate:NAD+ oxidoreductase	R00936	1.5.1.3	(hsa:200895) or (hsa:1719)	true	-99999	99999	0	0
5,6,7,8-tetrahydrofolate:NAD+ oxidoreductase	R00937	1.5.1.3	(hsa:200895) or (hsa:1719)	false	0	99999	0	0
5,6,7,8-tetrahydrofolate:NADP+ oxidoreductase	R00939	1.5.1.3	(hsa:200895) or (hsa:1719)	true	-99999	99999	0	0
5,6,7,8-tetrahydrofolate:NADP+ oxidoreductase	R00940	1.5.1.3	(hsa:200895) or (hsa:1719)	false	0	99999	0	0
5'-deoxy-5-fluorocytidine aminohydrolase	R08221	3.5.4.5	(hsa:978)	false	0	99999	0	0
5'-deoxy-5-fluorouridine:phosphate deoxy-alpha-D-ribosyltransferase	R08222	2.4.2.4	(hsa:1890)	false	0	99999	0	0
5'-Phosphoribosylformylglycinamide:L-glutamine amido-ligase (ADP-forming)	R04463	6.3.5.3	(hsa:5198)	false	0	99999	0	0
5alpha-androstane-3,17-dione:NADP+ delta4-oxidoreductase	R10242	1.3.1.22	(hsa:79644) or (hsa:6716) or (hsa:6715)	false	0	99999	0	0
5alpha-Cholest-7-en-3beta-ol delta7-delta8-isomerase	R03353	5.3.3.5	(hsa:10682)	false	0	99999	0	0
5alpha-dihydrodeoxycorticosterone:NADP+ delta4-oxidoreductase	R08954	1.3.1.22	(hsa:79644) or (hsa:6716) or (hsa:6715)	false	0	99999	0	0
5alpha-pregnan-20alpha-ol-3-one:NADP+ 20-oxidoreductase	R08958	1.1.1.149	(hsa:1645)	false	0	99999	0	0
5alpha-pregnane-3,20-dione:NADP+ delta4-oxidoreductase	R02208	1.3.1.22	(hsa:79644) or (hsa:6716) or (hsa:6715)	false	0	99999	0	0
5alpha-pregnane-3alpha,20alpha-diol:NADP+ 20-oxidoreductase	R08959	1.1.1.149	(hsa:1645)	false	0	99999	0	0
5alpha-pregnane-3alpha,20alpha-diol:NADP+ oxidoreductase (A-specific)	R08960	1.1.1.213	(hsa:1646) or (hsa:8644)	false	0	99999	0	0
5beta-androstane-3,17-dione:NADP+ 4,5-oxidoreductase	R01835	1.3.1.3	(hsa:6718)	false	0	99999	0	0
5beta-dihydrotestosterone:NADP+ 4,5-oxidoreductase	R02498	1.3.1.3	(hsa:6718)	false	0	99999	0	0
5beta-Pregnane-3,20-dione:(acceptor) delta4-oxidoreductase	R02215		(hsa:6718)	true	-99999	99999	0	0
6-Lactoyl-5,6,7,8-tetrahydropterin:NADP+ 2'-oxidoreductase	R04285	1.1.1.153	(hsa:6697)	false	0	99999	0	0
6-mercaptopurin:oxygen oxidoreductase	R08235	1.17.3.2	(hsa:7498)	false	0	99999	0	0
6-methylthiopurine 5'-monophosphate ribonucleotide:diphosphate phospho-D-ribosyltransferase	R08238	2.4.2.8	(hsa:3251)	false	0	99999	0	0
6-phospho-D-gluconate:NAD+ 2-oxidoreductase (decarboxylating)	R10221	1.1.1.343	(hsa:5226)	false	0	99999	0	0
6-phospho-D-gluconate:NADP+ 2-oxidoreductase (decarboxylating)	R01528	1.1.1.44	(hsa:5226)	false	0	99999	0	0
6-Phospho-D-glucono-1,5-lactone lactonohydrolase	R02035	3.1.1.31	(hsa:25796)	false	0	99999	0	0
6-thioguanosine monophosphate:diphosphate phospho-D-ribosyltransferase	R08245	2.4.2.8	(hsa:3251)	false	0	99999	0	0
6-thioinosine 5'-monophosphate:diphosphate phospho-D-ribosyltransferase	R08237	2.4.2.8	(hsa:3251)	false	0	99999	0	0
6-thioinosine 5'-monophosphate:NAD+ oxidoreductase	R08240	1.1.1.205	(hsa:3614) or (hsa:3615)	false	0	99999	0	0
6-thioxanthine 5'-monophosphate:L-glutamine amido-ligase (AMP-forming)	R08244	6.3.5.2	(hsa:8833)	false	0	99999	0	0
7-methylxanthine:oxygen oxidoreductase	R07979	1.17.3.2	(hsa:7498)	false	0	99999	0	0
7,8-dihydro-7-hydroxy-8-S-glutathionyl-benzo[a]pyrene hydrolase	R07084	2.5.1.18	(hsa:2939) or (hsa:2938) or (hsa:2950) or (hsa:2953) or (hsa:2952) or (hsa:2949) or (hsa:221357) or (hsa:2940) or (hsa:2946) or (hsa:2948) or (hsa:2947) or (hsa:2941) or (hsa:2944) or (hsa:373156) or (hsa:4259) or (hsa:4257) or (hsa:4258) or (hsa:27306) or (hsa:119391) or (hsa:9446) or (hsa:653689)	false	0	99999	0	0
7,8-dihydroneopterin 3'-triphosphate acetaldehyde-lyase (6-carboxy-5,6,7,8-tetrahydropterin and triphosphate-forming)	R09959	4.1.2.50	(hsa:5805)	false	0	99999	0	0
7,8-dihydroneopterin-3'-triphosphate phosphohydrolase (alkaline optimum)	R04620	3.1.3.1	(hsa:249) or (hsa:248) or (hsa:251) or (hsa:250)	false	0	99999	0	0
7,8-dihydropteroate:L-glutamate ligase (ADP-forming)	R02237	6.3.2.17	(hsa:2356)	false	0	99999	0	0
7alpha-Hydroxy-5beta-cholestan-3-one:NADP+ delta4-oxidoreductase	R04817	1.3.1.3	(hsa:6718)	false	0	99999	0	0
7alpha-hydroxycholest-4-en-3-one,ferrocytochrome-b5:oxygen oxidoreductase (12alpha-hydroxylating)	R04826	1.14.18.8	(hsa:1582)	false	0	99999	0	0
7alpha-Hydroxycholesterol:NAD+ 3-oxidoreductase	R04263	1.1.1.181	(hsa:80270)	false	0	99999	0	0
7alpha,12alpha-Dihydroxy-5beta-cholestan-3-one:NADP+ delta4-oxidoreductase	R04823	1.3.1.3	(hsa:6718)	false	0	99999	0	0
7alpha,27-dihydroxycholesterol:NAD+ 3-oxidoreductase	R08724	1.1.1.181	(hsa:80270)	false	0	99999	0	0
8,11,14-eicosatrienoyl-CoA,ferrocytochrome-b5:oxygen oxidoreductase (5,6-cis-dehydrogenating)	R11059	1.14.19.44	(hsa:3992)	false	0	99999	0	0
8,9-EET hydrolase	R07110	3.3.2.10	(hsa:2053)	false	0	99999	0	0
9-cis-retinol:NAD+ oxidoreductase	R08382	1.1.1.315	(hsa:145226) or (hsa:5959) or (hsa:51109)	true	-99999	99999	0	0
9-hydroxybenzo[a]pyrene, NADPH:oxygen oxidoreductase (RH-hydroxylating or -epoxidizing)	R07087	1.14.14.1	(hsa:1545)	false	0	99999	0	0
Acetaldehyde:NAD+ oxidoreductase	R00710	1.2.1.3 / 1.2.1.5	(hsa:501) or (hsa:224) or (hsa:223) or (hsa:219) or (hsa:217)	true	-99999	99999	0	0
Acetaldehyde:NADP+ oxidoreductase	R00711	1.2.1.5	(hsa:222) or (hsa:221) or (hsa:220) or (hsa:218)	true	-99999	99999	0	0
Acetate:CoA ligase (ADP-forming)	R00229		(hsa:84532) or (hsa:55902)	true	-99999	99999	0	0
Acetate:CoA ligase (AMP-forming)	R00235	6.2.1.1	(hsa:84532) or (hsa:55902)	false	0	99999	0	0
Acetoacetate:CoA ligase (AMP-forming)	R01357	6.2.1.16	(hsa:65985)	false	0	99999	0	0
acetyl adenylate:CoA acetyltransferase	R00236	6.2.1.1	(hsa:84532) or (hsa:55902)	true	-99999	99999	0	0
Acetyl phosphate phosphohydrolase	R00317	3.6.1.7	(hsa:98) or (hsa:97)	false	0	99999	0	0
Acetyl-CoA hydrolase	R00227	3.1.2.1	(hsa:134526)	false	0	99999	0	0
acetyl-CoA: isoniazid N-acetyltransferase	R08248	2.3.1.5	(hsa:10) or (hsa:9)	false	0	99999	0	0
acetyl-CoA:[acyl-carrier-protein] S-acetyltransferase	R01624	2.3.1.85	(hsa:2194)	false	0	99999	0	0
Acetyl-CoA:1-alkyl-sn-glycero-3-phosphocholine 2-O-acetyltransferase	R03437	2.3.1.67	(hsa:79888) or (hsa:54947) or (hsa:254531)	false	0	99999	0	0
acetyl-CoA:acetoacetyl-CoA C-acetyltransferase (thioester-hydrolysing, carboxymethyl-forming)	R01978	2.3.3.10	(hsa:3157) or (hsa:3158)	false	0	99999	0	0
Acetyl-CoA:acetyl-CoA C-acetyltransferase	R00238	2.3.1.9	(hsa:38) or (hsa:39)	true	-99999	99999	0	0
acetyl-CoA:acetylhydrazine N-acetyltransferase	R08250	2.3.1.5	(hsa:10) or (hsa:9)	false	0	99999	0	0
Acetyl-CoA:aralkylamine N-acetyltransferase	R02911	2.3.1.87	(hsa:15)	false	0	99999	0	0
acetyl-CoA:carbon-dioxide ligase (ADP-forming)	R00742	6.4.1.2	(hsa:32) or (hsa:31)	true	-99999	99999	0	0
acetyl-CoA:D-glucosamine-6-phosphate N-acetyltransferase	R02058	2.3.1.4	(hsa:64841)	false	0	99999	0	0
acetyl-CoA:enzyme N6-(dihydrolipoyl)lysine S-acetyltransferase	R02569	2.3.1.12	(hsa:1737)	true	-99999	99999	0	0
Acetyl-CoA:glycine C-acetyltransferase	R00371	2.3.1.29	(hsa:23464)	true	-99999	99999	0	0
acetyl-CoA:heparan-alpha-D-glucosaminide N-acetyltransferase	R07815	2.3.1.78	(hsa:138050)	false	0	99999	0	0
acetyl-CoA:propanoyl-CoA 2-C-acetyltransferase	R00927	2.3.1.9 / 2.3.1.16	(hsa:30) or (hsa:10449) or (hsa:3032)	false	0	99999	0	0
acetyl-CoA:putrescine N-acetyltransferase	R01154	2.3.1.57	(hsa:112483) or (hsa:6303)	false	0	99999	0	0
Acetyl-CoA:S-substituted L-cysteine N-acetyltransferase	R04950	2.3.1.80	(hsa:51471) or (hsa:9027)	false	0	99999	0	0
Acyl-[acyl-carrier-protein]:malonyl-[acyl-carrier-protein] C-acyltransferase (decarboxylating)	R04355	2.3.1.85 / 2.3.1.179	(hsa:54995)	false	0	99999	0	0
acyl-CoA: phytosphingosine N-acyltransferase	R06527	2.3.1.24	(hsa:56624) or (hsa:427)	true	-99999	99999	0	0
Acyl-CoA:1-acyl-sn-glycero-3-phosphocholine O-acyltransferase	R01318	2.3.1.23	(hsa:79888) or (hsa:54947) or (hsa:254531) or (hsa:10162)	false	0	99999	0	0
Acyl-CoA:1-acyl-sn-glycero-3-phosphoethanolamine O-acyltransferase	R04480	2.3.1.23	(hsa:129642) or (hsa:154141) or (hsa:254531) or (hsa:10162)	false	0	99999	0	0
acyl-CoA:1-acyl-sn-glycero-3-phosphoglycerol O-acyltransferase	R09036		(hsa:79888) or (hsa:253558) or (hsa:9926) or (hsa:54947) or (hsa:254531)	false	0	99999	0	0
acyl-CoA:1-acyl-sn-glycero-3-phosphoinositol O-acyltransferase	R09034		(hsa:253558) or (hsa:79143) or (hsa:56894) or (hsa:56895)	false	0	99999	0	0
acyl-CoA:1-acyl-sn-glycero-3-phosphoserine O-acyltransferase	R09035		(hsa:129642) or (hsa:154141) or (hsa:254531) or (hsa:10162)	false	0	99999	0	0
acyl-CoA:1-acyl-sn-glycerol-3-phosphate 2-O-acyltransferase	R02241	2.3.1.51	(hsa:129642) or (hsa:10555) or (hsa:10554) or (hsa:253558) or (hsa:154141) or (hsa:56894) or (hsa:56895) or (hsa:55326)	false	0	99999	0	0
Acyl-CoA:1-alkenylglycerophosphoethanolamine O-acyltransferase	R04413		(hsa:254531)	false	0	99999	0	0
Acyl-CoA:1-alkyl-sn-glycero-3-phosphocholine O-acyltransferase	R03438	2.3.1.23	(hsa:79888) or (hsa:54947)	false	0	99999	0	0
acyl-CoA:1,2-diacyl-sn-glycerol O-acyltransferase	R02251	2.3.1.20	(hsa:8694) or (hsa:346606) or (hsa:84649)	false	0	99999	0	0
acyl-CoA:2-acylglycerol O-acyltransferase	R03755	2.3.1.22	(hsa:346606) or (hsa:80168) or (hsa:116255)	false	0	99999	0	0
Acyl-CoA:acetyl-CoA C-acyltransferase	R00391	2.3.1.16	(hsa:10449) or (hsa:3032)	false	0	99999	0	0
Acyl-CoA:cholesterol O-acyltransferase	R01461	2.3.1.26	(hsa:8435) or (hsa:6646)	true	-99999	99999	0	0
acyl-CoA:NADP+ trans-2-oxidoreductase	R07162	1.3.1.38	(hsa:51102)	false	0	99999	0	0
acyl-CoA:sn-glycerol-3-phosphate 1-O-acyltransferase	R00851	2.3.1.15	(hsa:84803) or (hsa:57678) or (hsa:150763) or (hsa:137964)	false	0	99999	0	0
acyl-CoA:sphingosine N-acyltransferase	R06517	2.3.1.24	(hsa:10715) or (hsa:253782) or (hsa:79603) or (hsa:29956) or (hsa:204219) or (hsa:91012)	false	0	99999	0	0
acyl-CoA:sphingosine N-acyltransferase	R01496	2.3.1.24	(hsa:10715) or (hsa:253782) or (hsa:79603) or (hsa:29956) or (hsa:204219) or (hsa:91012)	false	0	99999	0	0
Acylneuraminyl hydrolase	R04018	3.2.1.18	(hsa:129807) or (hsa:10825) or (hsa:4758) or (hsa:4759)	false	0	99999	0	0
Adenosine ribohydrolase	R01245		(hsa:4860)	true	-99999	99999	0	0
Adenosine:phosphate alpha-D-ribosyltransferase	R01561	2.4.2.1	(hsa:4860)	true	-99999	99999	0	0
adenylyl-molybdopterin:molybdate molybdate transferase (AMP-forming)	R09735	2.10.1.1	(hsa:10243)	false	0	99999	0	0
Adenylylsulfate sulfohydrolase	R00531		(hsa:9060) or (hsa:9061)	true	-99999	99999	0	0
ADP-ribose ribophosphohydrolase	R01054	3.6.1.13 / 3.6.1.53	(hsa:56985) or (hsa:11164) or (hsa:53343)	false	0	99999	0	0
ADP:D-fructose-6-phosphate 1-phosphotransferase	R09084		(hsa:10965) or (hsa:2203) or (hsa:641371) or (hsa:122970) or (hsa:8789) or (hsa:5214) or (hsa:5213) or (hsa:5211)	true	-99999	99999	0	0
ADP:D-glucose 6-phosphotransferase	R09085	2.7.1.147	(hsa:83440)	false	0	99999	0	0
ADP:D-glucose 6-phosphotransferase	R09086	2.7.1.147	(hsa:83440)	true	-99999	99999	0	0
ADP:sulfate adenylyltransferase	R00530		(hsa:9060) or (hsa:9061)	true	-99999	99999	0	0
ADP:thiamin-diphosphate phosphotransferase	R11319	2.7.4.3	(hsa:26289) or (hsa:158067) or (hsa:122481) or (hsa:390877) or (hsa:205) or (hsa:204) or (hsa:203)	false	0	99999	0	0
Agmatine amidinohydrolase	R01157	3.5.3.11	(hsa:79814)	false	0	99999	0	0
alcophosphamide:NAD+ oxidoreductase	R08281	1.1.1.1	(hsa:128) or (hsa:127) or (hsa:126) or (hsa:125) or (hsa:124) or (hsa:131) or (hsa:130)	false	0	99999	0	0
aldehyde:NAD+ oxidoreductase	R00631	1.2.1.3 / 1.2.1.5	(hsa:501) or (hsa:224) or (hsa:223) or (hsa:219) or (hsa:217)	true	-99999	99999	0	0
Aldehyde:NADP+ oxidoreductase	R02537	1.2.1.5	(hsa:222) or (hsa:221) or (hsa:220) or (hsa:218)	true	-99999	99999	0	0
Aldehyde:oxygen oxidoreductase	R08408	1.2.3.1	(hsa:316)	false	0	99999	0	0
Aldehyde:oxygen oxidoreductase	R04085	1.2.3.1	(hsa:316)	false	0	99999	0	0
all-trans-13,14-dihydroretinol:acceptor 13,14-oxidoreductas	R07163	1.3.99.23	(hsa:54884)	false	0	99999	0	0
all-trans-retinyl ester acylhydrolase, 11-cis-retinol forming	R08388	3.1.1.64	(hsa:6121)	false	0	99999	0	0
Allantoate amidinohydrolase	R02422	3.5.3.4	(hsa:55821)	true	-99999	99999	0	0
alpha 1,2-mannosyloligosaccharide alpha-D-mannohydrolase	R06722	3.2.1.113	(hsa:10905) or (hsa:57134) or (hsa:4121) or (hsa:11253)	true	-99999	99999	0	0
alpha-Aminobutyryl histidine hydrolase	R01992	3.4.13.18 / 3.4.13.20	(hsa:84735)	false	0	99999	0	0
alpha-D-Glucose 1-phosphate 1,6-phosphomutase	R00959	5.4.2.2	(hsa:5236) or (hsa:55276)	true	-99999	99999	0	0
alpha-D-glucose 1,6-phosphomutase	R08639	5.4.2.2	(hsa:5236) or (hsa:55276)	true	-99999	99999	0	0
alpha-D-Glucose 6-phosphate ketol-isomerase	R02739	5.3.1.9	(hsa:2821)	true	-99999	99999	0	0
alpha-D-Glucose 6-phosphate ketol-isomerase	R02740	5.3.1.9	(hsa:2821)	true	-99999	99999	0	0
alpha-D-Glucose 6-phosphate phosphohydrolase	R01788	3.1.3.9	(hsa:57818) or (hsa:92579) or (hsa:2538)	false	0	99999	0	0
alpha-fluoro-beta-ureidopropionic acid amidohydrolase	R08228	3.5.1.6	(hsa:51733)	false	0	99999	0	0
alpha-linolenoyl-CoA,ferrocytochrome b5:oxygen oxidoreductase (6,7 cis-dehydrogenating)	R07933	1.14.19.3	(hsa:9415)	false	0	99999	0	0
alpha,alpha-trehalose glucohydrolase	R00010	3.2.1.28	(hsa:11181)	false	0	99999	0	0
alpha,alpha-Trehalose:orthophosphate beta-D-glucosyltransferase	R02727		(hsa:11181)	true	-99999	99999	0	0
aminoacetone:oxygen oxidoreductase(deaminating)	R02529	1.4.3.4 / 1.4.3.21	(hsa:8639) or (hsa:314)	false	0	99999	0	0
Androst-5-ene-3beta,17beta-diol:NAD+ oxidoreductase	R03406	1.1.1.51	(hsa:8644)	false	0	99999	0	0
Androst-5-ene-3beta,17beta-diol:NADP+ oxidoreductase	R03407	1.1.1.51	(hsa:8644)	false	0	99999	0	0
Androstan-3alpha,17beta-diol:NADP+ oxidoreductase	R08963	1.1.1.50	(hsa:1109)	false	0	99999	0	0
androstenedione,NADPH---hemoprotein reductase:oxygen oxidoreductase (19-hydroxylating)	R01840	1.14.14.14	(hsa:1588)	false	0	99999	0	0
Androstenedione,reduced-adrenal-ferredoxin:oxygen oxidoreductase (11-hydroxylating)	R02725	1.14.15.4	(hsa:1585) or (hsa:1584)	false	0	99999	0	0
Androsterone:NAD+ oxidoreductase	R02476	1.1.1.50 / 1.1.1.213	(hsa:1109)	false	0	99999	0	0
Androsterone:NADP+ oxidoreductase	R02477	1.1.1.50 / 1.1.1.213	(hsa:1109)	false	0	99999	0	0
Arachidonate: oxygen 12-oxidoreductase	R07038		(hsa:242)	false	0	99999	0	0
arachidonate:oxygen 12-oxidoreductase	R01596	1.13.11.31	(hsa:239)	false	0	99999	0	0
arachidonate:oxygen 15-oxidoreductase	R01593	1.13.11.33	(hsa:247) or (hsa:246)	false	0	99999	0	0
arachidonate:oxygen 5-oxidoreductase	R03058	1.13.11.34	(hsa:240)	false	0	99999	0	0
Arachidonate:oxygen 5-oxidoreductase	R01595	1.13.11.34	(hsa:240)	false	0	99999	0	0
Arachidonate:oxygen 8-oxidoreductase	R07053		(hsa:247)	false	0	99999	0	0
Arachidonate:oxygen oxidoreductase	R01590	1.14.99.1	(hsa:5743) or (hsa:5742)	false	0	99999	0	0
Arachidonic acid:oxygen 1-oxidoreductase	R07041	1.14.15.3	(hsa:1579)	false	0	99999	0	0
Aryl-formylamine amidohydrolase	R04911	3.5.1.9	(hsa:125061)	false	0	99999	0	0
Asp-tRNA(Asn):L-glutamine amido-ligase (ADP-forming)	R04212	6.3.5.6	(hsa:5188) or (hsa:283459) or (hsa:55278)	false	0	99999	0	0
ATP:(R)-5-diphosphomevalonate carboxy-lyase (adding ATP isopentenyl-diphosphate-forming)	R01121	4.1.1.33	(hsa:4597)	false	0	99999	0	0
ATP:(R)-5-phosphomevalonate phosphotransferase	R03245	2.7.4.2	(hsa:10654)	false	0	99999	0	0
ATP:(R)-glycerate 2-phosphotransferase	R08572	2.7.1.165	(hsa:132158)	false	0	99999	0	0
ATP:(R)-mevalonate 5-phosphotransferase	R02245	2.7.1.36	(hsa:4598)	false	0	99999	0	0
ATP:1-phosphatidyl-1D-myo-inositol 3-phosphotransferase	R03362	2.7.1.137 / 2.7.1.154	(hsa:5289)	false	0	99999	0	0
ATP:1-Phosphatidyl-1D-myo-inositol 4-phosphotransferase	R03361	2.7.1.67	(hsa:55300) or (hsa:55361) or (hsa:5297) or (hsa:5298)	false	0	99999	0	0
ATP:1-phosphatidyl-1D-myo-inositol 5-phosphotransferase	R10951	2.7.1.150	(hsa:200576)	false	0	99999	0	0
ATP:1-phosphatidyl-1D-myo-inositol-3-phosphate 5-phosphotransferase	R05802	2.7.1.150	(hsa:200576)	false	0	99999	0	0
ATP:1-phosphatidyl-1D-myo-inositol-4-phosphate 3-phosphotransferase	R05795	2.7.1.154	(hsa:5288) or (hsa:5287) or (hsa:5286)	false	0	99999	0	0
ATP:1-phosphatidyl-1D-myo-inositol-4-phosphate 5-phosphotransferase	R03469	2.7.1.68	(hsa:23396) or (hsa:8394) or (hsa:8395) or (hsa:138429)	false	0	99999	0	0
ATP:1-phosphatidyl-1D-myo-inositol-4,5-bisphosphate 3-phosphotransferase	R04545	2.7.1.153	(hsa:5294) or (hsa:5293) or (hsa:5291) or (hsa:5290)	false	0	99999	0	0
ATP:1-phosphatidyl-1D-myo-inositol-5-phosphate 4-phosphotransferase	R05803	2.7.1.149	(hsa:79837) or (hsa:5305) or (hsa:8396)	false	0	99999	0	0
ATP:1,2-diacylglycerol 3-phosphotransferase	R02240	2.7.1.107	(hsa:1608) or (hsa:1607) or (hsa:1609) or (hsa:1606) or (hsa:160851) or (hsa:139189) or (hsa:8525) or (hsa:8526) or (hsa:8527) or (hsa:9162)	false	0	99999	0	0
ATP:1D-myo-inositol 1-diphosphate 2,3,4,5,6-pentakisphosphate 5-phosphotransferase	R10548	2.7.4.21	(hsa:51447) or (hsa:9807) or (hsa:117283)	false	0	99999	0	0
ATP:1D-myo-inositol 1,3,4,5,6-pentakisphosphate 2-phosphotransferase	R05202	2.7.1.158	(hsa:64768)	false	0	99999	0	0
ATP:1D-myo-inositol 3-phosphotransferase	R07279		(hsa:54928) or (hsa:3612) or (hsa:3613)	true	-99999	99999	0	0
ATP:1D-myo-inositol-1,3,4-trisphosphate 5-phosphotransferase	R03428	2.7.1.159	(hsa:3705)	false	0	99999	0	0
ATP:1D-myo-inositol-1,3,4-trisphosphate 6-phosphotransferase	R03429	2.7.1.159	(hsa:3705)	false	0	99999	0	0
ATP:1D-myo-inositol-1,3,4,5-tetrakisphosphate 6-phosphotransferase	R10953	2.7.1.151	(hsa:253430)	false	0	99999	0	0
ATP:1D-myo-inositol-1,3,4,6-tetrakisphosphate 5-phosphotransferase	R03478	2.7.1.140	(hsa:253430)	false	0	99999	0	0
ATP:1D-myo-inositol-1,4,5-trisphosphate 3-phosphotransferase	R03433	2.7.1.127	(hsa:3706) or (hsa:3707) or (hsa:80271)	false	0	99999	0	0
ATP:1D-myo-inositol-1,4,5-trisphosphate 6-phosphotransferase	R05800	2.7.1.151	(hsa:253430)	false	0	99999	0	0
ATP:1D-myo-inositol-1,4,5,6-tetrakisphosphate 3-phosphotransferase	R05801	2.7.1.151	(hsa:253430)	false	0	99999	0	0
ATP:1D-myo-inositol-3,4,5,6-tetrakisphosphate 1-phosphotransferase	R03479	2.7.1.134	(hsa:3705)	true	-99999	99999	0	0
ATP:1D-myo-inositol-5-diphosphate-pentakisphosphate phosphotransferase	R08964	2.7.4.24	(hsa:9677) or (hsa:23262)	false	0	99999	0	0
ATP:1D-myo-inositol-hexakisphosphate 5-phosphotransferase	R09087	2.7.4.21	(hsa:51447) or (hsa:9807) or (hsa:117283)	false	0	99999	0	0
ATP:1D-myo-inositol-hexakisphosphate phosphotransferase	R05799	2.7.4.24	(hsa:9677) or (hsa:23262)	false	0	99999	0	0
ATP:2'-deoxy-5-hydroxymethylcytidine-5'-diphosphate phosphotransferase	R00139	2.7.4.6	(hsa:654364) or (hsa:4831) or (hsa:4832) or (hsa:4830) or (hsa:4833) or (hsa:29922) or (hsa:10201)	false	0	99999	0	0
ATP:5-fluorodeoxyuridine 5'-phosphotransferase	R08233	2.7.1.21	(hsa:7084) or (hsa:7083)	false	0	99999	0	0
ATP:5-fluorouridine 5'-phosphotransferase	R08232	2.7.1.48	(hsa:7371) or (hsa:54963) or (hsa:83549)	false	0	99999	0	0
ATP:6-deoxy-L-galactose 1-phosphotransferase	R03161	2.7.1.52	(hsa:197258)	false	0	99999	0	0
ATP:acetate adenylyltransferase	R00316	6.2.1.1	(hsa:84532) or (hsa:55902)	true	-99999	99999	0	0
ATP:acylglycerol 3-phosphotransferase	R02757	2.7.1.94	(hsa:55750)	false	0	99999	0	0
ATP:adenylylsulfate 3'-phosphotransferase	R00509	2.7.1.25	(hsa:9060) or (hsa:9061)	false	0	99999	0	0
ATP:alpha-D-glucose 6-phosphotransferase	R01786	2.7.1.1 / 2.7.1.2	(hsa:80201) or (hsa:3101) or (hsa:3098) or (hsa:3099)	false	0	99999	0	0
ATP:beta-D-glucose 6-phosphotransferase	R01600	2.7.1.1 / 2.7.1.2	(hsa:2645)	false	0	99999	0	0
ATP:beta-D-ribosylnicotinate 5-phosphotransferase	R03347	2.7.1.173	(hsa:54981) or (hsa:27231)	false	0	99999	0	0
ATP:carbamate phosphotransferase	R00150		(hsa:1373)	true	-99999	99999	0	0
ATP:CDP phosphotransferase	R00570	2.7.4.6	(hsa:654364) or (hsa:4831) or (hsa:4832) or (hsa:4830) or (hsa:4833) or (hsa:29922) or (hsa:10201) or (hsa:221264)	true	-99999	99999	0	0
ATP:ceramide 1-phosphotransferase	R01495	2.7.1.138	(hsa:64781)	false	0	99999	0	0
ATP:CMP phosphotransferase	R00512	2.7.4.14	(hsa:129607) or (hsa:51727)	true	-99999	99999	0	0
ATP:cob(I)alamin Co-beta-adenosyltransferase	R01492	2.5.1.17	(hsa:326625)	false	0	99999	0	0
ATP:cob(I)yrinic acid-a,c-diamide Cobeta-adenosyltransferase	R05220	2.5.1.17	(hsa:326625)	false	0	99999	0	0
ATP:cobinamide Cobeta-adenosyltransferase	R07268	2.5.1.17	(hsa:326625)	false	0	99999	0	0
ATP:cytidine 5'-phosphotransferase	R00513	2.7.1.48	(hsa:7371) or (hsa:54963) or (hsa:83549)	false	0	99999	0	0
ATP:D-fructose 1-phosphotransferase	R00866	2.7.1.3	(hsa:3795)	false	0	99999	0	0
ATP:D-fructose 6-phosphotransferase	R00760	2.7.1.1	(hsa:80201) or (hsa:3101) or (hsa:3098) or (hsa:3099)	false	0	99999	0	0
ATP:D-fructose 6-phosphotransferase	R00867	2.7.1.1	(hsa:80201) or (hsa:3101) or (hsa:3098) or (hsa:3099)	false	0	99999	0	0
ATP:D-fructose 6-phosphotransferase	R03920	2.7.1.1	(hsa:80201) or (hsa:3101) or (hsa:3098) or (hsa:3099)	false	0	99999	0	0
ATP:D-fructose-6-phosphate 1-phosphotransferase	R04779	2.7.1.11	(hsa:5214) or (hsa:5213) or (hsa:5211)	false	0	99999	0	0
ATP:D-glucosamine 6-phosphotransferase	R01961	2.7.1.1	(hsa:80201) or (hsa:3101) or (hsa:3098) or (hsa:3099)	false	0	99999	0	0
ATP:D-glucose 6-phosphotransferase	R00299	2.7.1.1 / 2.7.1.2	(hsa:2645)	false	0	99999	0	0
ATP:D-glyceraldehyde 3-phosphotransferase	R01059	2.7.1.28	(hsa:26007)	false	0	99999	0	0
ATP:D-mannose 6-phosphotransferase	R01326	2.7.1.1	(hsa:80201) or (hsa:3101) or (hsa:3098) or (hsa:3099)	false	0	99999	0	0
ATP:D-ribose-5-phosphate diphosphotransferase	R01049	2.7.6.1	(hsa:221823) or (hsa:5634) or (hsa:5631)	true	-99999	99999	0	0
ATP:D-tagatose-6-phosphate 1-phosphotransferase	R03236	2.7.1.11	(hsa:5214) or (hsa:5213) or (hsa:5211)	true	-99999	99999	0	0
ATP:D-xylulose 5-phosphotransferase	R01639	2.7.1.17	(hsa:9942)	true	-99999	99999	0	0
ATP:dADP phosphotransferase	R01137	2.7.4.6	(hsa:654364) or (hsa:4831) or (hsa:4832) or (hsa:4830) or (hsa:4833) or (hsa:29922) or (hsa:10201) or (hsa:221264)	true	-99999	99999	0	0
ATP:dAMP phosphotransferase	R01547	2.7.4.3	(hsa:26289) or (hsa:158067) or (hsa:122481) or (hsa:390877) or (hsa:221264) or (hsa:102157402) or (hsa:205) or (hsa:204) or (hsa:203)	true	-99999	99999	0	0
ATP:dCDP phosphotransferase	R02326	2.7.4.6	(hsa:654364) or (hsa:4831) or (hsa:4832) or (hsa:4830) or (hsa:4833) or (hsa:29922) or (hsa:10201) or (hsa:221264)	true	-99999	99999	0	0
ATP:dCMP phosphotransferase	R01665	2.7.4.14	(hsa:129607) or (hsa:51727)	true	-99999	99999	0	0
ATP:deoxyadenosine 5'-phosphotransferase	R02089		(hsa:4907) or (hsa:100526794) or (hsa:115024) or (hsa:51251) or (hsa:56953) or (hsa:22978) or (hsa:93034) or (hsa:30833) or (hsa:84618)	true	-99999	99999	0	0
ATP:deoxycitidine 5'-phosphotransferase	R01666	2.7.1.74	(hsa:1633)	false	0	99999	0	0
ATP:deoxyguanosine 5'-phosphotransferase	R01967	2.7.1.113	(hsa:1716)	true	-99999	99999	0	0
ATP:deoxyuridine 5'-phosphotransferase	R02099	2.7.1.21	(hsa:7084) or (hsa:7083)	false	0	99999	0	0
ATP:dephospho-CoA 3'-phosphotransferase	R00130	2.7.1.24	(hsa:80347)	false	0	99999	0	0
ATP:dGDP phosphotransferase	R01857	2.7.4.6	(hsa:654364) or (hsa:4831) or (hsa:4832) or (hsa:4830) or (hsa:4833) or (hsa:29922) or (hsa:10201) or (hsa:221264)	true	-99999	99999	0	0
ATP:dGMP phosphotransferase	R02090	2.7.4.8	(hsa:2987)	true	-99999	99999	0	0
ATP:dIDP phosphotransferase	R03530	2.7.4.6	(hsa:654364) or (hsa:4831) or (hsa:4832) or (hsa:4830) or (hsa:4833) or (hsa:29922) or (hsa:10201) or (hsa:221264)	true	-99999	99999	0	0
ATP:dTDP phosphotransferase	R02093	2.7.4.6	(hsa:654364) or (hsa:4831) or (hsa:4832) or (hsa:4830) or (hsa:4833) or (hsa:29922) or (hsa:10201) or (hsa:221264)	true	-99999	99999	0	0
ATP:dTMP phosphotransferase	R02094	2.7.4.9	(hsa:1841)	true	-99999	99999	0	0
ATP:dUDP phosphotransferase	R02331	2.7.4.6	(hsa:654364) or (hsa:4831) or (hsa:4832) or (hsa:4830) or (hsa:4833) or (hsa:29922) or (hsa:10201) or (hsa:221264)	true	-99999	99999	0	0
ATP:dUMP phosphotransferase	R02098	2.7.4.9	(hsa:1841)	true	-99999	99999	0	0
ATP:ethanolamine O-phosphotransferase	R01468	2.7.1.82	(hsa:55224) or (hsa:1120) or (hsa:1119) or (hsa:55500)	false	0	99999	0	0
ATP:FMN adenylyltransferase	R00161	2.7.7.2	(hsa:80308)	false	0	99999	0	0
ATP:glycerol 3-phosphotransferase	R00847	2.7.1.30	(hsa:2710) or (hsa:2712)	false	0	99999	0	0
ATP:GMP phosphotransferase	R00332	2.7.4.8	(hsa:2987)	true	-99999	99999	0	0
ATP:IDP phosphotransferase	R00722	2.7.4.6	(hsa:654364) or (hsa:4831) or (hsa:4832) or (hsa:4830) or (hsa:4833) or (hsa:29922) or (hsa:10201) or (hsa:221264)	true	-99999	99999	0	0
ATP:molybdopterin adenylyltransferase	R09726	2.7.7.75	(hsa:10243)	false	0	99999	0	0
ATP:N-acetyl-D-glucosamine 6-phosphotransferase	R01201	2.7.1.59	(hsa:55577)	false	0	99999	0	0
ATP:N-acyl-D-mannosamine 6-phosphotransferase	R02705	2.7.1.60	(hsa:10020)	false	0	99999	0	0
ATP:N-ribosylnicotinamide 5'-phosphotransferase	R02324	2.7.1.22	(hsa:54981) or (hsa:27231)	false	0	99999	0	0
ATP:nicotinamide-nucleotide adenylyltransferase	R03005	2.7.7.1 / 2.7.7.18	(hsa:23057) or (hsa:349565) or (hsa:64802)	true	-99999	99999	0	0
ATP:oxaloacetate carboxy-lyase (transphosphorylatingphosphoenolpyruvate-forming)	R00341		(hsa:5106) or (hsa:5105)	true	-99999	99999	0	0
ATP:pantetheine-4'-phosphate adenylyltransferase	R03035	2.7.7.3	(hsa:80347)	true	-99999	99999	0	0
ATP:pantothenate 4'-phosphotransferase	R02971	2.7.1.33	(hsa:79646) or (hsa:55229) or (hsa:53354) or (hsa:80025)	false	0	99999	0	0
ATP:pantothenate 4'-phosphotransferase	R03018	2.7.1.33	(hsa:79646) or (hsa:55229) or (hsa:53354) or (hsa:80025)	false	0	99999	0	0
ATP:pantothenate 4'-phosphotransferase	R04391	2.7.1.33	(hsa:79646) or (hsa:55229) or (hsa:53354) or (hsa:80025)	false	0	99999	0	0
ATP:propanoate adenylyltransferase	R01354	6.2.1.1 / 6.2.1.17	(hsa:84532) or (hsa:55902)	true	-99999	99999	0	0
ATP:pyridoxal 5'-phosphotransferase	R02493	2.7.1.35	(hsa:8566)	false	0	99999	0	0
ATP:pyridoxal 5'-phosphotransferase	R00174	2.7.1.35	(hsa:8566)	false	0	99999	0	0
ATP:pyridoxine 5'-phosphotransferase	R01909	2.7.1.35	(hsa:8566)	false	0	99999	0	0
ATP:riboflavin 5'-phosphotransferase	R00549	2.7.1.26	(hsa:55312)	false	0	99999	0	0
ATP:selenate adenylyltransferase	R04929	2.7.7.4	(hsa:9060) or (hsa:9061)	false	0	99999	0	0
ATP:selenide, water phosphotransferase	R03595	2.7.9.3	(hsa:22928) or (hsa:22929)	false	0	99999	0	0
ATP:sphinganine 1-phosphotransferase	R02976	2.7.1.91	(hsa:8877) or (hsa:56848)	false	0	99999	0	0
ATP:sphingosine 1-phosphotransferase	R01926	2.7.1.91	(hsa:8877) or (hsa:56848)	false	0	99999	0	0
ATP:sulfate adenylyltransferase	R00529	2.7.7.4	(hsa:9060) or (hsa:9061)	false	0	99999	0	0
ATP:thiamin-phosphate phosphotransferase	R00617		(hsa:84284)	true	-99999	99999	0	0
ATP:thiamine diphosphotransferase	R00619	2.7.6.2	(hsa:27010)	false	0	99999	0	0
ATP:thiamine phosphotransferase	R02134		(hsa:52) or (hsa:249) or (hsa:248) or (hsa:251) or (hsa:250)	true	-99999	99999	0	0
ATP:thiamine-diphosphate phosphotransferase	R00616		(hsa:26289) or (hsa:79178) or (hsa:158067) or (hsa:122481) or (hsa:390877) or (hsa:205) or (hsa:204) or (hsa:203)	true	-99999	99999	0	0
ATP:thymidine 5'-phosphotransferase	R01567	2.7.1.21	(hsa:7084) or (hsa:7083)	false	0	99999	0	0
ATP:UDP phosphotransferase	R00156	2.7.4.6	(hsa:654364) or (hsa:4831) or (hsa:4832) or (hsa:4830) or (hsa:4833) or (hsa:29922) or (hsa:10201) or (hsa:221264)	true	-99999	99999	0	0
ATP:UMP phosphotransferase	R00158	2.7.4.14	(hsa:129607) or (hsa:51727)	true	-99999	99999	0	0
ATP:uridine 5'-phosphotransferase	R00964	2.7.1.48	(hsa:7371) or (hsa:54963) or (hsa:83549)	false	0	99999	0	0
benzo[a]pyrene-7,8-diol, NADPH:oxygen oxidoreductase (RH-hydroxylating or -epoxidizing)	R07085	1.14.14.1	(hsa:1545)	false	0	99999	0	0
benzo[a]pyrene-7,8-oxide hydrolase	R07082	3.3.2.9	(hsa:2052)	false	0	99999	0	0
benzoyl-CoA:glycine N-benzoyltransferase	R02452	2.3.1.71	(hsa:10249)	false	0	99999	0	0
Benzpyrene, NADPH:oxygen oxidoreductase (RH-hydroxylating or -epoxidizing)	R07079	1.14.14.1	(hsa:1545)	false	0	99999	0	0
Benzpyrene,NADPH:oxygen oxidoreductase (RH-hydroxylating or -epoxidizing)	R07081	1.14.14.1	(hsa:1545)	false	0	99999	0	0
Benzpyrene,NADPH:oxygen oxidoreductase (RH-hydroxylating or -epoxidizing)	R07080	1.14.14.1	(hsa:1545)	false	0	99999	0	0
beta-alanine:2-oxoglutarate aminotransferase	R00908	2.6.1.19	(hsa:18)	true	-99999	99999	0	0
beta-alanyl-N(pi)-methyl-L-histidine hydrolase	R03288	3.4.13.20	(hsa:84735)	false	0	99999	0	0
beta-carotene:oxygen 15,15'-oxidoreductase (bond-cleaving)	R00032	1.13.11.63	(hsa:53630)	false	0	99999	0	0
beta-D-Fructose 1,6-bisphosphate 1-phosphohydrolase	R04780	3.1.3.11	(hsa:2203) or (hsa:8789)	false	0	99999	0	0
beta-D-Fructose 6-phosphate:D-glyceraldehyde-3-phosphate glycolaldehyde transferase	R01830	2.2.1.1	(hsa:8277) or (hsa:7086) or (hsa:84076)	true	-99999	99999	0	0
beta-D-Galactosyl-1,4-beta-D-glucosylceramide galactohydrolase	R03355	3.2.1.23	(hsa:2720)	false	0	99999	0	0
beta-D-Glucose 6-phosphate ketol-isomerase	R03321	5.3.1.9	(hsa:2821)	true	-99999	99999	0	0
beta-D-glucose-6-phosphate:NAD+ 1-oxidoreductase	R10907	1.1.1.363	(hsa:2539)	false	0	99999	0	0
beta-D-glucose-6-phosphate:NADP+ 1-oxoreductase	R02736	1.1.1.49 / 1.1.1.363	(hsa:2539)	false	0	99999	0	0
beta-D-glucuronoside glucuronosohydrolase	R10830	3.2.1.31	(hsa:2990)	false	0	99999	0	0
beta-D-glucuronoside glucuronosohydrolase	R01478	3.2.1.31	(hsa:9365) or (hsa:2990)	false	0	99999	0	0
Bilirubin beta-diglucuronide glucuronosohydrolase	R04979	3.2.1.31	(hsa:2990)	false	0	99999	0	0
Bilirubin:NAD+ oxidoreductase	R02391	1.3.1.24	(hsa:645) or (hsa:644)	false	0	99999	0	0
Bilirubin:NADP+ oxidoreductase	R02393	1.3.1.24	(hsa:645) or (hsa:644)	false	0	99999	0	0
biotin:CoA ligase (AMP-forming)	R01074	6.3.4.9 / 6.3.4.10 / 6.3.4.11 / 6.3.4.15	(hsa:3141)	false	0	99999	0	0
Biotinyl-5'-AMP:apo-[carboxylase] ligase (AMP-forming)	R05145	6.3.4.9 / 6.3.4.10 / 6.3.4.11 / 6.3.4.15	(hsa:3141)	false	0	99999	0	0
Butanoate:CoA ligase (AMP-forming)	R01176	6.2.1.2	(hsa:6296) or (hsa:54988) or (hsa:142827) or (hsa:341392) or (hsa:116285) or (hsa:123876) or (hsa:348158)	false	0	99999	0	0
butanoyl-CoA:acetate CoA-transferase	R01179		(hsa:6296) or (hsa:54988) or (hsa:142827) or (hsa:341392) or (hsa:116285) or (hsa:123876) or (hsa:348158)	true	-99999	99999	0	0
butanoyl-CoA:acetyl-CoA C-butanoyltransferase	R01177	2.3.1.9 / 2.3.1.16	(hsa:10449) or (hsa:3032)	false	0	99999	0	0
butanoyl-CoA:electron-transfer flavoprotein 2,3-oxidoreductase	R01175	1.3.3.6 / 1.3.8.1 / 1.3.8.7	(hsa:51) or (hsa:8310)	false	0	99999	0	0
butanoyl-CoA:NAD+ trans-2-oxidoreductase	R01171		(hsa:51) or (hsa:34) or (hsa:36) or (hsa:35) or (hsa:8310)	true	-99999	99999	0	0
butyryl-[acp]:NAD+ trans-2-oxidoreductase	R04429		(hsa:2194)	true	-99999	99999	0	0
butyryl-[acp]:NADP+ trans-2-oxidoreductase	R04430	2.3.1.85	(hsa:2194)	true	-99999	99999	0	0
butyryl-[acyl-carrier protein]:malonyl-[acyl-carrier-protein] C-acyltransferase (decarboxylating)	R04952	2.3.1.85 / 2.3.1.179	(hsa:2194)	false	0	99999	0	0
CAAX protease	R09845	3.4.24.84	(hsa:10269)	false	0	99999	0	0
caffeine:oxygen oxidoreductase (N3-demethylating)	R07939	1.14.14.1	(hsa:1544)	false	0	99999	0	0
caffeine:oxygen oxidoreductase (N3-demethylating)	R07954		(hsa:1544)	true	-99999	99999	0	0
calcidiol,adrenodoxin:oxygen oxidoreductase (1-hydroxylating)	R03610	1.14.15.18	(hsa:1594)	false	0	99999	0	0
calcidiol,adrenodoxin:oxygen oxidoreductase (24-hydroxylating)	R09516	1.14.15.16	(hsa:1591)	false	0	99999	0	0
calciol,ferredoxin:oxygen oxidoreductase (1,25-hydroxylating)	R11458		(hsa:120227)	true	-99999	99999	0	0
calciol,NADPH-hemoprotein reductase:oxygen oxidoreductase (25-hydroxylating)	R03611	1.14.14.24	(hsa:120227)	false	0	99999	0	0
calcitriol,adrenodoxin:oxygen oxidoreductase (24-hydroxylating)	R09515	1.14.15.16	(hsa:1591)	false	0	99999	0	0
capecitabine hydrolase	R08220	3.1.1.1	(hsa:8824) or (hsa:1066)	false	0	99999	0	0
carbamoyl-phosphate:L-aspartate carbamoyltransferase	R01397	2.1.3.2	(hsa:790)	false	0	99999	0	0
Carbamoyl-phosphate:L-ornithine carbamoyltransferase	R01398	2.1.3.3	(hsa:5009)	false	0	99999	0	0
Carbon-dioxide:ammonia ligase (ADP-forming,carbamate-phosphorylating)	R00149	6.3.4.16	(hsa:1373)	false	0	99999	0	0
carbonate hydro-lyase (carbon-dioxide-forming)	R10092	4.2.1.1	(hsa:23632) or (hsa:768) or (hsa:767) or (hsa:766) or (hsa:765) or (hsa:763) or (hsa:762) or (hsa:761) or (hsa:760) or (hsa:759) or (hsa:771) or (hsa:377677) or (hsa:11238)	false	0	99999	0	0
carbonyl reductase	R09420	1.1.1.146 / 1.1.1.184 / 1.3.1.20	(hsa:874) or (hsa:873)	false	0	99999	0	0
carboxyphosphamide:NAD+ oxidoreductase	R08282	1.2.1.5	(hsa:222) or (hsa:221) or (hsa:220) or (hsa:218)	false	0	99999	0	0
carboxyphosphamide:NADP+ oxidoreductase	R08283	1.2.1.5	(hsa:222) or (hsa:221) or (hsa:220) or (hsa:218)	false	0	99999	0	0
CDP phosphohydrolase	R00514	3.6.1.5	(hsa:956) or (hsa:953) or (hsa:377841)	false	0	99999	0	0
CDP-choline:1-alkyl-2-acetylglycerol cholinephosphotransferase	R04321	2.7.8.2	(hsa:56994) or (hsa:10390)	false	0	99999	0	0
CDP-choline:1,2-diacyl-sn-glycerol cholinephosphotransferase	R01321	2.7.8.2	(hsa:56994) or (hsa:10390)	false	0	99999	0	0
CDP-choline:N-acylsphingosine cholinephosphotransferase	R01891		(hsa:55627) or (hsa:339221) or (hsa:6610) or (hsa:6609) or (hsa:166929) or (hsa:55512) or (hsa:259230)	true	-99999	99999	0	0
CDP-diacylglycerol:myo-inositol 3-phosphatidyltransferase	R01802	2.7.8.11	(hsa:10423)	false	0	99999	0	0
CDP-diacylglycerol:phosphatidylglycerol 3-phosphatidyltransferase	R02030	2.7.8.41	(hsa:54675)	false	0	99999	0	0
CDP-diacylglycerol:sn-glycerol-3-phosphate 3-phosphatidyltransferase	R01801	2.7.8.5	(hsa:9489)	false	0	99999	0	0
CDPethanolamine:1-alkyl-2-acylglycerol ethanolaminephosphotransferase	R06364	2.7.8.1	(hsa:85465) or (hsa:10390)	false	0	99999	0	0
CDPethanolamine:1,2-diacylglycerol ethanolaminephosphotransferase	R02057	2.7.8.1	(hsa:85465) or (hsa:10390)	false	0	99999	0	0
CDPglycerol phosphoglycerohydrolase	R00855	3.6.1.16	(hsa:56985)	false	0	99999	0	0
cellobiose glucohydrolase	R00306	3.2.1.21	(hsa:57733)	false	0	99999	0	0
ceramide:phosphatidylcholine cholinephosphotransferase	R08969	2.7.8.27	(hsa:166929) or (hsa:259230)	true	-99999	99999	0	0
chenodeoxycholate:CoA ligase (AMP-forming)	R08743	6.2.1.7	(hsa:10998)	false	0	99999	0	0
chenodeoxycholoyl-CoA hydrolase	R03974	3.1.2.27	(hsa:10005)	false	0	99999	0	0
chitobiose N-acetylglucosaminohydrolase	R00022	3.2.1.52	(hsa:3074) or (hsa:3073)	false	0	99999	0	0
Chloral:NAD(P)+ oxidoreductase	R07104	1.2.1.5	(hsa:222) or (hsa:221) or (hsa:220) or (hsa:218)	false	0	99999	0	0
Chloroacetaldehyde:NAD+ oxidoreductase	R05286	1.2.1.3	(hsa:224) or (hsa:219) or (hsa:217)	true	-99999	99999	0	0
chloroacetyl-chloride:glutathione S-chloroacetyltransferase	R07093	2.5.1.18	(hsa:2939) or (hsa:2938) or (hsa:2950) or (hsa:2953) or (hsa:2952) or (hsa:2949) or (hsa:221357) or (hsa:2940) or (hsa:2946) or (hsa:2948) or (hsa:2947) or (hsa:2941) or (hsa:2944) or (hsa:373156) or (hsa:4259) or (hsa:4257) or (hsa:4258) or (hsa:27306) or (hsa:119391) or (hsa:9446) or (hsa:653689)	false	0	99999	0	0
Cholate:CoA ligase (AMP-forming)	R02794	6.2.1.7	(hsa:10998)	false	0	99999	0	0
cholest-5-ene-3beta,25-diol,[NADPH---hemoprotein reductase]:oxygen oxidoreductase (7alpha-hydroxylating)	R07209	1.14.14.29	(hsa:9420)	false	0	99999	0	0
cholest-5-ene-3beta,26-diol,[NADPH---hemoprotein reductase]:oxygen oxidoreductase (7alpha-hydroxylating)	R07372	1.14.14.23 / 1.14.14.29	(hsa:1581)	false	0	99999	0	0
cholest-5-ene-3beta,7alpha,25-triol:NAD+ 3-oxidoreductase	R08723	1.1.1.181	(hsa:80270)	false	0	99999	0	0
cholesterol 26-hydroxylase	R08505	1.14.15.15	(hsa:1593)	false	0	99999	0	0
cholesterol ester acylhydrolase	R01462	3.1.1.13	(hsa:3988) or (hsa:1056)	false	0	99999	0	0
Cholesterol-sulfate sulfohydrolase	R08941	3.1.6.2	(hsa:412)	false	0	99999	0	0
cholesterol,hydrogen-donor:oxygen oxidoreductase (25-hydroxylating)	R07218	1.14.99.38	(hsa:9023)	false	0	99999	0	0
cholesterol,NADPH-hemoprotein reductase:oxygen oxidoreductase (24-hydroxylating)	R07207	1.14.14.25	(hsa:10858)	false	0	99999	0	0
cholesterol,NADPH-hemoprotein reductase:oxygen oxidoreductase (7alpha-hydroxylating)	R01463	1.14.14.23	(hsa:1581)	false	0	99999	0	0
Cholesterol:NAD+ delta7-oxidoreductase	R01451	1.3.1.21	(hsa:1717)	false	0	99999	0	0
cholesterol:NADP+ Delta24-oxidoreductase	R01457	1.3.1.72	(hsa:1718)	true	-99999	99999	0	0
cholesterol:NADP+ delta7-oxidoreductase	R01456	1.3.1.21	(hsa:1717)	false	0	99999	0	0
Cholesterol:oxygen oxidoreductase (side-chain-cleaving)	R01454	1.14.15.6	(hsa:1583)	false	0	99999	0	0
choloyl-CoA hydrolase	R07296	3.1.2.27	(hsa:10005)	false	0	99999	0	0
Choloyl-CoA:glycine N-choloyltransferase	R03718	2.3.1.65	(hsa:570)	false	0	99999	0	0
Choloyl-CoA:glycine N-choloyltransferase	R03720	2.3.1.65	(hsa:570)	false	0	99999	0	0
Chondroitin-D-glucuronate 5-epimerase	R04104	5.1.3.19	(hsa:29940)	false	0	99999	0	0
cis-3-chloro-2-propene-1-ol:NAD+ oxidoreductase	R05234	1.1.1.1	(hsa:128)	true	-99999	99999	0	0
cis-4-Hydroxy-D-proline:oxygen oxidoreductase (deaminating)	R04221	1.4.3.3	(hsa:1610)	false	0	99999	0	0
cis,cis-3,6-Dodecadienoyl-CoA delta3-cis-delta2-trans-isomerase	R04756	5.3.3.8	(hsa:1632) or (hsa:1962) or (hsa:10455)	true	-99999	99999	0	0
citalopram aldehyde:oxygen oxidoreductase	R08349	1.2.3.1	(hsa:316)	false	0	99999	0	0
Citalopram:oxygen oxidoreductase(deaminating)(flavin-containing)	R08346	1.4.3.4	(hsa:4128) or (hsa:4129)	false	0	99999	0	0
CMP-2-aminoethylphosphonate:1,2-diacylglycerol (2-aminoethylphosphonyl)transferase	R04920	2.7.8.1	(hsa:85465) or (hsa:10390)	false	0	99999	0	0
CMP-N-acetylneuraminate:beta-D-galactosyl 1,4-N-acetyl-beta-D-glucosamine alpha 2,6-N-acetylneuraminyltransferase	R05990	2.4.99.1	(hsa:6480) or (hsa:84620)	false	0	99999	0	0
CMP-N-trimethyl-2-aminoethylphosphonate:1,2-diacylglycerol (N-trimethyl-2-aminoethylphosphonyl)transferase	R04922	2.7.8.2	(hsa:56994) or (hsa:10390)	false	0	99999	0	0
CoA:apo-[acyl-carrier-protein] pantetheinephosphotransferase	R01625		(hsa:60496)	false	0	99999	0	0
cocaine benzoylhydrolase	R06728	3.1.1.1 / 3.1.1.84	(hsa:1066)	true	-99999	99999	0	0
coproporphyrinogen-III:oxygen oxidoreductase (coproporphyrin-forming)	R04178	1.3.3.15	(hsa:5498)	false	0	99999	0	0
coproporphyrinogen-III:S-adenosyl-L-methionine oxidoreductase(decarboxylating)	R06895		(hsa:1371)	true	-99999	99999	0	0
Coproporphyrinogen:oxygen oxidoreductase(decarboxylating)	R03220	1.3.3.3	(hsa:1371)	false	0	99999	0	0
Corticosterone,reduced-adrenal-ferredoxin:oxygen oxidoreductase (18-hydroxylating)	R03262	1.14.15.4 / 1.14.15.5	(hsa:1585)	false	0	99999	0	0
Corticosterone:NAD+ 11-oxidoreductase	R03847		(hsa:3291)	false	0	99999	0	0
Corticosterone:NADP+ 11-oxidoreductase	R03848	1.1.1.146	(hsa:3290)	false	0	99999	0	0
Cortisol delta5-delat4-isomerase	R02840	1.1.1.145 / 5.3.3.1	(hsa:3283) or (hsa:3284)	false	0	99999	0	0
Cortisol:NAD+ 11-oxidoreductase	R02834		(hsa:3291)	false	0	99999	0	0
Cortisol:NADP+ 11-oxidoreductase	R02836	1.1.1.146	(hsa:3290)	false	0	99999	0	0
CTP diphosphohydrolase (diphosphate-forming)	R00515	3.6.1.9	(hsa:5169) or (hsa:5167)	false	0	99999	0	0
CTP phosphohydrolase	R00569	3.6.1.5	(hsa:956) or (hsa:953) or (hsa:377841)	false	0	99999	0	0
CTP:1,2-diacyl-sn-glycerol 3-phosphotransferase	R09944		(hsa:1608) or (hsa:1607) or (hsa:1609) or (hsa:1606) or (hsa:23175) or (hsa:160851) or (hsa:8611) or (hsa:8612) or (hsa:8613) or (hsa:64900) or (hsa:139189) or (hsa:9663) or (hsa:8525) or (hsa:8526) or (hsa:8527) or (hsa:9162)	true	-99999	99999	0	0
CTP:choline-phosphate cytidylyltransferase	R02590	2.7.7.15	(hsa:5130) or (hsa:9468)	false	0	99999	0	0
CTP:choline-phosphate cytidylyltransferase	R01890	2.7.7.15	(hsa:5130) or (hsa:9468)	false	0	99999	0	0
CTP:D-ribitol-5-phosphate cytidylyltransferase	R02921	2.7.7.40	(hsa:729920)	true	-99999	99999	0	0
CTP:D-tagatose 6-phosphate 1-phosphotransferase	R03237	2.7.1.11	(hsa:5214) or (hsa:5213) or (hsa:5211)	true	-99999	99999	0	0
CTP:dolichol O-phosphotransferase	R01018	2.7.1.108	(hsa:22845)	false	0	99999	0	0
CTP:ethanolamine-phosphate cytidylyltransferase	R02038	2.7.7.14	(hsa:5833)	false	0	99999	0	0
CTP:ethanolamine-phosphate cytidylyltransferase	R04247	2.7.7.14	(hsa:5833)	false	0	99999	0	0
CTP:N-acetylneuraminate cytidylyltransferase	R01117	2.7.7.43	(hsa:55907)	true	-99999	99999	0	0
CTP:N-glycoloylneuraminate cytidylyltransferase	R04215	2.7.7.43	(hsa:55907)	true	-99999	99999	0	0
CTP:phosphatidate cytidyltransferase	R01799	2.7.7.41	(hsa:8760) or (hsa:1040)	false	0	99999	0	0
CTP:riboflavin 5'-phosphotransferase	R08574		(hsa:52) or (hsa:54) or (hsa:53) or (hsa:55312)	true	-99999	99999	0	0
CTP:RNA cytidylyltransferase (DNA-directed)	R00442	2.7.7.6	(hsa:51082) or (hsa:101060521) or (hsa:9533) or (hsa:171568) or (hsa:84172) or (hsa:548644) or (hsa:11128) or (hsa:246721) or (hsa:10621) or (hsa:10622) or (hsa:10623) or (hsa:64425) or (hsa:55718) or (hsa:55703) or (hsa:84265) or (hsa:221830) or (hsa:5441) or (hsa:5440) or (hsa:5437) or (hsa:5436) or (hsa:5435) or (hsa:5434) or (hsa:5433) or (hsa:5432) or (hsa:5431) or (hsa:5430) or (hsa:5439) o…	false	0	99999	0	0
Cysteamine:oxygen oxidoreductase	R02467	1.13.11.19	(hsa:84890)	false	0	99999	0	0
Cytidine aminohydrolase	R01878	3.5.4.5	(hsa:978)	false	0	99999	0	0
cytidine-5'-monophosphate phosphohydrolase	R00511	3.1.3.5	(hsa:4907) or (hsa:100526794) or (hsa:115024) or (hsa:51251) or (hsa:56953) or (hsa:22978) or (hsa:93034) or (hsa:30833) or (hsa:84618)	false	0	99999	0	0
Cytochrome c apocytochrome-c-lyase	R02480	4.4.1.17	(hsa:3052)	false	0	99999	0	0
D-Arginine:2-oxoglutarate aminotransferase	R02924		(hsa:1610)	true	-99999	99999	0	0
D-arginine:acceptor oxidoreductase (deaminating)	R11018		(hsa:1610)	true	-99999	99999	0	0
D-Arginine:oxygen oxidoreductase (deaminating)	R02923	1.4.3.3	(hsa:1610)	false	0	99999	0	0
D-aspartate:2-oxoglutarate aminotransferase	R05053		(hsa:2806) or (hsa:2805)	true	-99999	99999	0	0
D-Aspartate:oxygen oxidoreductase (deaminating)	R00359	1.4.3.1	(hsa:8528)	false	0	99999	0	0
D-Fructose 6-phosphate:D-glyceraldehyde-3-phosphate glycolaldehyde transferase	R01067	2.2.1.1	(hsa:8277) or (hsa:7086) or (hsa:84076)	true	-99999	99999	0	0
D-Fructose-1,6-bisphosphate 1-phosphohydrolase	R00762	3.1.3.11	(hsa:2203) or (hsa:8789)	true	-99999	99999	0	0
D-fructose-1,6-bisphosphate D-glyceraldehyde-3-phosphate-lyase (glycerone-phosphate-forming)	R01068	4.1.2.13	(hsa:229) or (hsa:226) or (hsa:230)	true	-99999	99999	0	0
D-Fructose-2,6-bisphosphate 2-phosphohydrolase	R02731	3.1.3.46	(hsa:57103) or (hsa:5209) or (hsa:5208) or (hsa:5207) or (hsa:5210)	false	0	99999	0	0
D-galactosyl-N-acylsphingosine galactohydrolase	R03617	3.2.1.46 / 3.2.1.62	(hsa:2581)	false	0	99999	0	0
D-Glucitol:NAD+ 2-oxidoreductase	R00875	1.1.1.14	(hsa:6652)	true	-99999	99999	0	0
D-Glucitol:NADP+ 1-oxidoreductase	R01787	1.1.1.21	(hsa:231) or (hsa:57016)	true	-99999	99999	0	0
D-glucosamine-6-phosphate aminohydrolase (ketol isomerizing)	R00765	3.5.99.6	(hsa:132789) or (hsa:10007)	false	0	99999	0	0
D-glucose 1-epimerase	R01602	5.1.3.3	(hsa:130589)	true	-99999	99999	0	0
D-Glucose-1-phosphate:riboflavin 5'-phosphotransferase	R00550		(hsa:52) or (hsa:54) or (hsa:53) or (hsa:55312)	true	-99999	99999	0	0
D-glucose-6-phosphate aldose-ketose-isomerase	R00771	5.3.1.9	(hsa:2821)	true	-99999	99999	0	0
D-Glucose-6-phosphate phosphohydrolase	R00303	3.1.3.9	(hsa:57818) or (hsa:92579) or (hsa:2538)	false	0	99999	0	0
D-Glucoside glucohydrolase	R03527	3.2.1.21	(hsa:57733)	false	0	99999	0	0
D-Glucosyl-N-acylsphingosine glucohydrolase	R01498	3.2.1.45 / 3.2.1.62	(hsa:2629) or (hsa:57704)	false	0	99999	0	0
D-Glucuronolactone:NAD+ oxidoreductase	R02957	1.2.1.3	(hsa:501) or (hsa:224) or (hsa:223) or (hsa:219) or (hsa:217)	true	-99999	99999	0	0
D-Glutamine amidohydrolase	R01579	3.5.1.2	(hsa:2744) or (hsa:27165)	false	0	99999	0	0
D-glyceraldehyde-3-phosphate:NAD+ oxidoreductase (phosphorylating)	R01061	1.2.1.12	(hsa:26330) or (hsa:2597)	true	-99999	99999	0	0
D-glyceraldehyde-3-phosphate:NADP+ oxidoreductase (phosphorylating)	R01063		(hsa:2597)	true	-99999	99999	0	0
D-Glyceraldehyde:NAD+ oxidoreductase	R01752	1.2.1.3	(hsa:501) or (hsa:224) or (hsa:223) or (hsa:219) or (hsa:217)	true	-99999	99999	0	0
D-Glycerate:NAD+ 2-oxidoreductase	R01388	1.1.1.81	(hsa:9380)	true	-99999	99999	0	0
D-Glycerate:NADP+ 2-oxidoreductase	R01392	1.1.1.79 / 1.1.1.81	(hsa:9380)	true	-99999	99999	0	0
D-mannose 6-phosphate 1,6-phosphomutase	R01818	5.4.2.8	(hsa:5373) or (hsa:5372)	true	-99999	99999	0	0
D-mannose-6-phosphate aldose-ketose-isomerase	R01819	5.3.1.8	(hsa:4351)	true	-99999	99999	0	0
D-myo-Inositol 1,3,4-trisphosphate 1-phosphohydrolase	R03427	3.1.3.57	(hsa:3628)	false	0	99999	0	0
D-myo-Inositol 1,3,4,5-tetrakisphosphate 3-phosphohydrolase	R03434	3.1.3.62	(hsa:9562)	false	0	99999	0	0
D-myo-Inositol 1,3,4,5-tetrakisphosphate 5-phosphohydrolase	R03430	3.1.3.56	(hsa:27124) or (hsa:51763) or (hsa:3632)	false	0	99999	0	0
D-myo-Inositol-1,3-bisphosphate 3-phosphohydrolase	R03330	3.1.3.64	(hsa:4534)	false	0	99999	0	0
D-myo-Inositol-1,4-bisphosphate 1-phosphohydrolase	R03393	3.1.3.57	(hsa:3628)	false	0	99999	0	0
D-myo-Inositol-1,4,5-trisphosphate 5-phosphohydrolase	R03394	3.1.3.56	(hsa:27124) or (hsa:51763) or (hsa:3632)	false	0	99999	0	0
D-myo-Inositol-3,4-bisphosphate 4-phosphohydrolase	R04372	3.1.3.66	(hsa:8821) or (hsa:3631)	false	0	99999	0	0
D-Ornithine:2-oxoglutarate aminotransferase	R02459		(hsa:1610)	true	-99999	99999	0	0
D-Ornithine:oxygen oxidoreductase (deaminating)	R02457	1.4.3.3	(hsa:1610)	false	0	99999	0	0
D-Proline:oxygen oxidoreductase	R02894	1.4.3.3	(hsa:1610)	false	0	99999	0	0
D-Ribose 1,5-phosphomutase	R01057	5.4.2.2 / 5.4.2.7	(hsa:5236) or (hsa:55276)	true	-99999	99999	0	0
D-ribose-5-phosphate aldose-ketose-isomerase	R01056	5.3.1.6	(hsa:22934)	true	-99999	99999	0	0
D-Ribulose-5-phosphate 3-epimerase	R01529	5.1.3.1	(hsa:6120) or (hsa:729020)	true	-99999	99999	0	0
dATP:cytidine 5'-phosphotransferase	R01548	2.7.1.48	(hsa:7371) or (hsa:54963) or (hsa:83549)	false	0	99999	0	0
dATP:pyruvate 2-O-phosphotransferase	R01138	2.7.1.40	(hsa:5315) or (hsa:5313)	true	-99999	99999	0	0
dATP:uridine 5'-phosphotransferase	R01549	2.7.1.48	(hsa:7371) or (hsa:54963) or (hsa:83549)	false	0	99999	0	0
dCDP nucleotidohydrolase	R01667	3.6.1.12	(hsa:79077)	false	0	99999	0	0
dCMP aminohydrolase	R01663	3.5.4.12	(hsa:1635)	false	0	99999	0	0
dCTP nucleotidohydrolase	R01668	3.6.1.12	(hsa:79077)	false	0	99999	0	0
dCTP:cytidine 5'-phosphotransferase	R02371	2.7.1.48	(hsa:7371) or (hsa:54963) or (hsa:83549)	false	0	99999	0	0
dCTP:uridine 5'-phosphotransferase	R02327	2.7.1.48	(hsa:7371) or (hsa:54963) or (hsa:83549)	false	0	99999	0	0
Deamino-NAD+ nucleotidohydrolase	R03004	3.6.1.9 / 3.6.1.22	(hsa:5169) or (hsa:5167)	false	0	99999	0	0
decanoyl-[acp]:NAD+ trans-2-oxidoreductase	R04961		(hsa:2194)	true	-99999	99999	0	0
decanoyl-[acp]:NADP+ trans-2-oxidoreductase	R04962	2.3.1.85	(hsa:2194)	true	-99999	99999	0	0
decanoyl-[acyl-carrier protein] hydrolase	R08158	3.1.2.21	(hsa:55301)	false	0	99999	0	0
Decanoyl-[acyl-carrier protein]:malonyl-[acyl-carrier-protein] C-acyltransferase (decarboxylating)	R04963	2.3.1.85 / 2.3.1.179	(hsa:2194)	false	0	99999	0	0
Decanoyl-CoA:acetyl-CoA C-acyltransferase	R04742	2.3.1.16	(hsa:10449) or (hsa:3032)	false	0	99999	0	0
decanoyl-CoA:electron-transfer flavoprotein 2,3-oxidoreductase	R04754	1.3.3.6 / 1.3.8.7 / 1.3.8.8	(hsa:51) or (hsa:8310)	false	0	99999	0	0
dehydroepiandrosterone,NADPH-hemoprotein reductase:oxygen oxidoreductase (7alpha-hydroxylating)	R08961	1.14.14.23	(hsa:1581)	false	0	99999	0	0
delta2-isopentenyl-diphosphate:tRNA isopentenyltransferase	R01122	2.5.1.75	(hsa:54802)	true	-99999	99999	0	0
delta7-avenasterol,ferrocytochrome b5:oxygen oxidoreductase 5,6-dehydrogenating	R07486	1.14.19.20	(hsa:6309)	false	0	99999	0	0
delta8,24-Cholestadien-3beta-ol delta7-delta8-isomerase	R04804	5.3.3.5	(hsa:10682)	false	0	99999	0	0
Demethylcitalopram:oxygen oxidoreductase(deaminating)(flavin-containing)	R08347	1.4.3.4	(hsa:4128) or (hsa:4129)	false	0	99999	0	0
Deoxyadenosine 5'-triphosphate:DNA deoxynucleotidyltransferase (DNA-directed)	R00375	2.7.7.7	(hsa:54107) or (hsa:23649) or (hsa:10714) or (hsa:57804) or (hsa:5558) or (hsa:5557) or (hsa:56655) or (hsa:5426) or (hsa:5425) or (hsa:5424) or (hsa:5422) or (hsa:5427)	true	-99999	99999	0	0
Deoxyadenosine aminohydrolase	R02556	3.5.4.4	(hsa:100)	true	-99999	99999	0	0
Deoxyadenosine:orthophosphate ribosyltransferase	R02557	2.4.2.1	(hsa:4860)	true	-99999	99999	0	0
deoxycytidine aminohydrolase	R02485	3.5.4.5	(hsa:978)	false	0	99999	0	0
Deoxycytidine triphosphate:DNA deoxynucleotidyltransferase (DNA-directed)	R00377	2.7.7.7	(hsa:54107) or (hsa:23649) or (hsa:10714) or (hsa:57804) or (hsa:5558) or (hsa:5557) or (hsa:56655) or (hsa:5426) or (hsa:5425) or (hsa:5424) or (hsa:5422) or (hsa:5427)	false	0	99999	0	0
Deoxyguanosine 5'-triphosphate:DNA deoxynucleotidyltransferase (DNA-directed)	R00376	2.7.7.7	(hsa:54107) or (hsa:23649) or (hsa:10714) or (hsa:57804) or (hsa:5558) or (hsa:5557) or (hsa:56655) or (hsa:5426) or (hsa:5425) or (hsa:5424) or (hsa:5422) or (hsa:5427)	true	-99999	99999	0	0
Deoxyguanosine:orthophosphate ribosyltransferase	R01969	2.4.2.1 / 2.4.2.4	(hsa:4860)	true	-99999	99999	0	0
deoxyinosine diphosphate phosphatase	R10235	3.6.1.64	(hsa:131870)	true	-99999	99999	0	0
Deoxyinosine:orthophosphate ribosyltransferase	R02748	2.4.2.1 / 2.4.2.4	(hsa:4860)	false	0	99999	0	0
deoxythymidine triphosphate:DNA deoxynucleotidyltransferase (DNA-directed)	R00378	2.7.7.7	(hsa:54107) or (hsa:23649) or (hsa:10714) or (hsa:57804) or (hsa:5558) or (hsa:5557) or (hsa:56655) or (hsa:5426) or (hsa:5425) or (hsa:5424) or (hsa:5422) or (hsa:5427)	false	0	99999	0	0
deoxyuridine:orthophosphate 2-deoxy-D-ribosyltransferase	R02484	2.4.2.1 / 2.4.2.3 / 2.4.2.4	(hsa:7378) or (hsa:151531)	false	0	99999	0	0
Dephospho-CoA nucleotidohydrolase	R03036	3.6.1.9	(hsa:5169) or (hsa:5167)	true	-99999	99999	0	0
Dextrin 6-alpha-D-glucanohydrolase	R01791	3.2.1.3 / 3.2.1.10	(hsa:93432) or (hsa:8972)	false	0	99999	0	0
dGTP:cytidine 5'-phosphotransferase	R02091	2.7.1.48	(hsa:7371) or (hsa:54963) or (hsa:83549)	false	0	99999	0	0
dGTP:pyruvate 2-O-phosphotransferase	R01858	2.7.1.40	(hsa:5315) or (hsa:5313)	false	0	99999	0	0
dGTP:uridine 5'-phosphotransferase	R01880	2.7.1.48	(hsa:7371) or (hsa:54963) or (hsa:83549)	false	0	99999	0	0
didemethylcitalopram:oxygen oxidoreductase(deaminating)(flavin-containing)	R08348	1.4.3.4	(hsa:4128) or (hsa:4129)	false	0	99999	0	0
Digalactosyl-diacylglycerol galactohydrolase	R04470	3.2.1.22	(hsa:2717)	false	0	99999	0	0
Digalactosylceramide galactohydrolase	R04019	3.2.1.22	(hsa:2717)	false	0	99999	0	0
dihydroceramide,ferrocytochrome b5:oxygen oxidoreductase (4,5-dehydrogenating)	R06519	1.14.19.17	(hsa:123099) or (hsa:8560)	false	0	99999	0	0
dihydroceramide,ferrocytochrome b5:oxygen oxidoreductase (C4-hydroxylating)	R06526	1.14.18.5	(hsa:123099) or (hsa:8560)	false	0	99999	0	0
dihydrofolate:NAD+ oxidoreductase	R02235	1.5.1.3	(hsa:200895) or (hsa:1719)	true	-99999	99999	0	0
dihydrofolate:NADP+ oxidoreductase	R02236	1.5.1.3	(hsa:200895) or (hsa:1719)	true	-99999	99999	0	0
dihydrolipoylprotein:NAD+ oxidoreductase	R03815	1.8.1.4	(hsa:1738)	false	0	99999	0	0
dihydrotestosterone:NADP+ delta4-oxidoreductase	R02497	1.3.1.22	(hsa:79644) or (hsa:6716) or (hsa:6715)	false	0	99999	0	0
Dimethylallyl-diphosphate:isopentenyl-diphosphate dimethylallyltranstransferase	R01658	2.5.1.1	(hsa:2224) or (hsa:9453)	false	0	99999	0	0
diphosphate:beta-D-fructose-6-phosphate 1-phosphotransferase	R02073		(hsa:10965) or (hsa:2203) or (hsa:641371) or (hsa:122970) or (hsa:8789) or (hsa:5214) or (hsa:5213) or (hsa:5211)	true	-99999	99999	0	0
diphosphate:oxaloacetate carboxy-lyase (transphosphorylatingphosphoenolpyruvate-forming)	R00346		(hsa:5106) or (hsa:5105)	true	-99999	99999	0	0
dodecanoyl-[acp]:NAD+ trans-2-oxidoreductase	R04724		(hsa:2194)	true	-99999	99999	0	0
dodecanoyl-[acp]:NADP+ trans-2-oxidoreductase	R04725	2.3.1.85	(hsa:2194)	true	-99999	99999	0	0
dodecanoyl-[acyl-carrier-protein] hydrolase	R04014	3.1.2.21	(hsa:55301)	false	0	99999	0	0
dodecanoyl-[acyl-carrier-protein]:malonyl-[acyl-carrier-protein] C-acyltransferase (decarboxylating)	R04726	2.3.1.85 / 2.3.1.179	(hsa:2194)	false	0	99999	0	0
dolichyl beta-D-glucosyl phosphate:D-Glc-alpha-(1->3)-D-Glc-alpha-(1->3)-D-Man-alpha-(1->2)-D-Man-alpha-(1->2)-D-Man-alpha-(1->3)-[D-Man-alpha-(1->2)-D-Man-alpha-(1->3)-[D-Man-alpha-(1->2)-D-Man-alpha-(1->6)]-D-Man-alpha-(1->6)]-D-Man-beta-(1->4)-D-GlcNAc-beta-(1->4)-D-GlcNAc-diphosphodolichol alpha-1,2-glucosyltransferase	R06264	2.4.1.256	(hsa:84920) or (hsa:144245)	false	0	99999	0	0
dolichyl beta-D-glucosyl phosphate:D-Glc-alpha-(1->3)-D-Man-alpha-(1->2)-D-Man-alpha-(1->2)-D-Man-alpha-(1->3)-[D-Man-alpha-(1->2)-D-Man-alpha-(1->3)-[D-Man-alpha-(1->2)-D-Man-alpha-(1->6)]-D-Man-alpha-(1->6)]-D-Man-beta-(1->4)-D-GlcNAc-beta-(1->4)-D-GlcNAc-diphosphodolichol alpha-1,3-glucosyltransferase	R06263	2.4.1.265	(hsa:79053)	false	0	99999	0	0
dolichyl beta-D-glucosyl phosphate:D-Man-alpha-(1->2)-D-Man-alpha-(1->2)-D-Man-alpha-(1->3)-[D-Man-alpha-(1->2)-D-Man-alpha-(1->3)-[D-Man-alpha-(1->2)-D-Man-alpha-(1->6)]-D-Man-alpha-(1->6)]-D-Man-beta-(1->4)-D-GlcNAc-beta-(1->4)-D-GlcNAc-diphosphodolichol alpha-1,3-glucosyltransferase	R06262	2.4.1.267	(hsa:29929)	false	0	99999	0	0
Dolichyl-beta-D-glucosyl-phosphate dolichylphosphohydrolase	R01006		(hsa:29880)	true	-99999	99999	0	0
Dolichyl-diphosphate phosphohydrolase	R01004	3.6.1.43	(hsa:57171)	false	0	99999	0	0
dolichyl-phosphate phosphohydrolase	R01003		(hsa:22845)	true	-99999	99999	0	0
Donor:hydrogen-peroxide oxidoreductase	R02596	1.11.1.7	(hsa:9588)	true	-99999	99999	0	0
Donor:hydrogen-peroxide oxidoreductase	R03919	1.11.1.7	(hsa:9588)	true	-99999	99999	0	0
Donor:hydrogen-peroxide oxidoreductase	R04007	1.11.1.7	(hsa:9588)	true	-99999	99999	0	0
dTDP phosphohydrolase	R02092	3.6.1.5	(hsa:956) or (hsa:953) or (hsa:377841)	false	0	99999	0	0
dTTP diphosphohydrolase	R11323	3.6.1.9	(hsa:5169) or (hsa:5167)	false	0	99999	0	0
dTTP nucleotidohydrolase	R02095	3.6.1.5	(hsa:956) or (hsa:953) or (hsa:377841)	false	0	99999	0	0
dTTP:cytidine 5'-phosphotransferase	R02096	2.7.1.48	(hsa:7371) or (hsa:54963) or (hsa:83549)	false	0	99999	0	0
dTTP:uridine 5'-phosphotransferase	R02097	2.7.1.48	(hsa:7371) or (hsa:54963) or (hsa:83549)	false	0	99999	0	0
dUTP nucleotidohydrolase	R02100	3.6.1.23	(hsa:1854)	false	0	99999	0	0
dUTP:cytidine 5'-phosphotransferase	R02372	2.7.1.48	(hsa:7371) or (hsa:54963) or (hsa:83549)	false	0	99999	0	0
dUTP:uridine 5'-phosphotransferase	R02332	2.7.1.48	(hsa:7371) or (hsa:54963) or (hsa:83549)	false	0	99999	0	0
enzyme N6-(dihydrolipoyl)lysine:NAD+ oxidoreductase	R07618	1.8.1.4	(hsa:1738)	true	-99999	99999	0	0
Epimelibiose galactohydrolase	R01329	3.2.1.22	(hsa:2717)	true	-99999	99999	0	0
episterol,ferrocytochrome b5:oxygen oxidoreductase 5,6-dehydrogenating	R07491	1.14.19.20	(hsa:6309)	false	0	99999	0	0
episterol,ferrocytochrome b5:oxygen oxidoreductase 5,6-dehydrogenating	R07505	1.14.19.20	(hsa:6309)	false	0	99999	0	0
epoxide hydrolase	R09410	3.3.2.9	(hsa:2052)	false	0	99999	0	0
Estradiol-17beta:NAD+ 17-oxidoreductase	R02352	1.1.1.51 / 1.1.1.62	(hsa:8644)	true	-99999	99999	0	0
Estradiol-17beta:NADP+ 17-oxidoreductase	R02353	1.1.1.51 / 1.1.1.62	(hsa:8644)	true	-99999	99999	0	0
Estriol:NAD+ 17-oxidoreductase	R04681	1.1.1.62	(hsa:51478) or (hsa:8630) or (hsa:7923) or (hsa:51144) or (hsa:3294) or (hsa:3292)	true	-99999	99999	0	0
Estriol:NADP+ 17-oxidoreductase	R04682	1.1.1.62	(hsa:51478) or (hsa:8630) or (hsa:7923) or (hsa:51144) or (hsa:3294) or (hsa:3292)	true	-99999	99999	0	0
ethanol:cytochrome c oxidoreductase	R05198		(hsa:10327) or (hsa:128) or (hsa:127) or (hsa:126) or (hsa:125) or (hsa:124) or (hsa:131) or (hsa:130)	true	-99999	99999	0	0
ethanol:cytochrome c oxidoreductase	R09127		(hsa:10327) or (hsa:128) or (hsa:127) or (hsa:126) or (hsa:125) or (hsa:124) or (hsa:131) or (hsa:130)	true	-99999	99999	0	0
ethanol:NAD+ oxidoreductase	R00754	1.1.1.1	(hsa:128) or (hsa:127) or (hsa:126) or (hsa:125) or (hsa:124) or (hsa:131) or (hsa:130)	true	-99999	99999	0	0
Ethanol:NADP+ oxidoreductase	R00746	1.1.1.2	(hsa:10327)	true	-99999	99999	0	0
ethanolamine-phosphate phosphate-lyase (deaminating acetaldehyde-forming)	R00748	4.2.3.2	(hsa:64850)	false	0	99999	0	0
ethylene oxide hydrolase	R05842	3.3.2.10	(hsa:2053)	true	-99999	99999	0	0
FAD nucleotidohydrolase	R00160	3.6.1.9	(hsa:5169) or (hsa:5167)	false	0	99999	0	0
farnesyl-diphosphate:farnesyl-diphosphate farnesyltransferase	R00702	2.5.1.21	(hsa:2222)	false	0	99999	0	0
farnesyl-diphosphate:protein-cysteine farnesyltransferase	R09844	2.5.1.58	(hsa:2339) or (hsa:2342)	false	0	99999	0	0
Fatty acid,NADPH---hemoprotein reductase:oxygen oxidoreductase (omega-hydroxylating)	R01348	1.14.15.3	(hsa:284541) or (hsa:1579)	false	0	99999	0	0
Fatty acid,reduced rubredoxin:oxygen oxidoreductase (omega-hydroxylating)	R01347	1.14.15.3	(hsa:284541) or (hsa:1579)	false	0	99999	0	0
Fe-coproporphyrin-III ferro-lyase (coproporphyrin-III-forming)	R11329	4.99.1.9	(hsa:2235)	false	0	99999	0	0
Fe(II):oxygen oxidoreductase	R00078	1.16.3.1	(hsa:1356) or (hsa:9843) or (hsa:2395)	false	0	99999	0	0
formaldehyde:formaldehyde oxidoreductase	R00614		(hsa:2098) or (hsa:128)	false	0	99999	0	0
Formaldehyde:NAD+ oxidoreductase	R00604		(hsa:2098) or (hsa:128)	false	0	99999	0	0
formamidopyrimidine nucleoside triphosphate amidohydrolase	R05046	3.5.4.16	(hsa:2643)	false	0	99999	0	0
formate:5-amino-1-(5-phospho-D-ribosyl)imidazole-4-carboxamide ligase (ADP-forming)	R06975		(hsa:471)	true	-99999	99999	0	0
Formate:tetrahydrofolate ligase (ADP-forming)	R00943	6.3.4.3	(hsa:25902) or (hsa:4522)	false	0	99999	0	0
Formylkynurenine hydrolase	R03936	3.7.1.3	(hsa:8942)	false	0	99999	0	0
fumarate CoM:CoB oxidoreductase (succinate forming)	R10660		(hsa:6392) or (hsa:6391) or (hsa:6390) or (hsa:6389)	true	-99999	99999	0	0
galactitol:NAD+ 1-oxidoreductase	R01093	1.1.1.21	(hsa:231) or (hsa:57016)	true	-99999	99999	0	0
galactitol:NADP+ 1-oxidoreductase	R01095	1.1.1.21	(hsa:231) or (hsa:57016)	true	-99999	99999	0	0
Galactoside alpha-1,2-L-fucosyltransferase	R06170	2.4.1.69	(hsa:2524) or (hsa:2523)	false	0	99999	0	0
Galactosylglycerol galactohydrolase	R01104	3.2.1.22	(hsa:2717)	true	-99999	99999	0	0
gamma-L-glutamyl-L-2-aminobutyrate:glycine ligase (ADP-forming)	R10994	6.3.2.3	(hsa:2937)	false	0	99999	0	0
GDP phosphohydrolase	R00328	3.6.1.5 / 3.6.1.6	(hsa:9583) or (hsa:124583) or (hsa:957) or (hsa:955)	false	0	99999	0	0
GDP-alpha-D-mannose 4,6-hydro-lyase (GDP-4-dehydro-alpha-D-rhamnose-forming)	R00888	4.2.1.47	(hsa:2762)	false	0	99999	0	0
GDP-D-mannose:D-Man-alpha-(1->3)-D-Man-beta-(1->4)-D-GlcNAc-beta-(1->4)-D-GlcNAc-diphosphodolichol alpha-6-mannosyltransferase	R06238	2.4.1.257	(hsa:85365)	false	0	99999	0	0
GDP-L-fucose:NADP+ 4-oxidoreductase (3,5-epimerizing)	R05692	1.1.1.271	(hsa:7264)	false	0	99999	0	0
GDP-mannose:glycolipid 1,2-alpha-D-mannosyltransferase	R06128	2.4.1.131	(hsa:440138)	false	0	99999	0	0
GDP-mannose:glycolipid 1,2-alpha-D-mannosyltransferase	R06127	2.4.1.131	(hsa:440138)	false	0	99999	0	0
GDP:D-mannose-1-phosphate guanylyltransferase	R00883		(hsa:29925) or (hsa:29926)	true	-99999	99999	0	0
GDPmannose:dolichyl-phosphate O-beta-D-mannosyltransferase	R01009	2.4.1.83	(hsa:8813)	false	0	99999	0	0
Gentisate aldehyde:NAD+ oxidoreductase	R02655		(hsa:316)	true	-99999	99999	0	0
Geranyl-diphosphate:isopentenyl-diphosphate geranyltrans-transferase	R02003	2.5.1.10	(hsa:2224) or (hsa:9453)	false	0	99999	0	0
Glu-tRNA(Gln):L-glutamine amido-ligase(ADP-forming)	R03905	6.3.5.7	(hsa:5188) or (hsa:283459) or (hsa:55278)	false	0	99999	0	0
glutaryl-[acp]-methyl-ester:malonyl-[acyl-carrier protein] C-acyltransferase (decarboxylating)	R10119	2.3.1.179	(hsa:54995)	false	0	99999	0	0
Glutaryl-CoA:dihydrolipoamide S-succinyltransferase	R02571	2.3.1.61	(hsa:1743)	true	-99999	99999	0	0
glutaryl-CoA:electron-transfer flavoprotein 2,3-oxidoreductase (decarboxylating)	R02487	1.3.8.6	(hsa:2639)	false	0	99999	0	0
glutaryl-CoA:electron-transfer flavoprotein 2,3-oxidoreductase (decarboxylating)	R02488	1.3.8.6	(hsa:2639)	false	0	99999	0	0
glutathione-S-transferase	R09409	2.5.1.18	(hsa:2939) or (hsa:2938) or (hsa:2950) or (hsa:2953) or (hsa:2952) or (hsa:2949) or (hsa:221357) or (hsa:2940) or (hsa:2946) or (hsa:2948) or (hsa:2947) or (hsa:2941) or (hsa:2944) or (hsa:373156) or (hsa:4259) or (hsa:4257) or (hsa:4258) or (hsa:27306) or (hsa:119391) or (hsa:9446) or (hsa:653689)	false	0	99999	0	0
Glutathione: 15-HPETE oxidoreductase	R07035	1.11.1.9	(hsa:2882) or (hsa:2880) or (hsa:2876) or (hsa:2878) or (hsa:2877) or (hsa:493869) or (hsa:257202)	false	0	99999	0	0
Glutathione: 5-HPETE oxidoreductase	R07034	1.11.1.9	(hsa:2882) or (hsa:2880) or (hsa:2876) or (hsa:2878) or (hsa:2877) or (hsa:493869) or (hsa:257202)	false	0	99999	0	0
Glycerol acylhydrolase	R01350	3.1.1.34	(hsa:4023)	false	0	99999	0	0
Glycerol:NAD+ oxidoreductase	R01036	1.1.1.21	(hsa:231) or (hsa:57016)	true	-99999	99999	0	0
glycerol:NADP+ oxidoreductase	R01041	1.1.1.2 / 1.1.1.21	(hsa:231) or (hsa:57016)	true	-99999	99999	0	0
glycine synthase	R01221	1.4.4.2 / 1.8.1.4 / 2.1.2.10	(hsa:2731) or (hsa:2653) or (hsa:1738) or (hsa:275)	false	0	99999	0	0
Glycine:2-oxoglutarate aminotransferase	R00372	2.6.1.44	(hsa:189) or (hsa:64902)	true	-99999	99999	0	0
Glycine:ferricytochrome-c oxidoreductase (deaminating)	R00364		(hsa:1610) or (hsa:189) or (hsa:64902)	true	-99999	99999	0	0
glycine:lipoylprotein oxidoreductase (decarboxylating and acceptor-aminomethylating)	R03425	1.4.4.2	(hsa:2731)	false	0	99999	0	0
glycine:oxygen oxidoreductase (deaminating)	R00366	1.4.3.3	(hsa:1610)	false	0	99999	0	0
glycine:tRNA(Gly) ligase (AMP-forming)	R03654	6.1.1.14	(hsa:2617)	false	0	99999	0	0
Glycolate:NAD+ oxidoreductase	R00717		(hsa:54363) or (hsa:9380) or (hsa:51179)	true	-99999	99999	0	0
glycolate:NADP+ oxidoreductase	R00465	1.1.1.79	(hsa:9380)	true	-99999	99999	0	0
glycolate:oxygen 2-oxidoreductase	R00475	1.1.3.15	(hsa:54363) or (hsa:51179)	false	0	99999	0	0
glycoprotein-phosphatidylinositol phosphatidohydrolase	R06623	3.1.4.50	(hsa:2822)	false	0	99999	0	0
GMP:diphosphate 5-phospho-alpha-D-ribosyltransferase	R01229	2.4.2.7 / 2.4.2.8	(hsa:353)	true	-99999	99999	0	0
GTP:5-hydroxy-L-lysine O-phosphotransferase	R03378	2.7.1.81	(hsa:123688)	false	0	99999	0	0
GTP:alpha-D-mannose-1-phosphate guanylyltransferase	R00885	2.7.7.13	(hsa:29925) or (hsa:29926)	false	0	99999	0	0
GTP:beta-L-fucose-1-phosphate guanylyltransferase	R01951	2.7.7.30	(hsa:8790)	true	-99999	99999	0	0
GTP:cytidine 5'-phosphotransferase	R00517	2.7.1.48	(hsa:7371) or (hsa:54963) or (hsa:83549)	false	0	99999	0	0
GTP:oxaloacetate carboxy-lyase (adding GTPphosphoenolpyruvate-forming)	R00431	4.1.1.32	(hsa:5106) or (hsa:5105)	false	0	99999	0	0
GTP:uridine 5'-phosphotransferase	R00968	2.7.1.48	(hsa:7371) or (hsa:54963) or (hsa:83549)	false	0	99999	0	0
guanosine 3'-diphosphate 5'-triphosphate 5'-phosphohydrolase	R03409	3.6.1.11	(hsa:58497)	true	-99999	99999	0	0
Guanosine 3',5'-cyclic phosphate 5'-nucleotidohydrolase	R01234	3.1.4.17 / 3.1.4.35	(hsa:5158) or (hsa:5153) or (hsa:5152) or (hsa:5149) or (hsa:5148) or (hsa:5147) or (hsa:5146) or (hsa:5145) or (hsa:8654) or (hsa:5140) or (hsa:5139) or (hsa:5138) or (hsa:5137) or (hsa:5136) or (hsa:50940) or (hsa:10846)	false	0	99999	0	0
guanosine 5'-monophosphate phosphohydrolase	R01227	3.1.3.5	(hsa:4907) or (hsa:100526794) or (hsa:115024) or (hsa:51251) or (hsa:56953) or (hsa:22978) or (hsa:93034) or (hsa:30833) or (hsa:84618)	false	0	99999	0	0
guanosine-3',5'-bis(diphosphate) 3'-diphosphohydrolase	R00336	3.1.7.2	(hsa:374659)	true	-99999	99999	0	0
guanosine:phosphate alpha-D-ribosyltransferase	R02147	2.4.2.1	(hsa:4860)	true	-99999	99999	0	0
hexadecanoyl-[acp]:NAD+ trans-2-oxidoreductase	R04969		(hsa:2194)	true	-99999	99999	0	0
hexadecanoyl-[acp]:NADP+ trans-2-oxidoreductase	R04970	2.3.1.85	(hsa:2194)	true	-99999	99999	0	0
hexadecanoyl-[acyl-carrier protein] hydrolase	R01706	2.3.1.85	(hsa:2194)	false	0	99999	0	0
hexadecanoyl-CoA:NADP+ trans-2-oxidoreductase	R01278	1.3.1.38	(hsa:51102)	false	0	99999	0	0
hexanoyl-[acp]:NAD+ trans-2-oxidoreductase	R04955		(hsa:2194)	true	-99999	99999	0	0
hexanoyl-[acp]:NADP+ trans-2-oxidoreductase	R04956	2.3.1.85	(hsa:2194)	true	-99999	99999	0	0
hexanoyl-[acyl-carrier protein]:malonyl-[acyl-carrier-protein] C-acyltransferase (decarboxylating)	R04957	2.3.1.85 / 2.3.1.179	(hsa:2194)	false	0	99999	0	0
Hexanoyl-CoA:acetyl-CoA C-acyltransferase	R04747	2.3.1.16	(hsa:10449) or (hsa:3032)	false	0	99999	0	0
hexanoyl-CoA:electron-transfer flavoprotein 2,3-oxidoreductase	R04751	1.3.3.6 / 1.3.8.1 / 1.3.8.7 / 1.3.8.8	(hsa:51) or (hsa:8310)	false	0	99999	0	0
Homogentisate:oxygen 1,2-oxidoreductase (decyclizing)	R02519	1.13.11.5	(hsa:3081)	false	0	99999	0	0
Hydrogen selenide:NADP+ oxidoreductase	R03596	1.8.1.9	(hsa:10587) or (hsa:114112) or (hsa:7296)	false	0	99999	0	0
hydrogen-peroxide:hydrogen-peroxide oxidoreductase	R00009	1.11.1.6	(hsa:847)	false	0	99999	0	0
Hydroxymethylbilane hydro-lyase(cyclizing)	R03165	4.2.1.75	(hsa:7390)	false	0	99999	0	0
hydroxypyruvate aldose-ketose-isomerase	R01394	5.3.1.22	(hsa:81888)	false	0	99999	0	0
Icosanoyl-CoA hydrolase	R08175	3.1.2.2	(hsa:10965) or (hsa:570) or (hsa:641371) or (hsa:122970)	false	0	99999	0	0
Imidazole acetaldehyde:NAD+ oxidoreductase	R04065	1.2.1.3	(hsa:501) or (hsa:224) or (hsa:223) or (hsa:219) or (hsa:217)	false	0	99999	0	0
Indole-3-acetaldehyde:NAD+ oxidoreductase	R02678	1.2.1.3	(hsa:501) or (hsa:224) or (hsa:223) or (hsa:219) or (hsa:217)	false	0	99999	0	0
inosine triphosphate pyrophosphatase	R08243		(hsa:3704)	false	0	99999	0	0
Isocitrate:NADP+ oxidoreductase (decarboxylating)	R00267	1.1.1.42	(hsa:3418) or (hsa:3417)	false	0	99999	0	0
Isomaltose 6-alpha-D-glucanohydrolase	R01718	3.2.1.10	(hsa:6476)	false	0	99999	0	0
Isopentenyl-diphosphate delta3-delta2-isomerase	R01123	5.3.3.2	(hsa:91734) or (hsa:3422)	true	-99999	99999	0	0
ITP phosphohydrolase	R00719	3.6.1.5	(hsa:956) or (hsa:953) or (hsa:377841)	false	0	99999	0	0
ITP:cytidine 5'-phosphotransferase	R00962	2.7.1.48	(hsa:7371) or (hsa:54963) or (hsa:83549)	false	0	99999	0	0
ITP:D-tagatose 6-phosphate 1-phosphotransferase	R03239	2.7.1.11	(hsa:5214) or (hsa:5213) or (hsa:5211)	true	-99999	99999	0	0
ITP:oxaloacetate carboxy-lyase (adding ITP phosphoenolpyruvate-forming)	R00726	4.1.1.32	(hsa:5106) or (hsa:5105)	false	0	99999	0	0
ITP:uridine 5'-phosphotransferase	R00970	2.7.1.48	(hsa:7371) or (hsa:54963) or (hsa:83549)	false	0	99999	0	0
L-1-phosphatidylethanolamine:L-serine phosphatidyltransferase	R07376	2.7.8.29	(hsa:81490)	false	0	99999	0	0
L-1-pyrroline-3-hydroxy-5-carboxylate:NAD+ oxidoreductase	R04444	1.2.1.88	(hsa:8659)	false	0	99999	0	0
L-1-pyrroline-3-hydroxy-5-carboxylate:NADP+ oxidoreductase	R04445	1.2.1.88	(hsa:8659)	false	0	99999	0	0
L-2-Lysophosphatidylethanolamine aldehydohydrolase	R03417	3.1.1.5	(hsa:10908) or (hsa:375775) or (hsa:151056) or (hsa:11313)	false	0	99999	0	0
L-3-amino-isobutanoate:2-oxoglutarate aminotransferase	R04188	2.6.1.22	(hsa:18)	true	-99999	99999	0	0
L-alanine:2-oxobutanoate aminotransferase	R10992	2.6.1.44	(hsa:64902)	true	-99999	99999	0	0
L-Alanine:3-oxopropanoate aminotransferase	R00907		(hsa:18)	true	-99999	99999	0	0
L-Arabitol:NAD+ 1-oxidoreductase	R01758	1.1.1.21	(hsa:231) or (hsa:57016)	true	-99999	99999	0	0
L-Arabitol:NADP+ 1-oxidoreductase	R01759	1.1.1.21	(hsa:231) or (hsa:57016)	true	-99999	99999	0	0
L-Arginine:4-aminobutanoate amidinotransferase	R01989	2.1.4.1	(hsa:2628)	false	0	99999	0	0
L-arginine:beta-alanine ligase (ADP-forming)	R00912	6.3.2.11	(hsa:57571)	false	0	99999	0	0
L-Arginine:glycine amidinotransferase	R00565	2.1.4.1	(hsa:2628)	false	0	99999	0	0
L-cysteate:2-oxoglutarate aminotransferase	R02433	2.6.1.1	(hsa:2806) or (hsa:2805)	true	-99999	99999	0	0
L-cysteine:molybdenum cofactor sulfurtransferase	R11583	2.8.1.9	(hsa:55034)	false	0	99999	0	0
L-cystine thiocysteine-lyase (deaminating pyruvate-forming)	R02408	4.4.1.1	(hsa:1491)	false	0	99999	0	0
L-Dopachrome delta7-delta2-isomerase	R03673	5.3.3.12	(hsa:1638)	false	0	99999	0	0
L-erythro-4-hydroxyglutamate:2-oxoglutarate aminotransferase	R05052	2.6.1.1	(hsa:2806) or (hsa:2805)	false	0	99999	0	0
L-erythro-4-Hydroxyglutamate:NAD+ oxidoreductase	R05051	1.2.1.88	(hsa:8659)	false	0	99999	0	0
L-fuconate hydro-lyase	R03688	4.2.1.68	(hsa:55556)	false	0	99999	0	0
L-glutamate-5-semialdehyde:NADP+ 5-oxidoreductase (phosphorylating)	R03313	1.2.1.41	(hsa:5832)	false	0	99999	0	0
L-glutamate:2-aminobutanoate gamma-ligase (ADP-forming)	R10993	6.3.2.2	(hsa:2730) or (hsa:2729)	false	0	99999	0	0
L-Gulonate:NAD+ 3-oxidoreductase	R02640	1.1.1.45	(hsa:51084)	true	-99999	99999	0	0
L-gulonate:NADP+ 6-oxidoreductase	R01481	1.1.1.2	(hsa:10327)	true	-99999	99999	0	0
L-Gulono-1,4-lactone lactonohydrolase	R02933	3.1.1.17	(hsa:9104)	true	-99999	99999	0	0
L-histidine:4-aminobutanoate ligase (ADP-forming)	R01991	6.3.2.11	(hsa:57571)	true	-99999	99999	0	0
L-iduronate-2-sulfate 2-sulfohydrolase	R07812	3.1.6.13	(hsa:3423)	false	0	99999	0	0
L-iduronate-2-sulfate 2-sulfohydrolase	R07821	3.1.6.13	(hsa:3423)	false	0	99999	0	0
L-Isoleucine:2-oxoglutarate aminotransferase	R02199	2.6.1.42	(hsa:587) or (hsa:586)	true	-99999	99999	0	0
L-Isoleucine:oxygen oxidoreductase (deaminating)	R02197	1.4.3.2	(hsa:259307)	false	0	99999	0	0
L-Isoleucine:tRNA(Ile) ligase (AMP-forming)	R03656	6.1.1.5	(hsa:55699) or (hsa:3376)	false	0	99999	0	0
L-Kynurenine hydrolase	R00987	3.7.1.3	(hsa:8942)	false	0	99999	0	0
L-Kynurenine,NADPH:oxygen oxidoreductase (3-hydroxylating)	R01960	1.14.13.9	(hsa:8564)	false	0	99999	0	0
L-Kynurenine:2-oxoglutarate aminotransferase	R01956	2.6.1.7	(hsa:56267) or (hsa:51166) or (hsa:883)	false	0	99999	0	0
L-lysine:beta-alanine ligase (ADP-forming)	R00910	6.3.2.11	(hsa:57571)	true	-99999	99999	0	0
L-lysine:tRNALys ligase (AMP-forming)	R03658	6.1.1.6	(hsa:3735)	false	0	99999	0	0
L-Metanephrine:oxygen oxidoreductase (deaminating) (flavin-containing)	R04894	1.4.3.4	(hsa:4128) or (hsa:4129)	false	0	99999	0	0
L-methionine:methylselenopyruvate aminotransferase	R09373		(hsa:56267) or (hsa:883)	false	0	99999	0	0
L-Normetanephrine:oxygen oxidoreductase (deaminating) (copper-containing)	R04893	1.4.3.4	(hsa:4128) or (hsa:4129)	false	0	99999	0	0
L-ornithine carboxy-lyase (putrescine-forming)	R00670	4.1.1.17	(hsa:4953)	false	0	99999	0	0
L-Ornithine:2-oxo-acid aminotransferase	R00667	2.6.1.13	(hsa:4942)	true	-99999	99999	0	0
L-Pipecolate:(acceptor) 1,6-oxidoreductase	R02205		(hsa:51268)	true	-99999	99999	0	0
L-Pipecolate:oxygen 1,6-oxidoreductase	R02204	1.5.3.7	(hsa:51268)	false	0	99999	0	0
L-seryl-tRNA(Sec) kinase	R08223	2.7.1.164	(hsa:118672)	false	0	99999	0	0
L-threonine ammonia-lyase (2-oxobutanoate-forming)	R00996	4.3.1.19	(hsa:10993) or (hsa:113675)	false	0	99999	0	0
L-Threonine:tRNA(Thr) ligase (AMP-forming)	R03663	6.1.1.3	(hsa:123283) or (hsa:6897) or (hsa:80222)	false	0	99999	0	0
L-Valine:2-oxoglutarate aminotransferase	R01214	2.6.1.42	(hsa:587) or (hsa:586)	true	-99999	99999	0	0
L-valine:NAD+ oxidoreductase(deaminating)	R01434		(hsa:587) or (hsa:586)	true	-99999	99999	0	0
L-Valine:pyruvate aminotransferase	R01215		(hsa:587) or (hsa:586)	true	-99999	99999	0	0
L-Valine:tRNAVal ligase (AMP-forming)	R03665	6.1.1.9	(hsa:57176) or (hsa:7407)	false	0	99999	0	0
Lactose galactohydrolase	R01678	3.2.1.23 / 3.2.1.108	(hsa:2720)	false	0	99999	0	0
lanosterol D24-reductase	R05703	1.3.1.72	(hsa:1718)	true	-99999	99999	0	0
lanosterol delta24-reductase	R03689	1.3.1.72	(hsa:1718)	true	-99999	99999	0	0
Lanosterol,NADPH:oxygen oxidoreductase (14-methyl cleaving)	R05640	1.14.13.70	(hsa:1595)	false	0	99999	0	0
lathosterol,ferrocytochrome b5:oxygen oxidoreductase 5,6-dehydrogenating	R07215	1.14.19.20	(hsa:6309)	false	0	99999	0	0
Lauroyl-CoA:acetyl-CoA C-acyltransferase	R03858	2.3.1.16	(hsa:10449) or (hsa:3032)	false	0	99999	0	0
lauroyl-CoA:electron-transfer flavoprotein 2,3-oxidoreductase	R03857	1.3.3.6 / 1.3.8.7 / 1.3.8.8	(hsa:51) or (hsa:8310)	false	0	99999	0	0
leukotriene-C4 hydrolase	R09875	3.4.19.14	(hsa:2687) or (hsa:2678)	false	0	99999	0	0
Linoleate:oxygen 13-oxidoreductase	R03626	1.13.11.33	(hsa:246)	false	0	99999	0	0
Linoleoyl-CoA hydrolase	R08177	3.1.2.2	(hsa:10965) or (hsa:641371) or (hsa:122970) or (hsa:11332)	false	0	99999	0	0
linoleoyl-CoA,ferrocytochrome b5:oxygen oxidoreductase (6,7 cis-dehydrogenating)	R03814	1.14.19.3	(hsa:9415)	false	0	99999	0	0
lipoyl-[acp]:protein N6-lipoyltransferase	R07769	2.3.1.181	(hsa:387787)	false	0	99999	0	0
long-chain fatty-acyl-CoA hydrolase	R09450	3.1.2.2	(hsa:10965) or (hsa:641371) or (hsa:122970) or (hsa:11332)	false	0	99999	0	0
Lysoplasmalogen ethanolamine phosphohydrolase	R07380		(hsa:133121)	false	0	99999	0	0
malonyl-[acyl-carrier protein]-methyl-ester:malonyl-[acyl-carrier protein]	R10115	2.3.1.179	(hsa:54995)	false	0	99999	0	0
malonyl-CoA carboxy-lyase (acetyl-CoA-forming)	R00233	4.1.1.9	(hsa:23417)	false	0	99999	0	0
Malonyl-CoA:[acyl-carrier-protein] S-malonyltransferase	R01626	2.3.1.39 / 2.3.1.85	(hsa:2194)	true	-99999	99999	0	0
maltodextrin maltohydrolase	R11262	3.2.1.1	(hsa:280) or (hsa:279) or (hsa:278) or (hsa:277) or (hsa:276)	false	0	99999	0	0
maltose glucohydrolase	R00028	3.2.1.20	(hsa:93432) or (hsa:8972) or (hsa:2595) or (hsa:2548)	false	0	99999	0	0
Maltose:phosphate 1-beta-D-glucosyltransferase	R01555		(hsa:178) or (hsa:93432) or (hsa:8972) or (hsa:2595) or (hsa:2548)	true	-99999	99999	0	0
melatonin:oxygen 2,3-dioxygenase (indole-decyclizing)	R03628	1.13.11.52	(hsa:169355) or (hsa:3620)	false	0	99999	0	0
Melibiitol galactohydrolase	R02926	3.2.1.22	(hsa:2717)	true	-99999	99999	0	0
melibiose galactohydrolase	R01101	3.2.1.22	(hsa:2717)	false	0	99999	0	0
menaquinone:oxidized-dithiothreitol oxidoreductase	R09992	1.17.4.4	(hsa:154807) or (hsa:79001)	false	0	99999	0	0
methaneselenol:NADP+ oxidoreductase	R09372	1.8.1.9	(hsa:10587) or (hsa:114112) or (hsa:7296)	false	0	99999	0	0
methylmalonate:CoA ligase (AMP-forming)	R03383		(hsa:197322)	false	0	99999	0	0
Methylmalonyl-CoA epimerase	R02765	5.1.99.1	(hsa:84693)	true	-99999	99999	0	0
microsomal epoxide hydrolase	R09417	3.3.2.9	(hsa:2052)	false	0	99999	0	0
microsomal epoxide hydrolase	R09443	3.3.2.9	(hsa:2052)	false	0	99999	0	0
myo-Inositol:oxygen oxidoreductase	R01184	1.13.99.1	(hsa:55586)	false	0	99999	0	0
myristoyl-CoA:acetylCoA C-myristoyltransferase	R03991	2.3.1.16	(hsa:10449) or (hsa:3032)	false	0	99999	0	0
N-(omega)-Hydroxyarginine,NADPH:oxygen oxidoreductase (nitric-oxide-forming)	R00111	1.14.13.39	(hsa:4842) or (hsa:4843) or (hsa:4846)	false	0	99999	0	0
N-[(R)-4'-Phosphopantothenoyl]-L-cysteine carboxy-lyase	R03269	4.1.1.36	(hsa:60490)	false	0	99999	0	0
N-acetyl-D-galactosamine 6-sulfate 6-sulfohydrolase	R07806	3.1.6.4	(hsa:2588)	false	0	99999	0	0
N-acetyl-D-galactosamine-4-sulfate 4-sulfohydrolase	R07823	3.1.6.12	(hsa:411)	false	0	99999	0	0
N-Acetyl-D-glucosamine 1-phosphate 1,6-phosphomutase	R08193	5.4.2.3	(hsa:5238)	true	-99999	99999	0	0
N-acetyl-D-glucosamine 2-epimerase	R01207	5.1.3.8	(hsa:5973)	true	-99999	99999	0	0
N-Acetyl-D-glucosamine-6-phosphate amidohydrolase	R02059	3.5.1.25	(hsa:51005)	false	0	99999	0	0
N-acetyl-D-glucosamine-6-sulfate 6-sulfohydrolase	R07808	3.1.6.14	(hsa:2799)	false	0	99999	0	0
N-acetyl-D-glucosamine-6-sulfate 6-sulfohydrolase	R07819	3.1.6.14	(hsa:2799)	false	0	99999	0	0
N-acetyl-L-aspartate:L-glutamate ligase (ADP, N-acetyl-L-aspartyl-L-glutamate-forming)	R10678	6.3.2.41 / 6.3.2.42	(hsa:284716)	false	0	99999	0	0
N-acetyl-L-aspartyl-L-glutamate:L-glutamate ligase (ADP, N-acetyl-L-aspartyl-L-glutamyl-L-glutamate-forming)	R10693	6.3.2.42	(hsa:284716)	false	0	99999	0	0
N-Acetylneuraminate 9-phosphate phosphohydrolase	R01805	3.1.3.29	(hsa:140838)	false	0	99999	0	0
N-Acetylneuraminate pyruvate-lyase (N-acetyl-D-mannosamine-forming)	R01811	4.1.3.3	(hsa:80896)	false	0	99999	0	0
N-Acetylputrescine acetylhydrolase	R01156		(hsa:112483) or (hsa:6303)	true	-99999	99999	0	0
N-Acetylputrescine:oxygen oxidoreductase(deaminating)(flavin-containing)	R04025	1.4.3.4	(hsa:4128) or (hsa:4129)	false	0	99999	0	0
N-acylsphingosine amidohydrolase	R06518	3.5.1.23	(hsa:56624) or (hsa:427)	false	0	99999	0	0
N-Acylsphingosine amidohydrolase	R01494	3.5.1.23	(hsa:340485) or (hsa:56624) or (hsa:125981) or (hsa:427)	false	0	99999	0	0
N-Formyl-L-kynurenine amidohydrolase	R01959	3.5.1.9	(hsa:125061)	false	0	99999	0	0
N-Formylanthranilate amidohydrolase	R00988	3.5.1.9	(hsa:125061)	false	0	99999	0	0
N-methylhistamine:oxygen oxidoreductase (deaminating)	R04674	1.4.3.4 / 1.4.3.22	(hsa:4128) or (hsa:4129)	false	0	99999	0	0
N(pi)-methyl-L-histidine:beta-alanine ligase (ADP-forming)	R03286	6.3.2.11	(hsa:57571)	false	0	99999	0	0
N2-Acetyl-L-ornithine amidohydrolase	R00669	3.5.1.14	(hsa:100526760) or (hsa:95)	false	0	99999	0	0
N2-Acetyl-L-ornithine:L-glutamate N-acetyltransferase	R02282		(hsa:100526760) or (hsa:95)	true	-99999	99999	0	0
N4-Acetylaminobutanal:NAD+ oxidoreductase	R05050	1.2.1.3	(hsa:501) or (hsa:224) or (hsa:223) or (hsa:219) or (hsa:217)	false	0	99999	0	0
N6-(L-1,3-Dicarboxypropyl)-L-lysine:NAD+ oxidoreductase	R02313	1.5.1.9	(hsa:10157)	true	-99999	99999	0	0
N6-(L-1,3-Dicarboxypropyl)-L-lysine:NAD+ oxidoreductase (L-lysine-forming)	R00715		(hsa:10157)	true	-99999	99999	0	0
N6-(L-1,3-Dicarboxypropyl)-L-lysine:NADP+ oxidoreductase	R02315		(hsa:10157)	true	-99999	99999	0	0
N6-(L-1,3-Dicarboxypropyl)-L-lysine:NADP+ oxidoreductase (L-lysine-forming)	R00716	1.5.1.8	(hsa:10157)	false	0	99999	0	0
N6-D-Biotinyl-L-lysine amidohydrolase	R01077	3.5.1.12	(hsa:686)	false	0	99999	0	0
N6,N6,N6-Trimethyl-L-lysine,2-oxoglutarate:oxygen oxidoreductase (3-hydroxylating)	R03451	1.14.11.8	(hsa:55217)	false	0	99999	0	0
NADH:ferricytochrome-b5 oxidoreductase	R00100	1.6.2.2	(hsa:606495) or (hsa:1727) or (hsa:51167) or (hsa:51706) or (hsa:51700)	false	0	99999	0	0
NADH:menaquinone oxidoreductase	R02964	1.6.5.2	(hsa:1728)	false	0	99999	0	0
NADH:phylloquinone oxidoreductase	R03816	1.6.5.2	(hsa:1728)	false	0	99999	0	0
Naphthalene, NADPH:oxygen oxidoreductase (RH-hydroxylating or -epoxidizing)	R07001	1.14.14.1	(hsa:29785) or (hsa:1555) or (hsa:1572) or (hsa:1571) or (hsa:1548)	false	0	99999	0	0
naphthalene, NADPH:oxygen oxidoreductase (RH-hydroxylating or -epoxidizing)	R07000	1.14.14.1	(hsa:29785) or (hsa:1555) or (hsa:1572) or (hsa:1571) or (hsa:1548)	false	0	99999	0	0
nicotinamide ribonucleotide phosphohydrolase	R02323	3.1.3.5	(hsa:4907) or (hsa:100526794) or (hsa:115024) or (hsa:51251) or (hsa:56953) or (hsa:22978) or (hsa:93034) or (hsa:30833) or (hsa:84618)	false	0	99999	0	0
Nicotinate D-ribonucleoside:orthophosphate ribosyltransferase	R02295	2.4.2.1	(hsa:4860)	true	-99999	99999	0	0
nicotinate D-ribonucleotide phosphohydrolase	R03346	3.1.3.5	(hsa:100526794) or (hsa:115024) or (hsa:51251) or (hsa:56953) or (hsa:22978) or (hsa:93034) or (hsa:30833) or (hsa:84618)	false	0	99999	0	0
Nicotinate-nucleotide:pyrophosphate phosphoribosyltransferase (carboxylating)	R03348	2.4.2.19	(hsa:23475)	false	0	99999	0	0
O-Phospho-4-hydroxy-L-threonine:2-oxoglutarate aminotransferase	R05085	2.6.1.52	(hsa:29968)	true	-99999	99999	0	0
octadecanoyl-[acp]:NAD+ trans-2-oxidoreductase	R07765		(hsa:9524)	false	0	99999	0	0
octadecanoyl-CoA:NADP+ trans-2-oxidoreductase	R07761	1.3.1.38 / 1.3.1.93	(hsa:9524) or (hsa:55825)	false	0	99999	0	0
octanoyl-[acp]:NAD+ trans-2-oxidoreductase	R04958		(hsa:2194)	true	-99999	99999	0	0
octanoyl-[acp]:NADP+ trans-2-oxidoreductase	R04959	2.3.1.85	(hsa:2194)	true	-99999	99999	0	0
octanoyl-[acp]:protein N6-octanoyltransferase	R07766	2.3.1.181	(hsa:387787)	false	0	99999	0	0
octanoyl-[acp]:sulfur sulfurtransferase	R07768	2.8.1.8	(hsa:11019)	false	0	99999	0	0
octanoyl-[acyl-carrier protein] hydrolase	R08157	3.1.2.21	(hsa:55301)	false	0	99999	0	0
Octanoyl-[acyl-carrier protein]:malonyl-[acyl-carrier-protein] C-acyltransferase (decarboxylating)	R04960	2.3.1.85 / 2.3.1.179	(hsa:2194)	false	0	99999	0	0
Octanoyl-CoA:acetyl-CoA C-acyltransferase	R03778	2.3.1.16	(hsa:10449) or (hsa:3032)	false	0	99999	0	0
octanoyl-CoA:electron-transfer flavoprotein 2-oxidoreductase	R03777	1.3.3.6 / 1.3.8.7 / 1.3.8.8	(hsa:51) or (hsa:8310)	false	0	99999	0	0
oleoyl-CoA hydrolase	R08176	3.1.2.2	(hsa:10965) or (hsa:641371) or (hsa:122970) or (hsa:11332)	false	0	99999	0	0
orotidine-5'-phosphate carboxy-lyase (UMP-forming)	R00965	4.1.1.23	(hsa:7372)	false	0	99999	0	0
Orotidine-5'-phosphate:diphosphate phospho-alpha-D-ribosyl-transferase	R01870	2.4.2.10	(hsa:7372)	true	-99999	99999	0	0
P1,P4-Bis(5'-nucleosyl)-tetraphosphate nucleotidohydrolase	R02805	3.6.1.17	(hsa:318)	false	0	99999	0	0
P1,P4-bis(5'-uridyl)-tetraphosphate uridylohydrolase	R00969	3.6.1.17	(hsa:318)	false	0	99999	0	0
Palmitate:CoA ligase (AMP-forming)	R01280	6.2.1.3	(hsa:81616) or (hsa:23305) or (hsa:2182) or (hsa:2181) or (hsa:2180) or (hsa:23205) or (hsa:51703)	false	0	99999	0	0
palmitoyl-CoA hydrolase	R01274	3.1.2.2 / 3.1.2.22	(hsa:9374) or (hsa:5538)	false	0	99999	0	0
palmitoyl-CoA:electron-transfer flavoprotein 2,3-oxidoreductase	R01279	1.3.3.6 / 1.3.8.7 / 1.3.8.8 / 1.3.8.9	(hsa:37)	false	0	99999	0	0
palmitoyl-CoA:L-carnitine O-palmitoyltransferase	R01923	2.3.1.21	(hsa:1376)	false	0	99999	0	0
Palmitoyl-CoA:retinol O-acyltransferase	R08381	2.3.1.76	(hsa:8694) or (hsa:158835)	false	0	99999	0	0
peptidyl-glutamate 4-carboxylase (2-methyl-3-phytyl-1,4-naphthoquinone-epoxidizing)	R05144	4.1.1.90	(hsa:2677)	false	0	99999	0	0
peptidyl-glutamate 4-carboxylase (menaquinone-epoxidizing)	R09991	4.1.1.90	(hsa:2677)	false	0	99999	0	0
Phenethylamine:oxygen oxidoreductase (deaminating)	R02613	1.4.3.4 / 1.4.3.21	(hsa:4128) or (hsa:4129)	true	-99999	99999	0	0
Phenylacetaldehyde:NAD+ oxidoreductase	R02536	1.2.1.5	(hsa:222) or (hsa:221) or (hsa:220) or (hsa:218)	true	-99999	99999	0	0
phenylacetyl-CoA:glycine N-phenylacetyltransferase	R05841	2.3.1.13	(hsa:10249)	false	0	99999	0	0
Phenylpyruvate keto-enol-isomerase	R01378	5.3.2.1	(hsa:4282)	true	-99999	99999	0	0
Phenylpyruvate:oxygen oxidoreductase (hydroxylating,decarboxylating)	R01372	1.13.11.27	(hsa:3242)	false	0	99999	0	0
phosphate:oxaloacetate carboxy-lyase (adding phosphatephosphoenolpyruvate-forming)	R00345		(hsa:5106) or (hsa:5105)	true	-99999	99999	0	0
Phosphatidyl-myo-inositol-4,5-bisphosphate 4-phosphohydrolase	R04404	3.1.3.36	(hsa:8871) or (hsa:8867) or (hsa:56623) or (hsa:4952) or (hsa:3633)	false	0	99999	0	0
phosphatidylcholine 1-acylhydrolase	R01316	3.1.1.32	(hsa:11145)	false	0	99999	0	0
phosphatidylcholine 2-acylhydrolase	R07064	3.1.1.4	(hsa:391013) or (hsa:8681) or (hsa:26279) or (hsa:5322) or (hsa:5321) or (hsa:5320) or (hsa:5319) or (hsa:11145) or (hsa:8605) or (hsa:255189) or (hsa:151056) or (hsa:8398) or (hsa:8399) or (hsa:100137049) or (hsa:30814) or (hsa:64600) or (hsa:50487) or (hsa:81579) or (hsa:123745) or (hsa:84647) or (hsa:283748)	false	0	99999	0	0
phosphatidylcholine 2-acylhydrolase	R01317	3.1.1.4	(hsa:391013) or (hsa:8681) or (hsa:26279) or (hsa:5322) or (hsa:5321) or (hsa:5320) or (hsa:5319) or (hsa:11145) or (hsa:8605) or (hsa:255189) or (hsa:151056) or (hsa:8398) or (hsa:8399) or (hsa:100137049) or (hsa:30814) or (hsa:64600) or (hsa:50487) or (hsa:81579) or (hsa:123745) or (hsa:84647) or (hsa:283748)	true	-99999	99999	0	0
phosphatidylcholine 2-acylhydrolase	R01315	3.1.1.4	(hsa:391013) or (hsa:8681) or (hsa:26279) or (hsa:5322) or (hsa:5321) or (hsa:5320) or (hsa:5319) or (hsa:11145) or (hsa:8605) or (hsa:255189) or (hsa:151056) or (hsa:8398) or (hsa:8399) or (hsa:100137049) or (hsa:30814) or (hsa:64600) or (hsa:50487) or (hsa:81579) or (hsa:123745) or (hsa:84647) or (hsa:283748)	false	0	99999	0	0
phosphatidylcholine phosphatidohydrolase	R01310	3.1.4.4	(hsa:23646) or (hsa:5338) or (hsa:5337) or (hsa:122618)	false	0	99999	0	0
phosphatidylcholine:retinol O-acyltransferase	R08387	2.3.1.135	(hsa:9227)	false	0	99999	0	0
phosphatidylcholine:retinol O-acyltransferase	R08389	2.3.1.135	(hsa:9227)	false	0	99999	0	0
Phosphatidylcholine:sterol O-acyltransferase	R02114	2.3.1.43	(hsa:3931)	false	0	99999	0	0
phosphatidylethanolamine 1-acylhydrolase	R02054	3.1.1.32	(hsa:11145)	false	0	99999	0	0
phosphatidylethanolamine 2-acylhydrolase	R02053	3.1.1.4	(hsa:391013) or (hsa:8681) or (hsa:26279) or (hsa:5322) or (hsa:5321) or (hsa:5320) or (hsa:5319) or (hsa:11145) or (hsa:8605) or (hsa:255189) or (hsa:151056) or (hsa:8398) or (hsa:8399) or (hsa:100137049) or (hsa:30814) or (hsa:64600) or (hsa:50487) or (hsa:81579) or (hsa:123745) or (hsa:84647) or (hsa:283748)	false	0	99999	0	0
phosphatidylethanolamine phosphatidohydrolase	R02051	3.1.4.4	(hsa:23646) or (hsa:5338) or (hsa:5337) or (hsa:122618)	false	0	99999	0	0
Phosphatidylinositol-3,4,5-trisphosphate 3-phosphohydrolase	R04513	3.1.3.67	(hsa:5728)	false	0	99999	0	0
phosphatidylserine 1-acylhydrolase	R04034	3.1.1.32	(hsa:11145)	false	0	99999	0	0
phosphoenolpyruvate:N-acetyl-D-mannosamine C-(1-carboxyvinyl)transferase (phosphate-hydrolysing, 2-carboxy-2-oxoethyl-forming)	R01804	2.5.1.56	(hsa:54187)	false	0	99999	0	0
phosphoenolpyruvate:N-acetyl-D-mannosamine-6-phosphate C-(1-carboxyvinyl)transferase (phosphate-hydrolysing, 2-carboxy-2-oxoethyl-forming)	R04435	2.5.1.56 / 2.5.1.57	(hsa:54187)	true	-99999	99999	0	0
Phosphoethanolamine phosphohydrolase	R06870	3.1.3.75	(hsa:162466)	false	0	99999	0	0
Phsophatidyl-L-serine carboxy-lyase	R02055	4.1.1.65	(hsa:23761)	false	0	99999	0	0
phthalate,NADH:oxygen oxidoreductase (4,5-hydroxylating)	R03630		(hsa:11086)	true	-99999	99999	0	0
phylloquinone:oxidized-dithiothreitol oxidoreductase	R03511	1.17.4.4	(hsa:154807) or (hsa:79001)	false	0	99999	0	0
Phytoceramide amidohydrolase	R06528	3.5.1.23	(hsa:56624) or (hsa:427)	false	0	99999	0	0
plasmanylcholine 2-acylhydrolase	R07387	3.1.1.4	(hsa:391013) or (hsa:8681) or (hsa:26279) or (hsa:5322) or (hsa:5321) or (hsa:5320) or (hsa:5319) or (hsa:11145) or (hsa:8605) or (hsa:255189) or (hsa:151056) or (hsa:8398) or (hsa:8399) or (hsa:100137049) or (hsa:30814) or (hsa:64600) or (hsa:50487) or (hsa:81579) or (hsa:123745) or (hsa:84647) or (hsa:283748)	false	0	99999	0	0
plasmenylethanolamine 2-acylhydrolase	R07379	3.1.1.4	(hsa:391013) or (hsa:8681) or (hsa:26279) or (hsa:5322) or (hsa:5321) or (hsa:5320) or (hsa:5319) or (hsa:11145) or (hsa:8605) or (hsa:255189) or (hsa:151056) or (hsa:8398) or (hsa:8399) or (hsa:100137049) or (hsa:30814) or (hsa:64600) or (hsa:50487) or (hsa:81579) or (hsa:123745) or (hsa:84647) or (hsa:283748)	false	0	99999	0	0
Plasmenylethanolamine ethanolamine phosphohydrolase	R07381		(hsa:85465) or (hsa:10390)	true	-99999	99999	0	0
polyisopentenylpyrolinate:4-hydroxybenzoate nonaprenyltransferase	R05000	2.5.1.39	(hsa:27235)	true	-99999	99999	0	0
Polyphosphate:D-glucose 6-phosphotransferase	R02189		(hsa:80201) or (hsa:57818) or (hsa:83440) or (hsa:3101) or (hsa:92579) or (hsa:2645) or (hsa:3098) or (hsa:3099) or (hsa:2538)	true	-99999	99999	0	0
polyribonucleotide:phosphate cytidylyltransferase	R00440	2.7.7.8	(hsa:87178)	true	-99999	99999	0	0
polyribonucleotide:phosphate guanylyltransferase	R00439	2.7.7.8	(hsa:87178)	true	-99999	99999	0	0
polyribonucleotide:phosphate uridylyltransferase	R00438	2.7.7.8	(hsa:87178)	true	-99999	99999	0	0
porphobilinogen:(4-[2-carboxyethyl]-3-[carboxymethyl]pyrrol-2-yl)methyltransferase (hydrolysing)	R00084	2.5.1.61	(hsa:3145)	false	0	99999	0	0
Pregnenolone-sulfate sulfohydrolase	R08942	3.1.6.2	(hsa:412)	false	0	99999	0	0
pregnenolone,NADPH-hemoprotein reductase:oxygen oxidoreductase (17alpha-hydroxylating)	R03783	1.14.14.19	(hsa:1586)	false	0	99999	0	0
pregnenolone,NADPH-hemoprotein reductase:oxygen oxidoreductase (21-hydroxylating)	R03784	1.14.14.16	(hsa:1589)	false	0	99999	0	0
pregnenolone,NADPH:oxygen oxidoreductase (7alpha-hydroxylating)	R08943	1.14.14.29	(hsa:9420)	false	0	99999	0	0
Pregnenolone:NAD+ 3-oxidoreductase	R02216	1.1.1.145 / 5.3.3.1	(hsa:3283) or (hsa:3284)	true	-99999	99999	0	0
presqualene-diphosphate diphosphate-lyase (reducing, squalene-forming)	R02872	2.5.1.21	(hsa:2222)	false	0	99999	0	0
primary_alcohol:NAD+ oxidoreductase	R00623	1.1.1.1	(hsa:128) or (hsa:127) or (hsa:126) or (hsa:125) or (hsa:124) or (hsa:131) or (hsa:130)	true	-99999	99999	0	0
primary-amine oxidase	R06740	1.4.3.21	(hsa:8639) or (hsa:314)	true	-99999	99999	0	0
primary-amine oxidase	R03139	1.4.3.21 / 1.4.3.22	(hsa:8639) or (hsa:314)	false	0	99999	0	0
primary-amine oxidase	R04027	1.4.3.21	(hsa:8639) or (hsa:314)	true	-99999	99999	0	0
progesterone,NADPH-hemoprotein reductase:oxygen oxidoreductase (17alpha-hydroxylating)	R02211	1.14.14.19	(hsa:1586)	false	0	99999	0	0
progesterone,NADPH-hemoprotein reductase:oxygen oxidoreductase (21-hydroxylating)	R02213	1.14.14.16	(hsa:1589)	false	0	99999	0	0
progesterone,reduced ferredoxin:oxygen oxidoreductase (11-hydroxylating)	R02218	1.14.15.4	(hsa:1585) or (hsa:1584)	false	0	99999	0	0
Propanoyl-CoA:acetyl-CoA C-acyltransferase	R04811	2.3.1.176	(hsa:6342)	false	0	99999	0	0
propanoyl-CoA:carbon-dioxide ligase (ADP-forming)	R01859	6.4.1.3	(hsa:5096) or (hsa:5095)	false	0	99999	0	0
propanoyl-CoA:electron-transfer flavoprotein 2,3-oxidoreductase	R00924	1.3.8.7	(hsa:34)	true	-99999	99999	0	0
propanoyl-CoA:electron-transfer flavoprotein 2,3-oxidoreductase	R04432	1.3.8.7	(hsa:34)	true	-99999	99999	0	0
propanoyl-CoA:enzyme N6-(dihydrolipoyl)lysine S-propanoyltransferase	R10998	2.3.1.168	(hsa:1629)	false	0	99999	0	0
propanoyl-CoA:NAD+ oxidoreductase	R10161		(hsa:34)	true	-99999	99999	0	0
propanoyl-CoA:NADP+ 2-oxidoreductase	R00919		(hsa:34)	true	-99999	99999	0	0
Propionyladenylate:CoA propionyltransferase	R00926	6.2.1.1 / 6.2.1.17	(hsa:84532) or (hsa:55902)	true	-99999	99999	0	0
protein N6-(octanoyl)lysine:sulfur sulfurtransferase	R07767	2.8.1.8	(hsa:11019)	false	0	99999	0	0
protein-N(pi)-phosphohistidine:D-fructose 1-phosphotransferase	R03232		(hsa:3795)	true	-99999	99999	0	0
protein-N(pi)-phosphohistidine:D-mannose 6-phosphotransferase	R02630		(hsa:80201) or (hsa:3101) or (hsa:3098) or (hsa:3099)	true	-99999	99999	0	0
protoheme ferro-lyase (protoporphyrin-forming)	R00310	4.99.1.1	(hsa:2235)	false	0	99999	0	0
protoheme IX farnesyltransferase	R07411		(hsa:1352)	false	0	99999	0	0
protoheme,NADPH---hemoprotein reductase:oxygen oxidoreductase (alpha-methene-oxidizing, hydroxylating)	R00311	1.14.14.18	(hsa:3162) or (hsa:3163)	false	0	99999	0	0
protoheme,reduced ferredoxin:oxygen oxidoreductase (alpha-methene-oxidizing, hydroxylating)	R11579		(hsa:3162) or (hsa:3163)	true	-99999	99999	0	0
protoporphyrinogen IX:menaquinone oxidoreductase	R09489		(hsa:5498)	true	-99999	99999	0	0
protoporphyrinogen-IX:oxygen oxidoreductase	R03222	1.3.3.4	(hsa:5498)	false	0	99999	0	0
putrescine:2-oxoglutarate aminotransferase	R01155		(hsa:26)	true	-99999	99999	0	0
Putrescine:oxygen oxidoreductase (deaminating)	R01151	1.4.3.22	(hsa:26)	false	0	99999	0	0
putrescine:pyruvate aminotransferase	R08714		(hsa:26)	true	-99999	99999	0	0
pyridoxal-5'-phosphate phosphohydrolase	R00173	3.1.3.74	(hsa:493911) or (hsa:57026)	false	0	99999	0	0
pyridoxal:oxygen 4-oxidoreductase	R01709	1.2.3.1	(hsa:316)	false	0	99999	0	0
pyridoxamine-5'-phosphate phosphohydrolase	R02494	3.1.3.74	(hsa:493911) or (hsa:57026)	false	0	99999	0	0
Pyridoxamine-5'-phosphate:oxygen oxidoreductase (deaminating)	R00277	1.4.3.5	(hsa:55163)	false	0	99999	0	0
Pyridoxamine:oxygen oxidoreductase (deaminating)	R01710	1.4.3.5	(hsa:55163)	true	-99999	99999	0	0
Pyridoxine 5-phosphate:oxygen oxidoreductase	R00278	1.4.3.5	(hsa:55163)	false	0	99999	0	0
pyridoxine-5'-phosphate phosphohydrolase	R01911	3.1.3.74	(hsa:493911) or (hsa:57026)	false	0	99999	0	0
Pyridoxine:NADP+ 4-oxidoreductase	R01708		(hsa:55163)	true	-99999	99999	0	0
pyridoxine:oxygen oxidoreductase (deaminating)	R01711	1.4.3.5	(hsa:55163)	true	-99999	99999	0	0
Raffinose galactohydrolase	R01103	3.2.1.22	(hsa:2717)	false	0	99999	0	0
reduced acceptor:prostaglandin G2 oxidoreductase	R00073	1.14.99.1	(hsa:5743) or (hsa:5742)	false	0	99999	0	0
reduced-riboflavin:NAD+ oxidoreductase	R09750		(hsa:645)	true	-99999	99999	0	0
reduced-riboflavin:NADP+ oxidoreductase	R05707	1.5.1.30	(hsa:645)	false	0	99999	0	0
retinal:NAD+ oxidoreductase	R02123	1.2.1.36	(hsa:8854) or (hsa:216)	false	0	99999	0	0
retinal:NAD+ oxidoreductase	R08385	1.2.1.36	(hsa:8854) or (hsa:216)	false	0	99999	0	0
retinal:oxygen oxidoreductase	R02125	1.2.3.1	(hsa:316)	false	0	99999	0	0
retinal:oxygen oxidoreductase	R08384	1.2.3.1	(hsa:316)	false	0	99999	0	0
retinol: NADP+ oxidoreductase	R08379	1.1.1.300	(hsa:10901) or (hsa:9249) or (hsa:10170) or (hsa:317749) or (hsa:728635)	true	-99999	99999	0	0
retinol:NAD+ oxidoreductase	R02124	1.1.1.1 / 1.1.1.105	(hsa:8630) or (hsa:195814)	true	-99999	99999	0	0
retinyl-palmitate palmitohydrolase	R02368		(hsa:8228)	false	0	99999	0	0
riboflavin-5-phosphate phosphohydrolase	R00548	3.1.3.2	(hsa:52) or (hsa:54) or (hsa:53)	false	0	99999	0	0
rn:R02354	R02354	1.14.14.1	(hsa:1543)	false	0	99999	0	0
rn:R02355	R02355	1.14.14.1	(hsa:1543)	false	0	99999	0	0
rn:R02356	R02356	1.14.14.1	(hsa:1576)	false	0	99999	0	0
rn:R02657	R02657	1.2.3.1	(hsa:316)	false	0	99999	0	0
rn:R02670	R02670	1.11.1.6	(hsa:847)	false	0	99999	0	0
rn:R02723	R02723	1.14.15.6	(hsa:1583)	false	0	99999	0	0
rn:R02750	R02750	2.7.1.15	(hsa:64080)	true	-99999	99999	0	0
rn:R02902	R02902	2.4.1.17	(hsa:54579) or (hsa:54576) or (hsa:54575) or (hsa:54578) or (hsa:54577) or (hsa:10720) or (hsa:10941) or (hsa:7366) or (hsa:7367) or (hsa:7363) or (hsa:7364) or (hsa:7365) or (hsa:574537) or (hsa:54490) or (hsa:79799) or (hsa:54657) or (hsa:54659) or (hsa:54658) or (hsa:54600)	false	0	99999	0	0
rn:R03088	R03088	1.14.14.1	(hsa:1545)	false	0	99999	0	0
rn:R03089	R03089	1.14.14.1	(hsa:1543)	false	0	99999	0	0
rn:R03090	R03090	1.14.14.1	(hsa:1545)	false	0	99999	0	0
rn:R03158	R03158	3.1.2.4	(hsa:26275)	true	-99999	99999	0	0
rn:R03208	R03208	1.11.1.8	(hsa:7173)	false	0	99999	0	0
rn:R03263	R03263	1.14.15.4 / 1.14.15.5	(hsa:1585)	false	0	99999	0	0
rn:R03270	R03270	1.2.4.1	(hsa:5162) or (hsa:5161) or (hsa:5160)	false	0	99999	0	0
rn:R03316	R03316	1.2.4.2	(hsa:55753) or (hsa:4967)	false	0	99999	0	0
rn:R03408	R03408	1.14.14.1	(hsa:1576) or (hsa:1571)	true	-99999	99999	0	0
rn:R03634	R03634	3.2.1.22	(hsa:2717)	false	0	99999	0	0
rn:R03697	R03697	1.14.14.1	(hsa:107987478) or (hsa:1565)	false	0	99999	0	0
rn:R03875	R03875	2.1.1.43 / 2.1.1.60	(hsa:79823)	false	0	99999	0	0
rn:R03953	R03953	1.11.1.8	(hsa:7173)	false	0	99999	0	0
rn:R03973	R03973	1.11.1.8	(hsa:7173)	false	0	99999	0	0
rn:R04326	R04326	2.1.2.2	(hsa:2618)	false	0	99999	0	0
rn:R04764	R04764	2.1.1.6	(hsa:1312)	false	0	99999	0	0
rn:R04806	R04806	1.14.15.15	(hsa:1593)	false	0	99999	0	0
rn:R04807	R04807	1.14.15.15	(hsa:1593)	false	0	99999	0	0
rn:R04951	R04951	3.4.11.1 / 3.4.11.2	(hsa:51056)	false	0	99999	0	0
rn:R05237	R05237	1.2.1.3	(hsa:224) or (hsa:219) or (hsa:217)	true	-99999	99999	0	0
rn:R05238	R05238	1.2.1.3	(hsa:224) or (hsa:219) or (hsa:217)	true	-99999	99999	0	0
rn:R05511	R05511	3.1.1.45	(hsa:134147)	true	-99999	99999	0	0
rn:R05549	R05549	3.2.1.22	(hsa:2717)	false	0	99999	0	0
rn:R05904	R05904	2.4.1.152	(hsa:10690)	true	-99999	99999	0	0
rn:R05907	R05907	2.4.1.41	(hsa:79623) or (hsa:79695) or (hsa:26290) or (hsa:8693) or (hsa:168391) or (hsa:442117) or (hsa:51809) or (hsa:55568) or (hsa:374378) or (hsa:64409) or (hsa:11227) or (hsa:11226) or (hsa:57452) or (hsa:63917) or (hsa:2591) or (hsa:2590) or (hsa:117248) or (hsa:2589) or (hsa:114805) or (hsa:50614) or (hsa:100528030)	false	0	99999	0	0
rn:R05908	R05908	2.4.1.122	(hsa:56913) or (hsa:29071)	true	-99999	99999	0	0
rn:R05909	R05909	2.4.1.147	(hsa:192134)	false	0	99999	0	0
rn:R05910	R05910	2.4.1.102	(hsa:2650)	false	0	99999	0	0
rn:R05911	R05911	2.4.99.3	(hsa:55808)	false	0	99999	0	0
rn:R05912	R05912	2.4.1.102	(hsa:2650) or (hsa:9245) or (hsa:51301)	true	-99999	99999	0	0
rn:R05913	R05913	2.4.99.4	(hsa:6483) or (hsa:6482)	true	-99999	99999	0	0
rn:R05914	R05914	2.4.99.3	(hsa:55808)	false	0	99999	0	0
rn:R05915	R05915		(hsa:9245)	false	0	99999	0	0
rn:R05916	R05916	2.4.1.198	(hsa:5277)	false	0	99999	0	0
rn:R05917	R05917	3.5.1.89	(hsa:9487)	false	0	99999	0	0
rn:R05918	R05918		(hsa:284098)	false	0	99999	0	0
rn:R05919	R05919		(hsa:93183)	false	0	99999	0	0
rn:R05920	R05920		(hsa:23556)	false	0	99999	0	0
rn:R05921	R05921		(hsa:55650)	false	0	99999	0	0
rn:R05922	R05922		(hsa:9488)	false	0	99999	0	0
rn:R05925	R05925	2.4.2.26	(hsa:64132) or (hsa:64131)	false	0	99999	0	0
rn:R05926	R05926	2.4.1.133	(hsa:11285)	false	0	99999	0	0
rn:R05927	R05927	2.4.1.134	(hsa:126792)	false	0	99999	0	0
rn:R05928	R05928	2.4.1.135	(hsa:26229)	false	0	99999	0	0
rn:R05929	R05929	2.4.1.174	(hsa:55454) or (hsa:55790)	false	0	99999	0	0
rn:R05930	R05930	2.4.1.223	(hsa:2135) or (hsa:2137)	false	0	99999	0	0
rn:R05931	R05931	2.4.1.226	(hsa:79586) or (hsa:54480) or (hsa:22856) or (hsa:337876)	false	0	99999	0	0
rn:R05932	R05932	2.4.1.175	(hsa:55454) or (hsa:79586) or (hsa:55790) or (hsa:22856) or (hsa:337876)	false	0	99999	0	0
rn:R05935	R05935	2.4.1.225	(hsa:2131) or (hsa:2132)	false	0	99999	0	0
rn:R05936	R05936	2.4.1.224	(hsa:2134) or (hsa:2137)	false	0	99999	0	0
rn:R05937	R05937	2.4.99.9	(hsa:8869)	false	0	99999	0	0
rn:R05938	R05938	2.4.1.92	(hsa:2583)	false	0	99999	0	0
rn:R05939	R05939	2.4.1.92	(hsa:2583)	false	0	99999	0	0
rn:R05940	R05940	2.4.99.8	(hsa:6489)	false	0	99999	0	0
rn:R05941	R05941	2.4.1.62	(hsa:8705)	false	0	99999	0	0
rn:R05942	R05942	2.4.99.4	(hsa:6483) or (hsa:6482)	false	0	99999	0	0
rn:R05943	R05943		(hsa:29906)	false	0	99999	0	0
rn:R05945	R05945		(hsa:30815)	false	0	99999	0	0
rn:R05946	R05946	2.4.1.92	(hsa:2583)	false	0	99999	0	0
rn:R05947	R05947		(hsa:6489) or (hsa:29906)	false	0	99999	0	0
rn:R05948	R05948	2.4.1.62	(hsa:8705)	false	0	99999	0	0
rn:R05949	R05949	2.4.99.4	(hsa:6483) or (hsa:6482)	false	0	99999	0	0
rn:R05950	R05950		(hsa:29906)	false	0	99999	0	0
rn:R05951	R05951		(hsa:30815)	false	0	99999	0	0
rn:R05952	R05952	2.4.1.92	(hsa:2583)	false	0	99999	0	0
rn:R05953	R05953	2.4.1.62	(hsa:8705)	false	0	99999	0	0
rn:R05956	R05956	2.4.1.62	(hsa:8705)	false	0	99999	0	0
rn:R05957	R05957	2.4.99.4	(hsa:6483) or (hsa:6482)	false	0	99999	0	0
rn:R05958	R05958		(hsa:29906)	false	0	99999	0	0
rn:R05959	R05959		(hsa:81849)	false	0	99999	0	0
rn:R05960	R05960	2.4.1.228	(hsa:53947)	true	-99999	99999	0	0
rn:R05961	R05961	3.2.1.22	(hsa:2717)	true	-99999	99999	0	0
rn:R05962	R05962	2.4.1.79	(hsa:8706)	true	-99999	99999	0	0
rn:R05963	R05963	3.2.1.52	(hsa:3074) or (hsa:3073)	true	-99999	99999	0	0
rn:R05964	R05964		(hsa:10317)	true	-99999	99999	0	0
rn:R05965	R05965	2.4.1.88	(hsa:26301)	true	-99999	99999	0	0
rn:R05966	R05966	3.2.1.49	(hsa:4668)	true	-99999	99999	0	0
rn:R05967	R05967	2.4.99.4	(hsa:6483) or (hsa:6482)	true	-99999	99999	0	0
rn:R05968	R05968	2.4.1.69	(hsa:2524) or (hsa:2523)	true	-99999	99999	0	0
rn:R05970	R05970	2.4.1.141	(hsa:79868) or (hsa:199857)	false	0	99999	0	0
rn:R05971	R05971	2.4.1.206	(hsa:84002)	false	0	99999	0	0
rn:R05972	R05972	2.4.1.142	(hsa:56052)	false	0	99999	0	0
rn:R05973	R05973	2.4.1.132	(hsa:85365)	false	0	99999	0	0
rn:R05974	R05974	2.4.1.149	(hsa:10331) or (hsa:10678)	false	0	99999	0	0
rn:R05975	R05975	2.4.1.149	(hsa:10331) or (hsa:79369) or (hsa:10678)	false	0	99999	0	0
rn:R05976	R05976	2.4.99.18	(hsa:1650) or (hsa:1603) or (hsa:7991) or (hsa:6185) or (hsa:6184)	false	0	99999	0	0
rn:R05977	R05977	2.4.1.275	(hsa:2683) or (hsa:8702) or (hsa:8703) or (hsa:8704)	false	0	99999	0	0
rn:R05979	R05979	3.2.1.106	(hsa:7841)	false	0	99999	0	0
rn:R05980	R05980	3.2.1.84	(hsa:23193)	false	0	99999	0	0
rn:R05981	R05981	3.2.1.84	(hsa:23193)	false	0	99999	0	0
rn:R05982	R05982	3.2.1.113	(hsa:10905) or (hsa:57134) or (hsa:4121) or (hsa:11253)	false	0	99999	0	0
rn:R05983	R05983	2.4.1.101	(hsa:4245)	false	0	99999	0	0
rn:R05984	R05984	3.2.1.114	(hsa:4124) or (hsa:4122)	false	0	99999	0	0
rn:R05985	R05985	2.4.1.143	(hsa:4247)	false	0	99999	0	0
rn:R05986	R05986	2.4.1.144	(hsa:4248)	false	0	99999	0	0
rn:R05987	R05987	2.4.1.145	(hsa:152586) or (hsa:11320) or (hsa:11282)	false	0	99999	0	0
rn:R05988	R05988	2.4.1.68	(hsa:2530)	false	0	99999	0	0
rn:R05991	R05991	2.4.1.155	(hsa:4249) or (hsa:146664)	false	0	99999	0	0
rn:R05992	R05992	2.4.1.201	(hsa:25834)	false	0	99999	0	0
rn:R06004	R06004	3.2.1.52	(hsa:3074) or (hsa:3073)	false	0	99999	0	0
rn:R06006	R06006		(hsa:10317) or (hsa:8707) or (hsa:8708)	false	0	99999	0	0
rn:R06010	R06010	3.2.1.23	(hsa:2720)	false	0	99999	0	0
rn:R06024	R06024	2.4.1.69	(hsa:2524) or (hsa:2523)	false	0	99999	0	0
rn:R06025	R06025	2.4.1.152	(hsa:10690)	false	0	99999	0	0
rn:R06026	R06026	2.4.99.6	(hsa:10402)	false	0	99999	0	0
rn:R06027	R06027		(hsa:2524) or (hsa:2523)	false	0	99999	0	0
rn:R06029	R06029	2.4.1.37	(hsa:28)	false	0	99999	0	0
rn:R06031	R06031	2.4.1.69	(hsa:2524) or (hsa:2523)	false	0	99999	0	0
rn:R06032	R06032	2.4.99.8	(hsa:6489)	false	0	99999	0	0
rn:R06033	R06033		(hsa:2683) or (hsa:8702) or (hsa:8703)	false	0	99999	0	0
rn:R06035	R06035	2.4.1.69	(hsa:2524) or (hsa:2523)	false	0	99999	0	0
rn:R06037	R06037	2.4.99.6	(hsa:10402)	false	0	99999	0	0
rn:R06038	R06038	2.4.1.152	(hsa:10690)	false	0	99999	0	0
rn:R06039	R06039	2.4.1.152	(hsa:10690) or (hsa:2528) or (hsa:2527) or (hsa:2526) or (hsa:2525)	false	0	99999	0	0
rn:R06041	R06041	2.4.1.69	(hsa:2524) or (hsa:2523)	false	0	99999	0	0
rn:R06075	R06075	2.4.1.152	(hsa:2528) or (hsa:2527) or (hsa:2525)	false	0	99999	0	0
rn:R06076	R06076	2.4.1.152	(hsa:10690)	false	0	99999	0	0
rn:R06095	R06095	2.4.1.152	(hsa:10690)	false	0	99999	0	0
rn:R06153	R06153	2.4.99.6	(hsa:6487) or (hsa:6484)	false	0	99999	0	0
rn:R06155	R06155	2.4.1.65	(hsa:2525)	false	0	99999	0	0
rn:R06156	R06156	2.4.1.69	(hsa:2524) or (hsa:2523)	false	0	99999	0	0
rn:R06162	R06162	2.4.1.65	(hsa:2525)	false	0	99999	0	0
rn:R06163	R06163	2.4.1.65	(hsa:2525)	false	0	99999	0	0
rn:R06164	R06164	2.4.1.65	(hsa:2525)	false	0	99999	0	0
rn:R06165	R06165	2.4.1.65	(hsa:2525)	false	0	99999	0	0
rn:R06167	R06167	2.4.1.40	(hsa:28)	false	0	99999	0	0
rn:R06168	R06168	2.4.1.37	(hsa:28)	false	0	99999	0	0
rn:R06187	R06187	2.4.1.40	(hsa:28)	false	0	99999	0	0
rn:R06189	R06189	2.4.1.150	(hsa:2651)	false	0	99999	0	0
rn:R06190	R06190	2.4.1.37	(hsa:28)	false	0	99999	0	0
rn:R06191	R06191	2.4.1.40	(hsa:28)	false	0	99999	0	0
rn:R06193	R06193	2.4.1.40	(hsa:28)	false	0	99999	0	0
rn:R06197	R06197	2.4.1.40	(hsa:28)	false	0	99999	0	0
rn:R06221	R06221		(hsa:10690)	false	0	99999	0	0
rn:R06222	R06222		(hsa:2526)	false	0	99999	0	0
rn:R06224	R06224		(hsa:2526)	false	0	99999	0	0
rn:R06227	R06227		(hsa:2526)	false	0	99999	0	0
rn:R06230	R06230		(hsa:2526)	false	0	99999	0	0
rn:R06258	R06258	2.4.1.258	(hsa:10195)	false	0	99999	0	0
rn:R06259	R06259	2.4.1.259	(hsa:79796)	false	0	99999	0	0
rn:R06260	R06260	2.4.1.260	(hsa:79087)	false	0	99999	0	0
rn:R06261	R06261	2.4.1.261	(hsa:79796)	false	0	99999	0	0
rn:R07042	R07042	1.14.14.1	(hsa:1558) or (hsa:1573)	false	0	99999	0	0
rn:R07043	R07043	1.14.14.1	(hsa:1558) or (hsa:1573)	false	0	99999	0	0
rn:R07044	R07044	1.14.14.1	(hsa:1573)	false	0	99999	0	0
rn:R07045	R07045	1.14.14.1	(hsa:1573)	false	0	99999	0	0
rn:R07046	R07046	1.14.14.1 / 1.14.15.3	(hsa:1571)	false	0	99999	0	0
rn:R07048	R07048	1.14.14.1	(hsa:1559) or (hsa:1555) or (hsa:1558) or (hsa:1573)	false	0	99999	0	0
rn:R07050	R07050	1.14.14.1	(hsa:1559) or (hsa:1555) or (hsa:1558) or (hsa:1573)	false	0	99999	0	0
rn:R07051	R07051	1.14.14.1	(hsa:1559) or (hsa:1555) or (hsa:1573)	false	0	99999	0	0
rn:R07052	R07052	1.14.14.1	(hsa:1555) or (hsa:1573)	false	0	99999	0	0
rn:R07055	R07055	1.14.14.1	(hsa:1576)	false	0	99999	0	0
rn:R07056	R07056	1.14.14.1	(hsa:1576)	false	0	99999	0	0
rn:R07377	R07377		(hsa:9791)	false	0	99999	0	0
rn:R07384	R07384	2.7.8.1	(hsa:85465) or (hsa:10390)	true	-99999	99999	0	0
rn:R07385	R07385	3.1.4.4	(hsa:23646) or (hsa:5338) or (hsa:5337) or (hsa:122618)	false	0	99999	0	0
rn:R07389	R07389	2.7.8.2	(hsa:56994) or (hsa:10390)	false	0	99999	0	0
rn:R07412	R07412		(hsa:1355)	false	0	99999	0	0
rn:R07483	R07483	1.3.1.70	(hsa:7108)	false	0	99999	0	0
rn:R07484	R07484	5.3.3.5	(hsa:10682)	false	0	99999	0	0
rn:R07487	R07487	1.3.1.21	(hsa:1717)	false	0	99999	0	0
rn:R07488	R07488		(hsa:1718)	false	0	99999	0	0
rn:R07492	R07492	1.3.1.21	(hsa:1717)	false	0	99999	0	0
rn:R07493	R07493		(hsa:1718)	false	0	99999	0	0
rn:R07494	R07494	1.1.1.170	(hsa:50814)	false	0	99999	0	0
rn:R07498	R07498	1.3.1.72	(hsa:1718)	true	-99999	99999	0	0
rn:R07499	R07499	1.3.1.72	(hsa:1718)	true	-99999	99999	0	0
rn:R07507	R07507	1.3.1.72	(hsa:1718)	true	-99999	99999	0	0
rn:R07509	R07509	1.14.13.72	(hsa:10826) or (hsa:6307)	false	0	99999	0	0
rn:R07599	R07599	1.2.4.4	(hsa:594) or (hsa:593)	false	0	99999	0	0
rn:R07600	R07600	1.2.4.4	(hsa:594) or (hsa:593)	false	0	99999	0	0
rn:R07601	R07601	1.2.4.4	(hsa:594) or (hsa:593)	false	0	99999	0	0
rn:R07602	R07602	1.2.4.4	(hsa:594) or (hsa:593)	false	0	99999	0	0
rn:R07603	R07603	1.2.4.4	(hsa:594) or (hsa:593)	false	0	99999	0	0
rn:R07604	R07604	1.2.4.4	(hsa:594) or (hsa:593)	false	0	99999	0	0
rn:R07619	R07619		(hsa:55624)	false	0	99999	0	0
rn:R07620	R07620	2.4.1.109	(hsa:10585) or (hsa:29954)	false	0	99999	0	0
rn:R07621	R07621		(hsa:146664)	false	0	99999	0	0
rn:R07628	R07628		(hsa:9334)	false	0	99999	0	0
rn:R07758	R07758	2.3.1.199	(hsa:79071)	false	0	99999	0	0
rn:R07759	R07759	1.1.1.330	(hsa:51144)	false	0	99999	0	0
rn:R07760	R07760	4.2.1.134	(hsa:51495) or (hsa:201562) or (hsa:9200) or (hsa:401494)	false	0	99999	0	0
rn:R07762	R07762	2.3.1.179 / 2.3.1.199	(hsa:54995)	false	0	99999	0	0
rn:R07763	R07763		(hsa:51144)	false	0	99999	0	0
rn:R07764	R07764		(hsa:51495) or (hsa:201562) or (hsa:9200) or (hsa:401494)	false	0	99999	0	0
rn:R07771	R07771		(hsa:51601)	false	0	99999	0	0
rn:R07807	R07807	3.2.1.23	(hsa:2720)	false	0	99999	0	0
rn:R07809	R07809	3.2.1.52	(hsa:3074) or (hsa:3073)	false	0	99999	0	0
rn:R07810	R07810	3.2.1.52	(hsa:3074) or (hsa:3073)	false	0	99999	0	0
rn:R07811	R07811	3.2.1.166	(hsa:10855) or (hsa:60495)	true	-99999	99999	0	0
rn:R07813	R07813	3.2.1.76	(hsa:3425)	false	0	99999	0	0
rn:R07814	R07814	3.10.1.1	(hsa:6448)	false	0	99999	0	0
rn:R07816	R07816	3.2.1.50	(hsa:4669)	false	0	99999	0	0
rn:R07818	R07818	3.2.1.31	(hsa:2990)	false	0	99999	0	0
rn:R07822	R07822	3.2.1.76	(hsa:3425)	false	0	99999	0	0
rn:R07824	R07824	3.2.1.35	(hsa:8692) or (hsa:3373) or (hsa:6677) or (hsa:8372) or (hsa:23553)	false	0	99999	0	0
rn:R07825	R07825	3.2.1.35	(hsa:8692) or (hsa:3373) or (hsa:6677) or (hsa:8372) or (hsa:23553)	false	0	99999	0	0
rn:R07859	R07859	3.1.1.4	(hsa:391013) or (hsa:8681) or (hsa:26279) or (hsa:5322) or (hsa:5321) or (hsa:5320) or (hsa:5319) or (hsa:11145) or (hsa:8605) or (hsa:255189) or (hsa:151056) or (hsa:8398) or (hsa:8399) or (hsa:100137049) or (hsa:30814) or (hsa:64600) or (hsa:50487) or (hsa:81579) or (hsa:123745) or (hsa:84647) or (hsa:283748)	false	0	99999	0	0
rn:R07860	R07860	3.1.1.32	(hsa:11145)	false	0	99999	0	0
rn:R07861	R07861		(hsa:9415)	false	0	99999	0	0
rn:R07888	R07888	1.3.3.6	(hsa:51) or (hsa:8310)	false	0	99999	0	0
rn:R07891	R07891	2.3.1.16	(hsa:30)	false	0	99999	0	0
rn:R07892	R07892	1.3.3.6	(hsa:51) or (hsa:8310)	false	0	99999	0	0
rn:R07895	R07895	2.3.1.16	(hsa:30)	false	0	99999	0	0
rn:R07896	R07896	1.3.3.6	(hsa:51) or (hsa:8310)	false	0	99999	0	0
rn:R07899	R07899	2.3.1.16	(hsa:30)	false	0	99999	0	0
rn:R07934	R07934	1.3.3.6	(hsa:51) or (hsa:8310)	false	0	99999	0	0
rn:R07935	R07935		(hsa:3030)	false	0	99999	0	0
rn:R07936	R07936	1.1.1.211	(hsa:3030)	false	0	99999	0	0
rn:R07937	R07937	2.3.1.16	(hsa:30)	false	0	99999	0	0
rn:R07940	R07940	2.3.1.5	(hsa:10) or (hsa:9)	false	0	99999	0	0
rn:R07943	R07943	1.14.14.1	(hsa:1544)	false	0	99999	0	0
rn:R07945	R07945	1.14.14.1	(hsa:1548)	false	0	99999	0	0
rn:R07950	R07950	1.3.3.6	(hsa:51) or (hsa:8310)	false	0	99999	0	0
rn:R07951	R07951		(hsa:3030)	false	0	99999	0	0
rn:R07952	R07952	1.1.1.211	(hsa:3030)	false	0	99999	0	0
rn:R07953	R07953	2.3.1.16	(hsa:30)	false	0	99999	0	0
rn:R07959	R07959		(hsa:1544)	true	-99999	99999	0	0
rn:R07960	R07960		(hsa:1544)	true	-99999	99999	0	0
rn:R08107	R08107		(hsa:84720)	false	0	99999	0	0
rn:R08178	R08178	3.1.2.2	(hsa:10965) or (hsa:641371) or (hsa:122970) or (hsa:11332)	false	0	99999	0	0
rn:R08179	R08179	3.1.2.2	(hsa:10965) or (hsa:641371) or (hsa:122970)	false	0	99999	0	0
rn:R08180	R08180	3.1.2.2	(hsa:10965) or (hsa:641371) or (hsa:122970)	false	0	99999	0	0
rn:R08181	R08181	3.1.2.2	(hsa:10965) or (hsa:641371) or (hsa:122970) or (hsa:11332)	false	0	99999	0	0
rn:R08182	R08182	3.1.2.2	(hsa:10965) or (hsa:641371) or (hsa:122970)	false	0	99999	0	0
rn:R08183	R08183	3.1.2.2	(hsa:10965) or (hsa:641371) or (hsa:122970)	false	0	99999	0	0
rn:R08225	R08225	1.14.14.1	(hsa:1548)	false	0	99999	0	0
rn:R08255	R08255	3.1.1.1	(hsa:8824) or (hsa:1066)	false	0	99999	0	0
rn:R08258	R08258	3.1.1.1	(hsa:8824) or (hsa:1066)	false	0	99999	0	0
rn:R08259	R08259	2.4.1.17	(hsa:54579) or (hsa:54576) or (hsa:54575) or (hsa:54578) or (hsa:54577) or (hsa:10720) or (hsa:10941) or (hsa:7366) or (hsa:7367) or (hsa:7363) or (hsa:7364) or (hsa:7365) or (hsa:574537) or (hsa:54490) or (hsa:79799) or (hsa:54657) or (hsa:54659) or (hsa:54658) or (hsa:54600)	false	0	99999	0	0
rn:R08261	R08261	2.4.1.17	(hsa:54579) or (hsa:54576) or (hsa:54575) or (hsa:54578) or (hsa:54577) or (hsa:10720) or (hsa:10941) or (hsa:7366) or (hsa:7367) or (hsa:7363) or (hsa:7364) or (hsa:7365) or (hsa:574537) or (hsa:54490) or (hsa:79799) or (hsa:54657) or (hsa:54659) or (hsa:54658) or (hsa:54600)	false	0	99999	0	0
rn:R08262	R08262	2.4.1.17	(hsa:54579) or (hsa:54576) or (hsa:54575) or (hsa:54578) or (hsa:54577) or (hsa:10720) or (hsa:10941) or (hsa:7366) or (hsa:7367) or (hsa:7363) or (hsa:7364) or (hsa:7365) or (hsa:574537) or (hsa:54490) or (hsa:79799) or (hsa:54657) or (hsa:54659) or (hsa:54658) or (hsa:54600)	false	0	99999	0	0
rn:R08263	R08263	2.4.1.17	(hsa:54579) or (hsa:54576) or (hsa:54575) or (hsa:54578) or (hsa:54577) or (hsa:10720) or (hsa:10941) or (hsa:7366) or (hsa:7367) or (hsa:7363) or (hsa:7364) or (hsa:7365) or (hsa:574537) or (hsa:54490) or (hsa:79799) or (hsa:54657) or (hsa:54659) or (hsa:54658) or (hsa:54600)	false	0	99999	0	0
rn:R08264	R08264		(hsa:1576)	false	0	99999	0	0
rn:R08267	R08267	1.14.14.1	(hsa:1559)	false	0	99999	0	0
rn:R08268	R08268		(hsa:1576)	false	0	99999	0	0
rn:R08269	R08269		(hsa:1576)	false	0	99999	0	0
rn:R08270	R08270	1.14.14.1	(hsa:107987478) or (hsa:1565)	false	0	99999	0	0
rn:R08271	R08271		(hsa:1576)	false	0	99999	0	0
rn:R08272	R08272		(hsa:1576)	false	0	99999	0	0
rn:R08274	R08274		(hsa:1576)	false	0	99999	0	0
rn:R08275	R08275		(hsa:1559) or (hsa:1557)	false	0	99999	0	0
rn:R08276	R08276		(hsa:1576)	false	0	99999	0	0
rn:R08277	R08277		(hsa:1576)	false	0	99999	0	0
rn:R08285	R08285		(hsa:1559) or (hsa:1557)	false	0	99999	0	0
rn:R08293	R08293	1.14.14.1	(hsa:1544)	false	0	99999	0	0
rn:R08294	R08294	1.14.14.1	(hsa:1544)	false	0	99999	0	0
rn:R08303	R08303		(hsa:1571)	false	0	99999	0	0
rn:R08304	R08304		(hsa:1571)	false	0	99999	0	0
rn:R08312	R08312	1.14.14.1	(hsa:1558)	false	0	99999	0	0
rn:R08313	R08313		(hsa:1555)	false	0	99999	0	0
rn:R08318	R08318		(hsa:1576)	false	0	99999	0	0
rn:R08327	R08327		(hsa:1548)	false	0	99999	0	0
rn:R08339	R08339		(hsa:1576)	false	0	99999	0	0
rn:R08340	R08340		(hsa:1576)	false	0	99999	0	0
rn:R08341	R08341		(hsa:1576)	false	0	99999	0	0
rn:R08342	R08342		(hsa:1576)	false	0	99999	0	0
rn:R08343	R08343	1.14.14.1	(hsa:107987478) or (hsa:1565)	false	0	99999	0	0
rn:R08344	R08344	1.14.14.1	(hsa:107987478) or (hsa:1565)	false	0	99999	0	0
rn:R08345	R08345	1.14.14.1	(hsa:107987478) or (hsa:1565)	false	0	99999	0	0
rn:R08383	R08383		(hsa:145226) or (hsa:5959) or (hsa:51109)	true	-99999	99999	0	0
rn:R08390	R08390	1.14.14.1 / 1.14.15.3	(hsa:1562) or (hsa:1559) or (hsa:1555) or (hsa:1558) or (hsa:1548)	false	0	99999	0	0
rn:R08391	R08391	1.14.14.1	(hsa:1551) or (hsa:1577) or (hsa:100861540)	false	0	99999	0	0
rn:R08392	R08392	1.14.14.1	(hsa:29785) or (hsa:1562) or (hsa:1559) or (hsa:1555) or (hsa:1558) or (hsa:1548)	false	0	99999	0	0
rn:R08414	R08414		(hsa:51268)	true	-99999	99999	0	0
rn:R08430	R08430		(hsa:1066)	true	-99999	99999	0	0
rn:R08758	R08758	1.14.15.15	(hsa:1593)	false	0	99999	0	0
rn:R08759	R08759	1.14.15.15	(hsa:1593)	false	0	99999	0	0
rn:R08760	R08760	1.14.15.15	(hsa:1593)	false	0	99999	0	0
rn:R08761	R08761	1.14.15.15	(hsa:1593)	false	0	99999	0	0
rn:R08773	R08773		(hsa:51004)	true	-99999	99999	0	0
rn:R08774	R08774	2.1.1.201	(hsa:84274)	true	-99999	99999	0	0
rn:R08775	R08775		(hsa:10229)	true	-99999	99999	0	0
rn:R09037	R09037		(hsa:253558) or (hsa:6901)	false	0	99999	0	0
rn:R09319	R09319	2.4.1.68	(hsa:2530)	true	-99999	99999	0	0
rn:R09323	R09323	3.2.1.52	(hsa:284004)	true	-99999	99999	0	0
rn:R09404	R09404	1.14.14.1	(hsa:1576) or (hsa:1577)	false	0	99999	0	0
rn:R09405	R09405	1.14.14.1	(hsa:1544)	false	0	99999	0	0
rn:R09406	R09406	1.14.14.1	(hsa:1553)	false	0	99999	0	0
rn:R09407	R09407	1.14.14.1	(hsa:1544)	false	0	99999	0	0
rn:R09408	R09408	1.14.14.1	(hsa:1553)	false	0	99999	0	0
rn:R09416	R09416	1.14.14.1	(hsa:1545)	false	0	99999	0	0
rn:R09418	R09418	1.14.14.1	(hsa:1543) or (hsa:1545)	false	0	99999	0	0
rn:R09421	R09421	1.14.14.1	(hsa:1553)	false	0	99999	0	0
rn:R09423	R09423	1.14.14.1	(hsa:1553)	false	0	99999	0	0
rn:R09424	R09424	1.14.14.1	(hsa:1553)	false	0	99999	0	0
rn:R09425	R09425	1.14.14.1	(hsa:1553)	false	0	99999	0	0
rn:R09441	R09441		(hsa:1555)	false	0	99999	0	0
rn:R09442	R09442	1.14.14.1	(hsa:1543) or (hsa:1545)	false	0	99999	0	0
rn:R10151	R10151		(hsa:54205)	false	0	99999	0	0
rn:R10404	R10404		(hsa:1786) or (hsa:1789) or (hsa:1788)	true	-99999	99999	0	0
rn:R10687	R10687	3.4.17.21	(hsa:2346)	false	0	99999	0	0
rn:R10688	R10688	3.4.17.21	(hsa:2346)	false	0	99999	0	0
rn:R10905	R10905	3.2.1.35	(hsa:8692) or (hsa:3373) or (hsa:6677) or (hsa:8372) or (hsa:23553)	false	0	99999	0	0
rn:R10996	R10996	1.2.4.4	(hsa:594) or (hsa:593)	false	0	99999	0	0
rn:R10997	R10997	1.2.4.4	(hsa:594) or (hsa:593)	false	0	99999	0	0
rn:R11096	R11096		(hsa:1718)	false	0	99999	0	0
rn:R11308	R11308		(hsa:57733)	true	-99999	99999	0	0
rn:R11316	R11316	3.2.1.52	(hsa:3074) or (hsa:3073)	true	-99999	99999	0	0
rn:R11320	R11320	2.4.1.87	(hsa:127550)	true	-99999	99999	0	0
rn:R11321	R11321	2.4.1.79	(hsa:8706)	true	-99999	99999	0	0
rn:R11322	R11322	2.4.1.88	(hsa:26301)	true	-99999	99999	0	0
rn:R11375	R11375	2.4.1.228	(hsa:53947)	true	-99999	99999	0	0
rn:R11376	R11376	2.4.1.228	(hsa:53947)	true	-99999	99999	0	0
rn:R11377	R11377	2.4.1.228	(hsa:53947)	true	-99999	99999	0	0
rn:R11378	R11378	2.4.1.79	(hsa:8706)	true	-99999	99999	0	0
rn:R11379	R11379	2.4.1.79	(hsa:8706)	true	-99999	99999	0	0
rn:R11407	R11407	2.4.1.312	(hsa:84892)	false	0	99999	0	0
rn:R11459	R11459		(hsa:1594)	true	-99999	99999	0	0
rn:R11680	R11680		(hsa:22908) or (hsa:22876)	false	0	99999	0	0
S-(2,2-dichloro-1-hydroxy)ethyl-glutathione 2,2-dichloroacetaldehyde-lyase (glutathione-forming)	R07091	2.5.1.18	(hsa:2939) or (hsa:2938) or (hsa:2950) or (hsa:2953) or (hsa:2952) or (hsa:2949) or (hsa:221357) or (hsa:2940) or (hsa:2946) or (hsa:2948) or (hsa:2947) or (hsa:2941) or (hsa:2944) or (hsa:373156) or (hsa:4259) or (hsa:4257) or (hsa:4258) or (hsa:27306) or (hsa:119391) or (hsa:9446) or (hsa:653689)	false	0	99999	0	0
S-(2E,6E)-farnesyl-L-cysteine oxidase	R09562	1.8.3.5 / 1.8.3.6	(hsa:51449)	false	0	99999	0	0
S-(hydroxymethyl)glutathione dehydrogenase	R06983	1.1.1.284	(hsa:2098) or (hsa:128)	false	0	99999	0	0
S-(hydroxymethyl)glutathione formaldehyde-lyase (glutathione-forming)	R06982		(hsa:2098) or (hsa:128)	false	0	99999	0	0
S-Adenosyl-L-homocysteine:N-acetylserotonin O-methyltransferase	R03130	2.1.1.4	(hsa:438)	false	0	99999	0	0
S-adenosyl-L-methionine carboxy-lyase [(5-deoxy-5-adenosyl)(3-aminopropyl)methylsulfonium-forming]	R00178	4.1.1.50	(hsa:262)	false	0	99999	0	0
S-adenosyl-L-methionine:2-Hydroxyestrone O-methyltransferase	R04762	2.1.1.6	(hsa:1312)	false	0	99999	0	0
S-adenosyl-L-methionine:3-hydroxy-2-methoxy-5-methyl-6-(all-trans-polyprenyl)-1,4-benzoquinone 3-O-methyltransferase	R08781	2.1.1.64	(hsa:51805)	true	-99999	99999	0	0
S-adenosyl-L-methionine:3-Polyprenyl-4,5-dihydroxylate 5-O-methyltransferase	R08771	2.1.1.114	(hsa:51805)	true	-99999	99999	0	0
S-adenosyl-L-methionine:6-mercaptopurin S-methyltransferase	R08236	2.1.1.67	(hsa:7172)	false	0	99999	0	0
S-adenosyl-L-methionine:6-thioguanosine monophosphate S-methyltransferase	R08246	2.1.1.67	(hsa:7172)	false	0	99999	0	0
S-adenosyl-L-methionine:6-thioinosine 5'-monophosphate S-methyltransferase	R08239	2.1.1.67	(hsa:7172)	false	0	99999	0	0
S-Adenosyl-L-methionine:amine N-methyltransferase	R02910	2.1.1.49	(hsa:11185)	false	0	99999	0	0
S-Adenosyl-L-methionine:amine N-methyltransferase	R02174	2.1.1.49	(hsa:11185)	false	0	99999	0	0
S-adenosyl-L-methionine:carnosine N-methyltransferase	R02144	2.1.1.22	(hsa:138199)	false	0	99999	0	0
S-Adenosyl-L-methionine:catechol O-methyltransferase	R02920	2.1.1.6	(hsa:1312)	false	0	99999	0	0
S-Adenosyl-L-methionine:catechol O-methyltransferase	R02534	2.1.1.6	(hsa:1312)	false	0	99999	0	0
S-Adenosyl-L-methionine:catechol O-methyltransferase	R04301	2.1.1.6	(hsa:1312)	false	0	99999	0	0
S-Adenosyl-L-methionine:catechol O-methyltransferase	R03304	2.1.1.6	(hsa:1312)	false	0	99999	0	0
S-Adenosyl-L-methionine:catechol O-methyltransferase	R04887	2.1.1.6	(hsa:1312)	true	-99999	99999	0	0
S-Adenosyl-L-methionine:catechol O-methyltransferase	R04881	2.1.1.6	(hsa:1312)	false	0	99999	0	0
S-adenosyl-L-methionine:cytochrome-c-L-lysine N6-methyltransferase	R04866	2.1.1.43 / 2.1.1.60	(hsa:80854) or (hsa:58508) or (hsa:9757) or (hsa:79813) or (hsa:64324) or (hsa:55870) or (hsa:84193) or (hsa:4297) or (hsa:9739) or (hsa:56979) or (hsa:7799) or (hsa:54904) or (hsa:6419) or (hsa:84787) or (hsa:11105) or (hsa:10919) or (hsa:6839) or (hsa:83852) or (hsa:29072) or (hsa:51111) or (hsa:7468) or (hsa:79723) or (hsa:9869) or (hsa:84444) or (hsa:23067) or (hsa:55904) or (hsa:2146) or (hs…	false	0	99999	0	0
S-adenosyl-L-methionine:cytochrome-c-L-lysine N6-methyltransferase	R04867	2.1.1.43 / 2.1.1.60	(hsa:80854) or (hsa:58508) or (hsa:9757) or (hsa:79813) or (hsa:64324) or (hsa:55870) or (hsa:84193) or (hsa:4297) or (hsa:9739) or (hsa:56979) or (hsa:7799) or (hsa:54904) or (hsa:6419) or (hsa:84787) or (hsa:11105) or (hsa:10919) or (hsa:6839) or (hsa:83852) or (hsa:29072) or (hsa:51111) or (hsa:7468) or (hsa:79723) or (hsa:9869) or (hsa:84444) or (hsa:23067) or (hsa:55904) or (hsa:2146) or (hs…	false	0	99999	0	0
S-adenosyl-L-methionine:dimethyl-selenide Se-methyltransferase	R09370	2.1.1.96	(hsa:11185)	true	-99999	99999	0	0
S-adenosyl-L-methionine:DNA (cytosine-5-)-methyltransferase	R04858	2.1.1.37	(hsa:1786) or (hsa:1789) or (hsa:1788)	false	0	99999	0	0
S-Adenosyl-L-methionine:guanidinoacetate N-methyltransferase	R01883	2.1.1.2	(hsa:2593)	false	0	99999	0	0
S-Adenosyl-L-methionine:histamine N-tele-methyltransferase	R02155	2.1.1.8	(hsa:3176)	false	0	99999	0	0
S-Adenosyl-L-methionine:N-acetylserotonin O-methyltransferase	R04905	2.1.1.4	(hsa:438)	false	0	99999	0	0
S-Adenosyl-L-methionine:phenylethanolamine N-methyltransferase	R02533	2.1.1.28	(hsa:5409)	false	0	99999	0	0
S-adenosyl-L-methionine:phosphatidyl-N-dimethylethanolamine N-methyltransferase	R01320		(hsa:10400)	false	0	99999	0	0
S-adenosyl-L-methionine:phosphatidyl-N-methylethanolamine N-methyltransferase	R03424		(hsa:10400)	false	0	99999	0	0
S-adenosyl-L-methionine:phosphatidylethanolamine N-methyltransferase	R02056	2.1.1.17	(hsa:10400)	false	0	99999	0	0
S-Adenosyl-L-methionine:protein-C-terminal-S-farnesyl-L-cysteine O-methyltransferase	R04496	2.1.1.100	(hsa:23463)	false	0	99999	0	0
S-adenosylmethioninamine:cadaverine 3-aminopropyltransferase	R08359	2.5.1.16	(hsa:6723)	false	0	99999	0	0
S-Aminomethyldihydrolipoylprotein:(6S)-tetrahydrofolate aminomethyltransferase (ammonia-forming)	R02300	2.1.2.10	(hsa:275)	false	0	99999	0	0
S-aminomethyldihydrolipoylprotein:(6S)-tetrahydrofolate aminomethyltransferase (ammonia-forming)	R04125	2.1.2.10	(hsa:275)	false	0	99999	0	0
S-Formylglutathione hydrolase	R00527	3.1.2.12	(hsa:2098) or (hsa:128)	false	0	99999	0	0
S-methyl-5-thio-D-ribulose-1-phosphate hydro-lyase	R07392	4.2.1.109	(hsa:51074)	false	0	99999	0	0
Se-methyl-L-selenocysteine methaneselenol-lyase (deaminating pyruvate-forming)	R09366	4.4.1.1 / 4.4.1.13	(hsa:1491)	false	0	99999	0	0
sedoheptulose 1,7-bisphosphate D-glyceraldehyde-3-phosphate-lyase	R01829	4.1.2.13	(hsa:229) or (hsa:226) or (hsa:230)	true	-99999	99999	0	0
Selenomethionine methanethiol-lyase (deaminating)	R04770	4.4.1.1	(hsa:1491)	false	0	99999	0	0
Selenomethionine:tRNAMet ligase (AMP-forming)	R04773	6.1.1.10	(hsa:92935) or (hsa:4141)	false	0	99999	0	0
selenophosphate:O-phospho-L-seryl-tRNA(Sec) selenium transferase	R08224	2.9.1.2	(hsa:51091)	false	0	99999	0	0
sn-Glycero-3-phosphoethanolamine glycerophosphohydrolase	R01470	3.1.4.2	(hsa:56261)	false	0	99999	0	0
sn-glycerol-3-phosphate phosphohydrolase	R00841		(hsa:2710) or (hsa:2712)	true	-99999	99999	0	0
SN38 glucuronide glucuronosohydrolase	R08260	3.2.1.31	(hsa:2990)	false	0	99999	0	0
spermidine:oxygen oxidoreductase (spermidine-forming)	R09076	1.5.3.16	(hsa:54498)	false	0	99999	0	0
Sphinganine-1-phosphate pamlmitaldehyde-lyase	R02464	4.1.2.27	(hsa:8879)	false	0	99999	0	0
sphinganine,ferrocytochrome b5:oxygen oxidoreductase (C4-hydroxylating)	R06525	1.14.18.5	(hsa:123099) or (hsa:8560)	false	0	99999	0	0
Sphinganine:NADP+ 3-oxidoreductase	R02978	1.1.1.102	(hsa:2531)	false	0	99999	0	0
Sphingomyelin cholinephosphohydrolase	R02541	3.1.4.12	(hsa:55627) or (hsa:339221) or (hsa:6610) or (hsa:6609) or (hsa:55512)	false	0	99999	0	0
sphingosine-1-phosphate palmitaldehyde-lyase (phosphoethanolamine-forming)	R06516	4.1.2.27	(hsa:8879)	false	0	99999	0	0
squalene synthase	R06223	2.5.1.21	(hsa:2222)	true	-99999	99999	0	0
squalene,NADPH-hemoprotein:oxygen oxidoreductase (2,3-epoxidizing)	R02874	1.14.14.17	(hsa:6713)	false	0	99999	0	0
stearoyl-CoA hydrolase	R08174	3.1.2.2	(hsa:10965) or (hsa:570) or (hsa:641371) or (hsa:122970) or (hsa:11332)	false	0	99999	0	0
steroid,reduced ferredoxin:oxygen oxidoreductase (11-hydroxylating)	R02843	1.14.15.4	(hsa:1585) or (hsa:1584)	false	0	99999	0	0
steroid,reduced-adrenal-ferredoxin:oxygen oxidoreductase (11-hydroxylating)	R03329	1.14.15.4	(hsa:1585) or (hsa:1584)	false	0	99999	0	0
sterol,NADPH:oxygen oxidoreductase (14-methyl cleaving)	R05731	1.14.13.70	(hsa:1595)	false	0	99999	0	0
substrate,reduced-flaboprotein:oxygen oxidoreductase (RH-hydroxylating or -epoxidizing)	R03629	1.14.14.1	(hsa:1543) or (hsa:1545) or (hsa:1544)	false	0	99999	0	0
succinate-semialdehyde:NAD+ oxidoreductase	R00713	1.2.1.24	(hsa:7915)	false	0	99999	0	0
succinate-semialdehyde:NADP+ oxidoreductase	R00714		(hsa:7915)	true	-99999	99999	0	0
Succinate:CoA ligase (ADP-forming)	R00405	6.2.1.5	(hsa:8801) or (hsa:8802) or (hsa:8803)	true	-99999	99999	0	0
Succinate:CoA ligase (GDP-forming)	R00432	6.2.1.4	(hsa:8801) or (hsa:8802) or (hsa:8803)	true	-99999	99999	0	0
Succinate:CoA ligase (IDP-forming)	R00727	6.2.1.4	(hsa:8801) or (hsa:8802) or (hsa:8803)	true	-99999	99999	0	0
succinate:NAD+ oxidoreductase	R00402		(hsa:6392) or (hsa:6391) or (hsa:6390) or (hsa:6389)	true	-99999	99999	0	0
succinate:quinone oxidoreductase	R02164	1.3.5.1	(hsa:6392) or (hsa:6391) or (hsa:6390) or (hsa:6389)	true	-99999	99999	0	0
succinyl-CoA:(S)-malate CoA-transferase	R00406		(hsa:8801) or (hsa:8802) or (hsa:8803)	true	-99999	99999	0	0
succinyl-CoA:acetate CoA-transferase	R10343		(hsa:8801) or (hsa:8802) or (hsa:8803)	true	-99999	99999	0	0
succinyl-CoA:acetoacetate CoA-transferase	R00410	2.8.3.5	(hsa:64064) or (hsa:5019)	true	-99999	99999	0	0
succinyl-CoA:enzyme N6-(dihydrolipoyl)lysine S-succinyltransferase	R02570	2.3.1.61	(hsa:1743)	true	-99999	99999	0	0
succinyl-CoA:glycine C-succinyltransferase (decarboxylating)	R00830	2.3.1.37	(hsa:212) or (hsa:211)	false	0	99999	0	0
sucrose glucohydrolase	R00801	3.2.1.10 / 3.2.1.20 / 3.2.1.48	(hsa:6476)	false	0	99999	0	0
Sulfatide sulfohydrolase	R04856	3.1.6.8	(hsa:410)	false	0	99999	0	0
sulfide:quinone oxidoreductase	R10152	1.8.5.4	(hsa:58472)	false	0	99999	0	0
Sulfite:ferricytochrome-c oxidoreductase	R00528		(hsa:6821)	true	-99999	99999	0	0
Sulfite:oxygen oxidoreductase	R00533	1.8.3.1	(hsa:6821)	false	0	99999	0	0
sulfite:quinone oxidoreductase	R11487		(hsa:6821)	true	-99999	99999	0	0
Sulfur:oxygen oxidoreductase	R00781	1.13.11.18	(hsa:23474)	true	-99999	99999	0	0
tamoxifen,NADPH:oxygen oxidoreductase (N-oxide-forming)	R08266	1.14.13.8	(hsa:2330) or (hsa:2329) or (hsa:2326) or (hsa:2328) or (hsa:2327)	false	0	99999	0	0
Testosterone delta5-delat4-isomerase	R02499	1.1.1.145 / 5.3.3.1	(hsa:3283) or (hsa:3284)	false	0	99999	0	0
testosterone,NADPH---hemoprotein reductase:oxygen oxidoreductase (19-hydroxylating)	R02501	1.14.14.14	(hsa:1588)	false	0	99999	0	0
testosterone:NAD+ 17-oxidoreductase	R01836	1.1.1.51 / 1.1.1.239	(hsa:8644)	true	-99999	99999	0	0
testosterone:NADP+ 17-oxidoreductase	R01838	1.1.1.51 / 1.1.1.64	(hsa:8644)	true	-99999	99999	0	0
tetradecanoyl-[acp]:NAD+ trans-2-oxidoreductase	R04966		(hsa:2194)	true	-99999	99999	0	0
tetradecanoyl-[acp]:NADP+ trans-2-oxidoreductase	R04967	2.3.1.85	(hsa:2194)	true	-99999	99999	0	0
tetradecanoyl-[acyl-carrier protein] hydrolase	R08159		(hsa:2194)	false	0	99999	0	0
Tetradecanoyl-[acyl-carrier protein]:malonyl-[acyl-carrier-protein] C-acyltransferase (decarboxylating)	R04968	2.3.1.85 / 2.3.1.179	(hsa:2194)	false	0	99999	0	0
tetradecanoyl-CoA:electron-transfer flavoprotein 2,3-oxidoreductase	R03990	1.3.3.6 / 1.3.8.7 / 1.3.8.8 / 1.3.8.9	(hsa:37)	false	0	99999	0	0
tetrahydrobiopterin:NADP+ oxidoreductase	R01813	1.1.1.153	(hsa:6697)	false	0	99999	0	0
Tetrahydrocorticosterone:NAD+ oxidoreductase (B-specific)	R04837	1.1.1.50	(hsa:1109)	false	0	99999	0	0
Tetrahydrocorticosterone:NADP+ 11-oxidoreductase	R04840	1.1.1.146	(hsa:3290)	false	0	99999	0	0
Tetrahydrocorticosterone:NADP+ oxidoreductase (B-specific)	R04838	1.1.1.50	(hsa:1109)	false	0	99999	0	0
Tetrahydrofolate:L-glutamate gamma-ligase (ADP-forming)	R00942	6.3.2.17	(hsa:2356)	true	-99999	99999	0	0
tetrahydropteroyl-gamma-polyglutamate:L-glutamate gamma-ligase (ADP-forming)	R04241	6.3.2.17	(hsa:2356)	true	-99999	99999	0	0
tetrahydropteroyl-poly-gamma-glutamate gamma-glutamylhydrolase	R04242	3.4.19.9	(hsa:8836)	false	0	99999	0	0
Thiamin diphosphate phosphohydrolase	R00615	3.6.1.15	(hsa:84284)	false	0	99999	0	0
thiamin monophosphate phosphohydrolase	R02135	3.1.3.1 / 3.1.3.2	(hsa:52)	false	0	99999	0	0
Thiamin-triphosphate phosphohydrolase	R00618	3.6.1.28	(hsa:79178)	false	0	99999	0	0
thiocarboxylated molybdopterin synthase:cyclic pyranopterin phosphate sulfurtransferase	R09395	2.8.1.12	(hsa:4338)	false	0	99999	0	0
thioredoxin:(5Z,9alpha,11alpha,13E,15S)-9,11-epidioxy-15-hydroxy-prosta-5,13-dienoate oxidoreductase	R09506	1.11.1.20	(hsa:127281)	false	0	99999	0	0
thiosulfate:cyanide sulfurtranserase	R01931	2.8.1.1	(hsa:7263) or (hsa:4357)	false	0	99999	0	0
thymidine:phosphate deoxy-alpha-D-ribosyltransferase	R01570	2.4.2.4	(hsa:1890)	false	0	99999	0	0
thymidylate 5'-phosphohydrolase	R01569	3.1.3.5	(hsa:4907) or (hsa:100526794) or (hsa:115024) or (hsa:51251) or (hsa:56953) or (hsa:22978) or (hsa:93034) or (hsa:30833) or (hsa:84618)	false	0	99999	0	0
trans-3-Chloro-2-propene-1-ol:NAD+ oxidoreductase	R05233	1.1.1.1	(hsa:128)	true	-99999	99999	0	0
trans-3-hydroxy-L-proline hydro-lyase (1-pyrroline-2-carboxylate-forming)	R04374	4.2.1.77	(hsa:112849)	false	0	99999	0	0
trans-4-Hydroxy-L-proline:(acceptor) oxidoreductase	R03295		(hsa:58510)	false	0	99999	0	0
trans-4-Hydroxy-L-proline:NAD+ 5-oxidoreductase	R03291	1.5.1.2	(hsa:65263) or (hsa:29920) or (hsa:5831)	false	0	99999	0	0
trans-4-Hydroxy-L-proline:NADP+ 5-oxidoreductase	R03293	1.5.1.2	(hsa:65263) or (hsa:29920) or (hsa:5831)	false	0	99999	0	0
trans-Dec-2-enoyl-CoA reductase	R04753	1.3.1.38	(hsa:51102)	false	0	99999	0	0
trans-Dodec-2-enoyl-CoA reductase	R03856	1.3.1.38	(hsa:51102)	false	0	99999	0	0
trans-Hex-2-enoyl-CoA reductase	R06985	1.3.1.38	(hsa:51102)	false	0	99999	0	0
trans-Oct-2-enoyl-CoA reductase	R03776	1.3.1.38	(hsa:51102)	false	0	99999	0	0
trans-Tetradec-2-enoyl-CoA reductase	R03989	1.3.1.38	(hsa:51102)	false	0	99999	0	0
trans,trans-Farnesyl-diphosphate:isopentenyl-diphosphate farnesyltranstransferase	R02061	2.5.1.29	(hsa:9453)	false	0	99999	0	0
triacylglycerol acylhydrolase	R02250	3.1.1.3	(hsa:9388) or (hsa:80339) or (hsa:57104) or (hsa:119548) or (hsa:3990) or (hsa:8513) or (hsa:5408) or (hsa:5407) or (hsa:5406) or (hsa:1056)	false	0	99999	0	0
Trichloroethanol, NADPH:oxygen oxidoreductase (RH-hydroxylating or -epoxidizing)	R07107		(hsa:1571)	false	0	99999	0	0
trichloroethanol:NAD+ oxidoreductase	R07105	1.1.1.1	(hsa:128) or (hsa:127) or (hsa:126) or (hsa:125) or (hsa:124) or (hsa:131) or (hsa:130)	false	0	99999	0	0
trichloroethene, NADPH:oxygen oxidoreductase (RH-hydroxylating or -epoxidizing)	R07099	1.14.14.1	(hsa:1543) or (hsa:1544)	true	-99999	99999	0	0
trichloroethene, NADPH:oxygen oxidoreductase (RH-hydroxylating or -epoxidizing)	R07098	1.14.14.1	(hsa:1543) or (hsa:1544)	false	0	99999	0	0
trichloroethene:glutathione S-(1,2-dichlorovinyl)transferase	R07100	2.5.1.18	(hsa:2939) or (hsa:2938) or (hsa:2950) or (hsa:2953) or (hsa:2952) or (hsa:2949) or (hsa:221357) or (hsa:2940) or (hsa:2946) or (hsa:2948) or (hsa:2947) or (hsa:2941) or (hsa:2944) or (hsa:373156) or (hsa:4259) or (hsa:4257) or (hsa:4258) or (hsa:27306) or (hsa:119391) or (hsa:9446) or (hsa:653689)	false	0	99999	0	0
trypanathione:NADP+ oxidoreductase	R03821		(hsa:6241) or (hsa:6240) or (hsa:50484)	true	-99999	99999	0	0
trypanothione:hydroperoxide oxidoreductase	R08362	1.11.1.15	(hsa:6241) or (hsa:6240) or (hsa:50484)	true	-99999	99999	0	0
Tryptamine:oxygen oxidoreductase(deaminating)	R02173	1.4.3.4 / 1.4.3.22	(hsa:26)	false	0	99999	0	0
Tyramine:oxygen oxidoreductase(deaminating)(flavin-containing)	R02382	1.4.3.4 / 1.4.3.21	(hsa:8639) or (hsa:314)	false	0	99999	0	0
UDP phosphohydrolase	R00155	3.6.1.5 / 3.6.1.6	(hsa:956) or (hsa:953) or (hsa:377841)	false	0	99999	0	0
UDP-alpha-D-galactose:1-alkyl-2-acylglycerol 3-beta-D-galactosyl-transferase	R10804	2.4.1.47	(hsa:7368)	false	0	99999	0	0
UDP-alpha-D-galactose:beta-D-glucosyl-(1<->1)-ceramide 4-beta-D-galactosyltransferase	R03354	2.4.1.274	(hsa:9331)	false	0	99999	0	0
UDP-alpha-D-galactose:D-glucose 4-beta-D-galactosyltransferase	R00503	2.4.1.22	(hsa:2683) or (hsa:3906) or (hsa:8704)	false	0	99999	0	0
UDP-alpha-D-galactose:N-acylsphingosine D-galactosyltransferase	R01500	2.4.1.47	(hsa:7368)	false	0	99999	0	0
UDP-alpha-D-galactose:procollagen-5-hydroxy-L-lysine D-galactosyltransferase	R03380	2.4.1.50	(hsa:23127) or (hsa:8985) or (hsa:79709)	false	0	99999	0	0
UDP-D-glucuronate carboxy-lyase (UDP-D-xylose-forming)	R01384	4.1.1.35	(hsa:80146)	false	0	99999	0	0
UDP-galactose:N-acetyl-beta-D-glucosaminylglycopeptide beta-1,4-galactosyltransferase	R05989	2.4.1.38	(hsa:2683) or (hsa:8703) or (hsa:8704)	false	0	99999	0	0
UDP-glucose 4-epimerase	R00291	5.1.3.2	(hsa:2582)	true	-99999	99999	0	0
UDP-glucose glucophosphohydrolase	R00287	3.6.1.9 / 3.6.1.45	(hsa:5169) or (hsa:5167)	false	0	99999	0	0
UDP-glucose:alpha-D-galactose-1-phosphate uridylyltransferase	R00955	2.7.7.12	(hsa:2592)	true	-99999	99999	0	0
UDP-glucose:glycogen 4-alpha-D-glucosyltransferase	R00292	2.4.1.11	(hsa:2992) or (hsa:2997) or (hsa:2998) or (hsa:8908)	false	0	99999	0	0
UDP-glucose:N-acylsphingosine D-glucosyltransferase	R01497	2.4.1.80	(hsa:7357)	false	0	99999	0	0
UDP-glucose:NAD+ 6-oxidoreductase	R00286	1.1.1.22	(hsa:7358)	true	-99999	99999	0	0
UDP-glucuronate beta-D-glucuronosyltransferase	R07106	2.4.1.17	(hsa:54579) or (hsa:54576) or (hsa:54575) or (hsa:54578) or (hsa:54577) or (hsa:10720) or (hsa:10941) or (hsa:7366) or (hsa:7367) or (hsa:7363) or (hsa:7364) or (hsa:7365) or (hsa:574537) or (hsa:54490) or (hsa:79799) or (hsa:54657) or (hsa:54659) or (hsa:54658) or (hsa:54600)	true	-99999	99999	0	0
UDP-glucuronate glucuronohydrolase	R08615	2.4.1.17	(hsa:54579) or (hsa:54576) or (hsa:54575) or (hsa:54578) or (hsa:54577) or (hsa:10720) or (hsa:10941) or (hsa:7366) or (hsa:7367) or (hsa:7363) or (hsa:7364) or (hsa:7365) or (hsa:574537) or (hsa:54490) or (hsa:79799) or (hsa:54657) or (hsa:54659) or (hsa:54658) or (hsa:54600)	false	0	99999	0	0
UDP-N-acetyl-D-glucosamine 2-epimerase	R00414	3.2.1.183	(hsa:10020)	false	0	99999	0	0
UDP-N-acetyl-D-glucosamine:dolichyl-phosphate N-acetyl-D-glucosamine phosphotransferase	R05969	2.7.8.15	(hsa:1798)	false	0	99999	0	0
UDPglucose:dolichyl-phosphate beta-D-glucosyltransferase	R01005	2.4.1.117	(hsa:29880)	false	0	99999	0	0
UDPglucuronate beta-D-glucuronosyltransferase (acceptor-unspecific)	R01383	2.4.1.17	(hsa:54579) or (hsa:54576) or (hsa:54575) or (hsa:54578) or (hsa:54577) or (hsa:10720) or (hsa:10941) or (hsa:7366) or (hsa:7367) or (hsa:7363) or (hsa:7364) or (hsa:7365) or (hsa:574537) or (hsa:54490) or (hsa:79799) or (hsa:54657) or (hsa:54659) or (hsa:54658) or (hsa:54600)	true	-99999	99999	0	0
UDPglucuronate beta-D-glucuronosyltransferase(acceptor-unspecific)	R04354	2.4.1.17	(hsa:54579) or (hsa:54576) or (hsa:54575) or (hsa:54578) or (hsa:54577) or (hsa:10720) or (hsa:10941) or (hsa:7366) or (hsa:7367) or (hsa:7363) or (hsa:7364) or (hsa:7365) or (hsa:574537) or (hsa:54490) or (hsa:79799) or (hsa:54657) or (hsa:54659) or (hsa:54658) or (hsa:54600)	false	0	99999	0	0
UDPglucuronate beta-D-glucuronosyltransferase(acceptor-unspecific)	R04352	2.4.1.17	(hsa:54579) or (hsa:54576) or (hsa:54575) or (hsa:54578) or (hsa:54577) or (hsa:10720) or (hsa:10941) or (hsa:7366) or (hsa:7367) or (hsa:7363) or (hsa:7364) or (hsa:7365) or (hsa:574537) or (hsa:54490) or (hsa:79799) or (hsa:54657) or (hsa:54659) or (hsa:54658) or (hsa:54600)	false	0	99999	0	0
UDPglucuronate beta-D-glucuronosyltransferase(acceptor-unspecific)	R04353	2.4.1.17	(hsa:54579) or (hsa:54576) or (hsa:54575) or (hsa:54578) or (hsa:54577) or (hsa:10720) or (hsa:10941) or (hsa:7366) or (hsa:7367) or (hsa:7363) or (hsa:7364) or (hsa:7365) or (hsa:574537) or (hsa:54490) or (hsa:79799) or (hsa:54657) or (hsa:54659) or (hsa:54658) or (hsa:54600)	false	0	99999	0	0
UDPglucuronate beta-D-glucuronosyltransferase(acceptor-unspecific)	R02478	2.4.1.17	(hsa:54579) or (hsa:54576) or (hsa:54575) or (hsa:54578) or (hsa:54577) or (hsa:10720) or (hsa:10941) or (hsa:7366) or (hsa:7367) or (hsa:7363) or (hsa:7364) or (hsa:7365) or (hsa:574537) or (hsa:54490) or (hsa:79799) or (hsa:54657) or (hsa:54659) or (hsa:54658) or (hsa:54600)	false	0	99999	0	0
UDPglucuronate beta-D-glucuronosyltransferase(acceptor-unspecific)	R04683	2.4.1.17	(hsa:54579) or (hsa:54576) or (hsa:54575) or (hsa:54578) or (hsa:54577) or (hsa:10720) or (hsa:10941) or (hsa:7366) or (hsa:7367) or (hsa:7363) or (hsa:7364) or (hsa:7365) or (hsa:574537) or (hsa:54490) or (hsa:79799) or (hsa:54657) or (hsa:54659) or (hsa:54658) or (hsa:54600)	false	0	99999	0	0
UDPglucuronate beta-D-glucuronosyltransferase(acceptor-unspecific)	R02358	2.4.1.17	(hsa:54579) or (hsa:54576) or (hsa:54575) or (hsa:54578) or (hsa:54577) or (hsa:10720) or (hsa:10941) or (hsa:7366) or (hsa:7367) or (hsa:7363) or (hsa:7364) or (hsa:7365) or (hsa:574537) or (hsa:54490) or (hsa:79799) or (hsa:54657) or (hsa:54659) or (hsa:54658) or (hsa:54600)	false	0	99999	0	0
UDPglucuronate beta-D-glucuronosyltransferase(acceptor-unspecific)	R02389	2.4.1.17	(hsa:54579) or (hsa:54576) or (hsa:54575) or (hsa:54578) or (hsa:54577) or (hsa:10720) or (hsa:10941) or (hsa:7366) or (hsa:7367) or (hsa:7363) or (hsa:7364) or (hsa:7365) or (hsa:574537) or (hsa:54490) or (hsa:79799) or (hsa:54657) or (hsa:54659) or (hsa:54658) or (hsa:54600)	false	0	99999	0	0
UDPglucuronate beta-D-glucuronosyltransferase(acceptor-unspecific)	R03091	2.4.1.17	(hsa:54579) or (hsa:54576) or (hsa:54575) or (hsa:54578) or (hsa:54577) or (hsa:10720) or (hsa:10941) or (hsa:7366) or (hsa:7367) or (hsa:7363) or (hsa:7364) or (hsa:7365) or (hsa:574537) or (hsa:54490) or (hsa:79799) or (hsa:54657) or (hsa:54659) or (hsa:54658) or (hsa:54600)	false	0	99999	0	0
UMP:diphosphate phospho-alpha-D-ribosyltransferase	R00966	2.4.2.9	(hsa:139596)	true	-99999	99999	0	0
uridine 5'-monophosphate phosphohydrolase	R00963	3.1.3.5	(hsa:4907) or (hsa:100526794) or (hsa:115024) or (hsa:51251) or (hsa:56953) or (hsa:22978) or (hsa:93034) or (hsa:30833) or (hsa:84618)	false	0	99999	0	0
Uridine triphosphate pyrophosphohydrolase	R00662	3.6.1.9	(hsa:5169) or (hsa:5167)	false	0	99999	0	0
uridine:phosphate alpha-D-ribosyltransferase	R01876	2.4.2.3	(hsa:7378) or (hsa:151531)	true	-99999	99999	0	0
Urocortisol:NAD+ oxidoreductase (B-specific)	R04832	1.1.1.50	(hsa:1109)	false	0	99999	0	0
Urocortisol:NADP+ oxidoreductase (B-specific)	R04833	1.1.1.50	(hsa:1109)	false	0	99999	0	0
Urocortisone:NAD+ oxidoreductase (B-specific)	R04829	1.1.1.50	(hsa:1109)	false	0	99999	0	0
Urocortisone:NADP+ oxidoreductase (B-specific)	R04830	1.1.1.50	(hsa:1109)	false	0	99999	0	0
Uroporphyrinogen I carboxy-lyase	R04972	4.1.1.37	(hsa:7389)	false	0	99999	0	0
Uroporphyrinogen-III carboxy-lyase	R03197	4.1.1.37	(hsa:7389)	false	0	99999	0	0
UTP phosphohydrolase	R00159	3.6.1.5	(hsa:956) or (hsa:953) or (hsa:377841)	false	0	99999	0	0
UTP:alpha-D-galactose-1-phosphate uridylyltransferase	R00502		(hsa:2592)	true	-99999	99999	0	0
UTP:alpha-D-glucose-1-phosphate uridylyltransferase	R00289	2.7.7.9	(hsa:7360)	false	0	99999	0	0
UTP:ammonia ligase (ADP-forming)	R00571	6.3.4.2	(hsa:56474) or (hsa:1503)	false	0	99999	0	0
UTP:cytidine 5'-phosphotransferase	R00516	2.7.1.48	(hsa:7371) or (hsa:54963) or (hsa:83549)	false	0	99999	0	0
UTP:D-tagatose 6-phosphate 1-phosphotransferase	R03238	2.7.1.11	(hsa:5214) or (hsa:5213) or (hsa:5211)	true	-99999	99999	0	0
UTP:L-glutamine amido-ligase (ADP-forming)	R00573	6.3.4.2	(hsa:56474) or (hsa:1503)	false	0	99999	0	0
UTP:N-acetyl-alpha-D-glucosamine-1-phosphate uridylyltransferase	R00416	2.7.7.23	(hsa:6675) or (hsa:91373)	false	0	99999	0	0
UTP:RNA uridylyltransferase	R00443	2.7.7.6 / 2.7.7.52	(hsa:51082) or (hsa:101060521) or (hsa:9533) or (hsa:171568) or (hsa:84172) or (hsa:548644) or (hsa:11128) or (hsa:246721) or (hsa:10621) or (hsa:10622) or (hsa:10623) or (hsa:64425) or (hsa:55718) or (hsa:55703) or (hsa:84265) or (hsa:221830) or (hsa:5441) or (hsa:5440) or (hsa:5437) or (hsa:5436) or (hsa:5435) or (hsa:5434) or (hsa:5433) or (hsa:5432) or (hsa:5431) or (hsa:5430) or (hsa:5439) o…	false	0	99999	0	0
UTP:uridine 5'-phosphotransferase	R00967	2.7.1.48	(hsa:7371) or (hsa:54963) or (hsa:83549)	false	0	99999	0	0
very-long-chain (3R)-3-hydroxyacyl-CoA hydro-lyase	R10827	4.2.1.134	(hsa:51495) or (hsa:201562) or (hsa:9200) or (hsa:401494)	false	0	99999	0	0
very-long-chain acyl-CoA:malonyl-CoA C-acyltransferase (decarboxylating)	R10825	2.3.1.199	(hsa:83401) or (hsa:79993) or (hsa:54898) or (hsa:60481) or (hsa:64834) or (hsa:79071) or (hsa:6785)	false	0	99999	0	0
very-long-chain acyl-CoA:NADP+ oxidoreductase	R10828	1.3.1.93	(hsa:9524)	false	0	99999	0	0
very-long-chain-(3R)-3-hydroxyacyl-CoA:NADP+ oxidoreductase	R10826	1.1.1.330	(hsa:51144)	false	0	99999	0	0
xanthosine 5'-phosphate phosphohydrolase	R02719	3.1.3.5	(hsa:4907) or (hsa:100526794) or (hsa:115024) or (hsa:51251) or (hsa:56953) or (hsa:22978) or (hsa:93034) or (hsa:30833) or (hsa:84618)	false	0	99999	0	0
Xanthosine-5'-phosphate:ammonia ligase (AMP-forming)	R01230	6.3.5.2	(hsa:8833)	false	0	99999	0	0
Xanthosine-5'-phosphate:L-glutamine amido-ligase (AMP-forming)	R01231	6.3.5.2	(hsa:8833)	false	0	99999	0	0
XTP pyrophosphohydrolase	R02720		(hsa:3704)	false	0	99999	0	0
xylitol:NAD+ 2-oxidoreductase (D-xylulose-forming)	R01896	1.1.1.14	(hsa:6652)	true	-99999	99999	0	0
Xylitol:NADP+ 4-oxidoreductase (L-xylulose-forming)	R01904	1.1.1.10	(hsa:51181)	true	-99999	99999	0	0

## Sheet: Metabolites (1572|1572)
Name	Identifier	Formula	Compartment	Side compound	Mapping > identified	Mapping > condition0
(-)-Ureidoglycolate	C00603	C3H6N2O4	x	false	false
(+)-7-Isojasmonic acid CoA	C16339	C33H52N7O18P3S	x	false	false
(15S)-15-Hydroxy-5,8,11-cis-13-trans-eicosatetraenoate	C04742	C20H32O3	x	false	false
(1aalpha,2beta,3alpha,11calpha)-1a,2,3,11c-Tetrahydro-6,11-dimethylbenzo[6,7]phenanthro[3,4-b]oxirene-2,3-diol	C19559	C20H18O3	x	false	false
(1R,2S)-Naphthalene 1,2-oxide	C14786	C10H8O	x	false	false
(1R)-Hydroxy-(2R)-glutathionyl-1,2-dihydronaphthalene	C14791	C20H25N3O7S	x	false	false
(1S,2R)-Naphthalene 1,2-oxide	C14787	C10H8O	x	false	false
(24S)-Cholest-5-ene-3beta,7alpha,24-triol	C15518	C27H46O3	x	false	false
(25R)-3alpha,7alpha-Dihydroxy-5beta-cholestanoyl-CoA	C17345	C48H80N7O19P3S	x	false	false
(25R)-3alpha,7alpha,12alpha-Trihydroxy-5beta-cholestan-26-oyl-CoA	C15613	C48H80N7O20P3S	x	false	false
(25S)-3alpha,7alpha-Dihydroxy-5beta-cholestanoyl-CoA	C17346	C48H80N7O19P3S	x	false	false
(25S)-3alpha,7alpha,12alpha-Trihydroxy-5beta-cholestan-26-oyl-CoA	C17343	C48H80N7O20P3S	x	false	false
(2E,6Z,9Z,12Z,15Z,18Z,21Z)-Tetracosahepta-2,6,9,12,15,18,21-enoyl-CoA	C16374	C45H68N7O17P3S	x	false	false
(2E,6Z,9Z,12Z,15Z,18Z)-Tetracosahexa-2,6,9,12,15,18-enoyl-CoA	C16387	C45H70N7O17P3S	x	false	false
(2E)-Octadecenoyl-[acp]	C16221	C18H33OSR	x	false	false
(2E)-Octadecenoyl-CoA	C16218	C39H68N7O17P3S	x	false	false
(2R)-3-Sulfolactate	C11537	C3H6O6S	x	false	false
(2R)-Ethylmalonyl-CoA	C20238	C26H42N7O19P3S	x	false	false
(2S,3S)-3-Hydroxy-2-methylbutanoyl-CoA	C04405	C26H44N7O18P3S	x	false	false
(2S)-Ethylmalonyl-CoA	C18026	C26H42N7O19P3S	x	false	false
(3R)-3-Hydroxybutanoyl-[acyl-carrier protein]	C04618	C4H7O2SR	x	false	false
(3R)-3-Hydroxydecanoyl-[acyl-carrier protein]	C04619	C10H19O2SR	x	false	false
(3R)-3-Hydroxyoctanoyl-[acyl-carrier protein]	C04620	C8H15O2SR	x	false	false
(3R)-3-Hydroxypalmitoyl-[acyl-carrier protein]	C04633	C16H31O2SR	x	false	false
(3R)-3-Hydroxytetradecanoyl-[acyl-carrier protein]	C04688	C14H27O2SR	x	false	false
(3S)-3-Hydroxyacyl-CoA	C00640	C24H39N7O18P3SR	x	false	false
(3S)-3-Hydroxyadipyl-CoA	C14145	C27H44N7O20P3S	x	false	false
(4R)-4-Hydroxy-2-oxoglutarate	C05946	C5H6O6	x	false	false
(4Z,7Z,10Z,13Z,16Z,19Z)-Docosahexaenoic acid	C06429	C22H32O2	x	false	false
(4Z,7Z,10Z,13Z,16Z,19Z)-Docosahexaenoyl-CoA	C16169	C43H66N7O17P3S	x	false	false
(4Z,7Z,10Z,13Z,16Z)-Docosapentaenoyl-CoA	C16173	C43H68N7O17P3S	x	false	false
(5-L-Glutamyl)-L-amino acid	C03740	C7H11N2O5R	x	false	false
(5Z,8Z,11Z,14Z,17Z)-Icosapentaenoic acid	C06428	C20H30O2	x	false	false
(5Z,8Z,11Z,14Z,17Z)-Icosapentaenoyl-CoA	C16165	C41H64N7O17P3S	x	false	false
(6Z,9Z,12Z,15Z,18Z,21Z)-3-Hydroxytetracosahexa-6,9,12,15,18,21-enoyl-CoA	C16375	C45H70N7O18P3S	x	false	false
(6Z,9Z,12Z,15Z,18Z,21Z)-3-Oxotetracosahexa-6,9,12,15,18,21-enoyl-CoA	C16376	C45H68N7O18P3S	x	false	false
(6Z,9Z,12Z,15Z,18Z,21Z)-Tetracosahexaenoyl-CoA	C16168	C45H70N7O17P3S	x	false	false
(6Z,9Z,12Z,15Z,18Z)-3-Hydroxytetracosapenta-6,9,12,15,18-enoyl-CoA	C16388	C45H72N7O18P3S	x	false	false
(6Z,9Z,12Z,15Z,18Z)-3-Oxotetracosapenta-6,9,12,15,18-enoyl-CoA	C16389	C45H70N7O18P3S	x	false	false
(6Z,9Z,12Z,15Z,18Z)-Tetracosapentaenoyl-CoA	C16172	C45H72N7O17P3S	x	false	false
(6Z,9Z,12Z,15Z)-Octadecatetraenoyl-CoA	C16163	C39H62N7O17P3S	x	false	false
(6Z,9Z,12Z)-Octadecatrienoic acid	C06426	C18H30O2	x	false	false
(8S)-3',8-Cyclo-7,8-dihydroguanosine 5'-triphosphate	C21310	C10H16N5O14P3	x	false	false
(8Z,11Z,14Z,17Z)-Icosatetraenoyl-CoA	C16164	C41H66N7O17P3S	x	false	false
(8Z,11Z,14Z)-Icosatrienoic acid	C03242	C20H34O2	x	false	false
(9Z,11E)-(13S)-13-Hydroperoxyoctadeca-9,11-dienoic acid	C04717	C18H32O4	x	false	false
(9Z,12Z,15Z,18Z,21Z)-Tetracosapentaenoyl-CoA	C16167	C45H72N7O17P3S	x	false	false
(9Z,12Z,15Z,18Z)-Tetracosatetraenoyl-CoA	C16171	C45H74N7O17P3S	x	false	false
(9Z,12Z,15Z)-Octadecatrienoic acid	C06427	C18H30O2	x	false	false
(9Z,12Z,15Z)-Octadecatrienoyl-CoA	C16162	C39H64N7O17P3S	x	false	false
(9Z)-Octadecenoic acid	C00712	C18H34O2	x	false	false
(R)-3-Amino-2-methylpropanoate	C01205	C4H9NO2	x	false	false
(R)-3-Hydroxybutanoate	C01089	C4H8O3	x	false	false
(R)-3-Hydroxydodecanoyl-[acp]	C05757	C12H23O2SR	x	false	false
(R)-3-Hydroxyhexanoyl-[acp]	C05747	C6H11O2SR	x	false	false
(R)-3-Hydroxyoctadecanoyl-[acp]	C16220	C18H35O2SR	x	false	false
(R)-3-Ureidoisobutyrate	C21029	C5H10N2O3	x	false	false
(R)-4'-Phosphopantothenoyl-L-cysteine	C04352	C12H23N2O9PS	x	false	false
(R)-5-Diphosphomevalonate	C01143	C6H14O10P2	x	false	false
(R)-5-Phosphomevalonate	C01107	C6H13O7P	x	false	false
(R)-5,6-Dihydrothymine	C21028	C5H8N2O2	x	false	false
(R)-Lactaldehyde	C00937	C3H6O2	x	false	false
(R)-Lactate	C00256	C3H6O3	x	false	false
(R)-Methylmalonyl-CoA	C01213	C25H40N7O19P3S	x	false	false
(R)-Mevalonate	C00418	C6H12O4	x	false	false
(R)-S-Lactoylglutathione	C03451	C13H21N3O8S	x	false	false
(S)-1-Pyrroline-5-carboxylate	C03912	C5H7NO2	x	false	false
(S)-2-Aminobutanoate	C02356	C4H9NO2	x	false	false
(S)-2-Methylbutanoyl-CoA	C15980	C26H44N7O17P3S	x	false	false
(S)-2,3-Epoxysqualene	C01054	C30H50O	x	false	false
(S)-2,3,4,5-Tetrahydropyridine-2-carboxylate	C00450	C6H9NO2	x	false	false
(S)-3-Hydroxy-3-methylglutaryl-CoA	C00356	C27H44N7O20P3S	x	false	false
(S)-3-Hydroxybutanoyl-CoA	C01144	C25H42N7O18P3S	x	false	false
(S)-3-Hydroxydodecanoyl-CoA	C05262	C33H58N7O18P3S	x	false	false
(S)-3-Hydroxyhexadecanoyl-CoA	C05258	C37H66N7O18P3S	x	false	false
(S)-3-Hydroxyisobutyrate	C06001	C4H8O3	x	false	false
(S)-3-Hydroxyisobutyryl-CoA	C06000	C25H42N7O18P3S	x	false	false
(S)-3-Hydroxyoctanoyl-CoA	C05266	C29H50N7O18P3S	x	false	false
(S)-3-Hydroxytetradecanoyl-CoA	C05260	C35H62N7O18P3S	x	false	false
(S)-3-Methyl-2-oxopentanoic acid	C00671	C6H10O3	x	false	false
(S)-Allantoin	C02350	C4H6N4O3	x	false	false
(S)-Dihydroorotate	C00337	C5H6N2O4	x	false	false
(S)-Hydroxydecanoyl-CoA	C05264	C31H54N7O18P3S	x	false	false
(S)-Hydroxyhexanoyl-CoA	C05268	C27H46N7O18P3S	x	false	false
(S)-Lactate	C00186	C3H6O3	x	false	true	0.17401
(S)-Malate	C00149	C4H6O5	x	false	true	0.57935
(S)-Methylmalonate semialdehyde	C06002	C4H6O3	x	false	false
(S)-Methylmalonyl-CoA	C00683	C25H40N7O19P3S	x	false	false
[Dihydrolipoyllysine-residue (2-methylpropanoyl)transferase] S-(2-methylbutanoyl)dihydrolipoyllysine	C15979	C13H24NO2S2R	x	false	false
[Dihydrolipoyllysine-residue (2-methylpropanoyl)transferase] S-(2-methylpropanoyl)dihydrolipoyllysine	C15977	C12H22NO2S2R	x	false	false
[Dihydrolipoyllysine-residue (2-methylpropanoyl)transferase] S-(3-methylbutanoyl)dihydrolipoyllysine	C15975	C13H24NO2S2R	x	false	false
[Dihydrolipoyllysine-residue acetyltransferase] S-acetyldihydrolipoyllysine	C16255	C10H18NO2S2R	x	false	false
[Dihydrolipoyllysine-residue succinyltransferase] S-glutaryldihydrolipoyllysine	C06157	C13H22NO4S2R	x	false	false
[Dihydrolipoyllysine-residue succinyltransferase] S-succinyldihydrolipoyllysine	C16254	C12H20NO4S2R	x	false	false
[Enzyme]-cysteine	C15811	C4H6N2O2SR2	x	false	false
[Enzyme]-S-sulfanylcysteine	C15812	C4H6N2O2S2R2	x	false	false
[Protein]-L-serine	C02189	C4H6N2O3R2	x	false	false
1-(1-Alkenyl)-sn-glycero-3-phosphate	C15646	C5H10O6PR	x	false	false
1-(1-Alkenyl)-sn-glycero-3-phosphocholine	C04517	C10H22NO6PR	x	false	false
1-(1-Alkenyl)-sn-glycero-3-phosphoethanolamine	C04635	C7H15NO6PR	x	false	false
1-(1-Alkenyl)-sn-glycerol	C15645	C5H9O3R	x	false	false
1-(5-Phospho-D-ribosyl)-5-amino-4-imidazolecarboxylate	C04751	C9H14N3O9P	x	false	false
1-(5'-Phosphoribosyl)-5-amino-4-(N-succinocarboxamide)-imidazole	C04823	C13H19N4O12P	x	false	false
1-(5'-Phosphoribosyl)-5-amino-4-imidazolecarboxamide	C04677	C9H15N4O8P	x	false	false
1-(5'-Phosphoribosyl)-5-formamido-4-imidazolecarboxamide	C04734	C10H15N4O9P	x	false	false
1-(Methylnitrosoamino)-4-(3-pyridinyl)-1,4-butanediol	C19577	C10H15N3O3	x	false	false
1-Acyl-sn-glycero-3-phosphocholine	C04230	C9H20NO7PR	x	false	false
1-Acyl-sn-glycero-3-phosphoethanolamine	C04438	C6H13NO7PR	x	false	false
1-Acyl-sn-glycero-3-phosphoglycerol	C18126	C7H14O9PR	x	false	false
1-Acyl-sn-glycero-3-phosphoserine	C18125	C7H13NO9PR	x	false	false
1-Acyl-sn-glycerol 3-phosphate	C00681	C4H8O7PR	x	false	false
1-Acylglycerol	C01885	C4H7O4R	x	false	false
1-Acylglycerophosphoinositol	C03819	C10H18O12PR	x	false	false
1-Alkenyl-2-acylglycerol	C03454	C6H8O4R2	x	false	false
1-Alkyl-2-acetyl-sn-glycerol	C03820	C5H9O4R	x	false	false
1-Alkyl-2-acylglycerol	C03201	C4H6O4R2	x	false	false
1-Alkyl-2-acylglycerophosphoethanolamine	C04475	C6H12NO7PR2	x	false	false
1-Diphosinositol pentakisphosphate	C11174	C6H19O27P7	x	false	false
1-Methylnicotinamide	C02918	C7H9N2O	x	false	false
1-Methylpyrrolinium	C06178	C5H10N	x	false	false
1-Methyluric acid	C16359	C6H6N4O3	x	false	false
1-Methylxanthine	C16358	C6H6N4O2	x	false	false
1-Nitro-5,6-dihydroxy-dihydronaphthalene	C14801	C10H9NO4	x	false	false
1-Nitronaphthalene	C14040	C10H7NO2	x	false	false
1-Nitronaphthalene-5,6-oxide	C14800	C10H7NO3	x	false	false
1-Nitronaphthalene-7,8-oxide	C14802	C10H7NO3	x	false	false
1-Organyl-2-lyso-sn-glycero-3-phosphocholine	C04317	C8H20NO6PR	x	false	false
1-Phosphatidyl-1D-myo-inositol 3-phosphate	C04549	C11H18O16P2R2	x	false	false
1-Phosphatidyl-1D-myo-inositol 3,4-bisphosphate	C11554	C11H19O19P3R2	x	false	false
1-Phosphatidyl-1D-myo-inositol 3,5-bisphosphate	C11556	C11H19O19P3R2	x	false	false
1-Phosphatidyl-1D-myo-inositol 4-phosphate	C01277	C11H18O16P2R2	x	false	false
1-Phosphatidyl-1D-myo-inositol 5-phosphate	C11557	C11H18O16P2R2	x	false	false
1-Phosphatidyl-D-myo-inositol	C01194	C11H17O13PR2	x	false	false
1-Phosphatidyl-D-myo-inositol 4,5-bisphosphate	C04637	C11H19O19P3R2	x	false	false
1-Pyrroline-2-carboxylate	C03564	C5H7NO2	x	false	false
1-Pyrroline-4-hydroxy-2-carboxylate	C04282	C5H7NO3	x	false	false
1-Radyl-2-acyl-sn-glycero-3-phosphocholine	C05212	C9H19NO7PR2	x	false	false
1,1-Dichloroethylene	C14039	C2H2Cl2	x	false	false
1,1-Dichloroethylene epoxide	C14857	C2H2Cl2O	x	false	false
1,2-Diacyl-3-beta-D-galactosyl-sn-glycerol	C03692	C11H16O10R2	x	false	false
1,2-Diacyl-sn-glycerol	C00641	C5H6O5R2	x	false	false
1,2-Dibromoethane	C11088	C2H4Br2	x	false	false
1,2-Dihydronaphthalene-1,2-diol	C06205	C10H10O2	x	false	false
1,2-Dihydroxy-5-(methylthio)pent-1-en-3-one	C15606	C6H10O3S	x	false	false
1,3-Diaminopropane	C00986	C3H10N2	x	false	false
1,7-Dimethyluric acid	C16356	C7H8N4O3	x	false	false
1,7-Dimethylxanthine	C13747	C7H8N4O2	x	false	false
10-Formyltetrahydrofolate	C00234	C20H23N7O7	x	false	false
11-cis-Retinal	C02110	C20H28O	x	false	false
11-cis-Retinol	C00899	C20H30O	x	false	false
11-cis-Retinyl palmitate	C03455	C36H60O2	x	false	false
11-Dehydrocorticosterone	C05490	C21H28O4	x	false	false
11-Deoxycorticosterone	C03205	C21H30O3	x	false	false
11-Deoxycortisol	C05488	C21H30O4	x	false	false
11-epi-Prostaglandin F2alpha	C05959	C20H34O5	x	false	false
11,12-DHET	C14774	C20H34O4	x	false	false
11,12-EET	C14770	C20H32O3	x	false	false
11,12,15-THETA	C14782	C20H34O5	x	false	false
11,14,15-THETA	C14814	C20H34O5	x	false	false
11beta-Hydroxyandrost-4-ene-3,17-dione	C05284	C19H26O3	x	false	false
11beta-Hydroxyprogesterone	C05498	C21H30O3	x	false	false
11beta,17alpha,21-Trihydroxy-5beta-pregnane-3,20-dione	C05471	C21H32O5	x	false	false
11beta,17alpha,21-Trihydroxypregnenolone	C05489	C21H32O5	x	false	false
11beta,17beta-Dihydroxy-4-androsten-3-one	C18075	C19H28O3	x	false	false
11beta,21-Dihydroxy-3,20-oxo-5beta-pregnan-18-al	C05473	C21H30O5	x	false	false
11beta,21-Dihydroxy-5beta-pregnane-3,20-dione	C05475	C21H32O4	x	false	false
11H-14,15-EETA	C14813	C20H32O4	x	false	false
12(13)-EpOME	C14826	C18H32O3	x	false	false
12(R)-HPETE	C14812	C20H32O4	x	false	false
12(S)-HPETE	C05965	C20H32O4	x	false	false
14-Demethyllanosterol	C05108	C29H48O	x	false	false
14,15-DHET	C14775	C20H34O4	x	false	false
14,15-EET	C14771	C20H32O3	x	false	false
15(S)-HPETE	C05966	C20H32O4	x	false	false
15H-11,12-EETA	C14781	C20H32O4	x	false	false
16-Glucuronide-estriol	C05504	C24H32O9	x	false	false
16alpha-Hydroxyandrost-4-ene-3,17-dione	C05140	C19H26O3	x	false	false
16alpha-Hydroxydehydroepiandrosterone	C05139	C19H28O3	x	false	false
16alpha-Hydroxyestrone	C05300	C18H22O3	x	false	false
17alpha-Hydroxypregnenolone	C05138	C21H32O3	x	false	false
17alpha-Hydroxyprogesterone	C01176	C21H30O3	x	false	false
17alpha,20alpha-Dihydroxycholesterol	C05499	C27H46O3	x	false	false
17alpha,20alpha-Dihydroxypregn-4-en-3-one	C04518	C21H32O3	x	false	false
17alpha,21-Dihydroxy-5beta-pregnane-3,11,20-trione	C05469	C21H30O5	x	false	false
17alpha,21-Dihydroxypregnenolone	C05487	C21H32O4	x	false	false
18-Hydroxycorticosterone	C01124	C21H30O5	x	false	false
19-Hydroxyandrost-4-ene-3,17-dione	C05290	C19H26O3	x	false	false
19-Hydroxytestosterone	C05294	C19H28O3	x	false	false
19-Oxoandrost-4-ene-3,17-dione	C05297	C19H24O3	x	false	false
19-Oxotestosterone	C05295	C19H26O3	x	false	false
19(S)-HETE	C14749	C20H32O3	x	false	false
1a,11b-Dihydro-4,9-dimethylbenz[a]anthra[3,4-b]oxirene	C19489	C20H16O	x	false	false
1D-myo-Inositol 1,3,4-trisphosphate	C01243	C6H15O15P3	x	false	false
1D-myo-Inositol 1,3,4,5-tetrakisphosphate	C01272	C6H16O18P4	x	false	false
1D-myo-Inositol 1,3,4,5,6-pentakisphosphate	C01284	C6H17O21P5	x	false	false
1D-myo-Inositol 1,3,4,6-tetrakisphosphate	C04477	C6H16O18P4	x	false	false
1D-myo-Inositol 1,4-bisphosphate	C01220	C6H14O12P2	x	false	false
1D-myo-Inositol 1,4,5,6-tetrakisphosphate	C11555	C6H16O18P4	x	false	false
1D-myo-Inositol 1,5-bis(diphosphate) 2,3,4,6-tetrakisphosphate	C20690	C6H20O30P8	x	false	false
1D-myo-Inositol 3-phosphate	C04006	C6H13O9P	x	false	false
1D-myo-Inositol 3,4,5,6-tetrakisphosphate	C04520	C6H16O18P4	x	false	false
2-(alpha-Hydroxyethyl)thiamine diphosphate	C05125	C14H23N4O8P2S	x	false	false
2-(alpha-Hydroxypropyl)thiamine diphosphate	C21017	C15H25N4O8P2S	x	false	false
2-(Formamido)-N1-(5'-phosphoribosyl)acetamidine	C04640	C8H16N3O8P	x	false	false
2-(S-Glutathionyl)acetyl chloride	C14865	C12H18ClN3O7S	x	false	false
2-(S-Glutathionyl)acetyl glutathione	C14863	C22H34N6O13S2	x	false	false
2-Acetyl-1-alkyl-sn-glycero-3-phosphocholine	C04598	C10H22NO7PR	x	false	false
2-Acyl-1-(1-alkenyl)-sn-glycero-3-phosphate	C15647	C6H9O7PR2	x	false	false
2-Acyl-1-alkyl-sn-glycero-3-phosphate	C05977	C4H7O7PR2	x	false	false
2-Acyl-sn-glycero-3-phosphocholine	C04233	C9H20NO7PR	x	false	false
2-Acyl-sn-glycero-3-phosphoethanolamine	C05973	C6H13NO7PR	x	false	false
2-Acyl-sn-glycero-3-phosphoserine	C05974	C7H13NO9PR	x	false	false
2-Amino-3-carboxymuconate semialdehyde	C04409	C7H7NO5	x	false	false
2-Aminoethylphosphonate	C03557	C2H8NO3P	x	false	false
2-Aminomuconate semialdehyde	C03824	C6H7NO3	x	false	false
2-Bromoacetaldehyde	C14870	C2H3BrO	x	false	false
2-Chloromaleylacetate	C06329	C6H5ClO5	x	false	false
2-Dehydro-3-deoxy-L-fuconate	C03827	C6H10O5	x	false	false
2-Deoxy-D-ribose 1-phosphate	C00672	C5H11O7P	x	false	false
2-Deoxy-D-ribose 5-phosphate	C00673	C5H11O7P	x	false	false
2-Ethyl-5-methyl-3,3-diphenyl-1-pyrroline	C16660	C19H21N	x	false	false
2-Ethylidene-1,5-dimethyl-3,3-diphenylpyrrolidine	C16659	C20H23N	x	false	false
2-Hydroxy-3-(4-hydroxyphenyl)propenoate	C05350	C9H8O4	x	false	false
2-Hydroxy-3-oxopropanoate	C01146	C3H4O4	x	false	false
2-Hydroxy-3-phenylpropenoate	C02763	C9H8O3	x	false	false
2-Hydroxybutanoic acid	C05984	C4H8O3	x	false	false
2-Hydroxycarbamazepine	C16601	C15H12N2O2	x	false	false
2-Hydroxyestradiol	C05301	C18H24O3	x	false	false
2-Hydroxyestrone	C05298	C18H22O3	x	false	false
2-Hydroxyfelbamate	C16582	C11H14N2O5	x	false	false
2-Hydroxyglutarate	C02630	C5H8O5	x	false	false
2-Hydroxyiminostilbene	C16604	C14H11NO	x	false	false
2-Hydroxyphenylacetate	C05852	C8H8O3	x	false	false
2-Maleylacetate	C02222	C6H6O5	x	false	false
2-Methoxy-17beta-estradiol	C05302	C19H26O3	x	false	false
2-Methoxy-estradiol-17beta 3-glucuronide	C11131	C25H34O9	x	false	false
2-Methoxyestrone	C05299	C19H24O3	x	false	false
2-Methoxyestrone 3-glucuronide	C11132	C25H32O9	x	false	false
2-Methyl-1-hydroxybutyl-ThPP	C15978	C17H29N4O8P2S	x	false	false
2-Methyl-1-hydroxypropyl-ThPP	C15976	C16H27N4O8P2S	x	false	false
2-Methyl-3-oxopropanoate	C00349	C4H6O3	x	false	false
2-Methylacetoacetyl-CoA	C03344	C26H42N7O18P3S	x	false	false
2-Methylbut-2-enoyl-CoA	C03345	C26H42N7O17P3S	x	false	false
2-Methylprop-2-enoyl-CoA	C03460	C25H40N7O17P3S	x	false	false
2-Methylpropanoyl-CoA	C00630	C25H42N7O17P3S	x	false	false
2-Oxo-3-hydroxy-4-phosphobutanoate	C06054	C4H7O8P	x	false	false
2-Oxoadipate	C00322	C6H8O5	x	false	false
2-Oxobutanoate	C00109	C4H6O3	x	false	false
2-Oxoglutaramate	C00940	C5H7NO4	x	false	false
2-Oxoglutarate	C00026	C5H6O5	x	false	true	0.27834
2-Oxosuccinamate	C02362	C4H5NO4	x	false	false
2-Phenyl-1,3-propanediol monocarbamate	C16586	C10H13NO3	x	false	false
2-Phospho-D-glycerate	C00631	C3H7O7P	x	false	false
2-Phosphoglycolate	C00988	C2H5O6P	x	false	false
2-Polyprenyl-3-methyl-5-hydroxy-6-methoxy-1,4-benzoquinone	C17562	C13H16O4(C5H8)n	x	false	false
2-Polyprenyl-3-methyl-6-methoxy-1,4-benzoquinone	C17561	C13H16O3(C5H8)n	x	false	false
2-Polyprenyl-6-methoxy-1,4-benzoquinone	C17560	C12H14O3(C5H8)n	x	false	false
2-Polyprenyl-6-methoxyphenol	C17552	C12H16O2(C5H8)n	x	false	false
2-trans-Dodecenoyl-CoA	C03221	C33H56N7O17P3S	x	false	false
2-trans,6-trans-Farnesal	C03461	C15H24O	x	false	false
2,2-Dichloroacetaldehyde	C14858	C2H2Cl2O	x	false	false
2,3-Bisphospho-D-glycerate	C01159	C3H8O10P2	x	false	false
2,3-Dihydro-2-S-glutathionyl-3-hydroxy bromobenzene	C14848	C16H22BrN3O7S	x	false	false
2,3-Diketo-5-methylthiopentyl-1-phosphate	C15650	C6H11O6PS	x	false	false
2,3-Epoxymenaquinone	C20265	C16H16O3(C5H8)n	x	false	false
2,5-Diamino-6-(5'-triphosphoryl-3',4'-trihydroxy-2'-oxopentyl)-amino-4-oxopyrimidine	C06148	C9H18N5O14P3	x	false	false
2,5-Diaminopyrimidine nucleoside triphosphate	C05923	C9H18N5O14P3	x	false	false
2,5-Dichloro-4-oxohex-2-enedioate	C12835	C6H4Cl2O5	x	false	false
2,5-Dichloro-carboxymethylenebut-2-en-4-olide	C12834	C6H2Cl2O4	x	false	false
2,5-Dihydroxybenzoate	C00628	C7H6O4	x	false	false
2'-Deoxy-5-hydroxymethylcytidine-5'-diphosphate	C11038	C10H17N3O11P2	x	false	false
2'-Deoxy-5-hydroxymethylcytidine-5'-triphosphate	C11039	C10H18N3O14P3	x	false	false
2'-Deoxyinosine 5'-phosphate	C06196	C10H13N4O7P	x	false	false
20-HETE	C14748	C20H32O3	x	false	false
20-OH-Leukotriene B4	C04853	C20H32O5	x	false	false
20alpha-Hydroxy-4-pregnen-3-one	C04042	C21H32O2	x	false	false
20alpha-Hydroxycholesterol	C05500	C27H46O2	x	false	false
20alpha,22beta-Dihydroxycholesterol	C05501	C27H46O3	x	false	false
21-Deoxycortisol	C05497	C21H30O4	x	false	false
21-Hydroxy-5beta-pregnane-3,11,20-trione	C05477	C21H30O4	x	false	false
21-Hydroxypregnenolone	C05485	C21H32O3	x	false	false
22(R)-Hydroxycholesterol	C05502	C27H46O2	x	false	false
24-epi-Campesterol	C21106	C28H48O	x	false	false
24-Methylenecholesterol	C15781	C28H46O	x	false	false
24-Methylenelophenol	C11522	C29H48O	x	false	false
24,25-Dihydrolanosterol	C05109	C30H52O	x	false	false
25-Hydroxycholesterol	C15519	C27H46O2	x	false	false
3-(4-Hydroxyphenyl)pyruvate	C01179	C9H8O4	x	false	false
3-(Methylthio)propanoate	C08276	C4H8O2S	x	false	false
3-Aminopropanal	C05665	C3H7NO	x	false	false
3-beta-D-Galactosyl-sn-glycerol	C05401	C9H18O8	x	false	false
3-Carbamoyl-2-phenylpropionaldehyde	C16587	C10H11NO3	x	false	false
3-Carbamoyl-2-phenylpropionic acid	C16591	C10H11NO4	x	false	false
3-Carboxy-1-hydroxypropyl-ThPP	C05381	C16H25N4O10P2S	x	false	false
3-Dehydro-L-gulonate	C00618	C6H10O7	x	false	false
3-Dehydrosphinganine	C02934	C18H37NO2	x	false	false
3-Fumarylpyruvate	C02514	C7H6O6	x	false	false
3-Hydroxy-L-kynurenine	C03227	C10H12N2O4	x	false	false
3-Hydroxy-N6,N6,N6-trimethyl-L-lysine	C01259	C9H21N2O3	x	false	false
3-Hydroxyanthranilate	C00632	C7H7NO3	x	false	false
3-Hydroxycarbamazepine	C16602	C15H12N2O2	x	false	false
3-Hydroxyisovaleryl-CoA	C05998	C26H44N7O18P3S	x	false	false
3-Hydroxykynurenamine	C05636	C9H12N2O2	x	false	false
3-Hydroxylidocaine	C16560	C14H22N2O2	x	false	false
3-Hydroxyoctadecanoyl-CoA	C16217	C39H70N7O18P3S	x	false	false
3-Hydroxypropanoate	C01013	C3H6O3	x	false	false
3-Hydroxypropionyl-CoA	C05668	C24H40N7O18P3S	x	false	false
3-Hydroxyvalproic acid	C16651	C8H16O3	x	false	false
3-Iodo-L-tyrosine	C02515	C9H10INO3	x	false	false
3-Keto-4-methylzymosterol	C15816	C28H44O	x	false	false
3-Ketoglutaryl-[acp] methyl ester	C20372	C6H7O4SR	x	false	false
3-Ketopimeloyl-[acp] methyl ester	C20376	C8H11O4SR	x	false	false
3-Mercaptolactate	C05823	C3H6O3S	x	false	false
3-Methoxy-4-hydroxymandelate	C05584	C9H10O5	x	false	false
3-Methoxy-4-hydroxyphenylacetaldehyde	C05581	C9H10O3	x	false	false
3-Methoxy-4-hydroxyphenylethyleneglycol	C05594	C9H12O4	x	false	false
3-Methoxy-4-hydroxyphenylglycolaldehyde	C05583	C9H10O4	x	false	false
3-Methoxytyramine	C05587	C9H13NO2	x	false	false
3-Methyl-1-hydroxybutyl-ThPP	C15974	C17H29N4O8P2S	x	false	false
3-Methyl-2-oxobutanoic acid	C00141	C5H8O3	x	false	false
3-Methylbutanoyl-CoA	C02939	C26H44N7O17P3S	x	false	false
3-Methylcrotonyl-CoA	C03069	C26H42N7O17P3S	x	false	false
3-Methylglutaconyl-CoA	C03231	C27H42N7O19P3S	x	false	false
3-Oxo-OPC4-CoA	C16338	C35H54N7O19P3S	x	false	false
3-Oxo-OPC6-CoA	C16334	C37H58N7O19P3S	x	false	false
3-Oxo-OPC8-CoA	C16330	C39H62N7O19P3S	x	false	false
3-Oxoacyl-CoA	C00264	C24H37N7O18P3SR	x	false	false
3-Oxoadipyl-CoA	C02232	C27H42N7O20P3S	x	false	false
3-Oxodecanoyl-[acp]	C05753	C10H17O2SR	x	false	false
3-Oxodecanoyl-CoA	C05265	C31H52N7O18P3S	x	false	false
3-Oxododecanoyl-[acp]	C05756	C12H21O2SR	x	false	false
3-Oxododecanoyl-CoA	C05263	C33H56N7O18P3S	x	false	false
3-Oxohexadecanoyl-[acp]	C05762	C16H29O2SR	x	false	false
3-Oxohexanoyl-[acp]	C05746	C6H9O2SR	x	false	false
3-Oxohexanoyl-CoA	C05269	C27H44N7O18P3S	x	false	false
3-Oxooctanoyl-[acp]	C05750	C8H13O2SR	x	false	false
3-Oxooctanoyl-CoA	C05267	C29H48N7O18P3S	x	false	false
3-Oxopalmitoyl-CoA	C05259	C37H64N7O18P3S	x	false	false
3-Oxopropanoate	C00222	C3H4O3	x	false	false
3-Oxostearoyl-[acp]	C16219	C18H33O2SR	x	false	false
3-Oxostearoyl-CoA	C16216	C39H68N7O18P3S	x	false	false
3-Oxotetradecanoyl-[acp]	C05759	C14H25O2SR	x	false	false
3-Oxotetradecanoyl-CoA	C05261	C35H60N7O18P3S	x	false	false
3-Phospho-D-glycerate	C00197	C3H7O7P	x	false	true	4.5993
3-Phospho-D-glyceroyl phosphate	C00236	C3H8O10P2	x	false	false
3-Phosphonooxypyruvate	C03232	C3H5O7P	x	false	false
3-Polyprenyl-4-hydroxy-5-methoxybenzoate	C17559	C13H16O4(C5H8)n	x	false	false
3-Polyprenyl-4,5-dihydroxybenzoate	C17554	C12H14O4(C5H8)n	x	false	false
3-Sulfino-L-alanine	C00606	C3H7NO4S	x	false	false
3-Sulfinylpyruvate	C05527	C3H4O5S	x	false	false
3-Sulfopyruvate	C05528	C3H4O6S	x	false	false
3-Ureidopropionate	C02642	C4H8N2O3	x	false	false
3,4-Dihydro-3-hydroxy-4-S-glutathionyl bromobenzene	C14847	C16H22BrN3O7S	x	false	false
3,4-Dihydroxy-L-phenylalanine	C00355	C9H11NO4	x	false	false
3,4-Dihydroxymandelaldehyde	C05577	C8H8O4	x	false	false
3,4-Dihydroxymandelate	C05580	C8H8O5	x	false	false
3,4-Dihydroxyphenylacetaldehyde	C04043	C8H8O3	x	false	false
3,4-Dihydroxyphenylacetate	C01161	C8H8O4	x	false	false
3,4-Dihydroxyphenylethyleneglycol	C05576	C8H10O4	x	false	false
3,5-Diiodo-L-tyrosine	C01060	C9H9I2NO3	x	false	false
3,7-Dimethyluric acid	C16360	C7H8N4O3	x	false	false
3'-isoLM1	G00047	NA	x	false	false
3'-Phosphoadenylyl sulfate	C00053	C10H15N5O13P2S	x	false	false
3',5'-Cyclic AMP	C00575	C10H12N5O6P	x	false	false
3',5'-Cyclic GMP	C00942	C10H12N5O7P	x	false	false
3',8'-LD1	G00064	NA	x	false	false
3alpha,11beta,21-Trihydroxy-20-oxo-5beta-pregnan-18-al	C05474	C21H32O5	x	false	false
3alpha,21-Dihydroxy-5beta-pregnane-11,20-dione	C05478	C21H32O4	x	false	false
3alpha,7alpha-Dihydroxy-5beta-24-oxocholestanoyl-CoA	C05449	C48H78N7O20P3S	x	false	false
3alpha,7alpha-Dihydroxy-5beta-cholest-24-enoyl-CoA	C05447	C48H78N7O19P3S	x	false	false
3alpha,7alpha-Dihydroxy-5beta-cholestan-26-al	C05445	C27H46O3	x	false	false
3alpha,7alpha-Dihydroxy-5beta-cholestanate	C04554	C27H46O4	x	false	false
3alpha,7alpha-Dihydroxy-5beta-cholestane	C05452	C27H48O2	x	false	false
3alpha,7alpha,12alpha-Trihydroxy-5beta-24-oxocholestanoyl-CoA	C05467	C48H78N7O21P3S	x	false	false
3alpha,7alpha,12alpha-Trihydroxy-5beta-cholest-24-enoyl-CoA	C05460	C48H78N7O20P3S	x	false	false
3alpha,7alpha,12alpha-Trihydroxy-5beta-cholestan-26-al	C01301	C27H46O4	x	false	false
3alpha,7alpha,12alpha-Trihydroxy-5beta-cholestane	C05454	C27H48O3	x	false	false
3alpha,7alpha,12alpha-Trihydroxy-5beta-cholestanoate	C04722	C27H46O5	x	false	false
3alpha,7alpha,12alpha,24-Tetrahydroxy-5beta-cholestanoyl-CoA	C05450	C48H80N7O21P3S	x	false	false
3alpha,7alpha,12alpha,26-Tetrahydroxy-5beta-cholestane	C05446	C27H48O4	x	false	false
3alpha,7alpha,24-Trihydroxy-5beta-cholestanoyl-CoA	C05448	C48H80N7O20P3S	x	false	false
3alpha,7alpha,26-Trihydroxy-5beta-cholestane	C05444	C27H48O3	x	false	false
3beta-Hydroxy-5-cholestenoate	C17333	C27H44O3	x	false	false
3beta-Hydroxypregn-5-en-20-one sulfate	C18044	C21H32O5S	x	false	false
3beta,7alpha-Dihydroxy-5-cholestenoate	C17335	C27H44O4	x	false	false
4-(2-Amino-3-hydroxyphenyl)-2,4-dioxobutanoate	C05645	C10H9NO5	x	false	false
4-(2-Aminophenyl)-2,4-dioxobutanoate	C01252	C10H9NO4	x	false	false
4-(Methylnitrosamino)-1-(3-pyridyl)-1-butanol	C19574	C10H15N3O2	x	false	false
4-(N-Nitrosomethylamino)-1-(3-pyridyl)-1-butanone	C16453	C10H13N3O2	x	false	false
4-[(Hydroxymethyl)nitrosoamino]-1-(3-pyridinyl)-1-butanone	C19563	C10H13N3O3	x	false	false
4-Acetamidobutanoate	C02946	C6H11NO3	x	false	false
4-Aminobutanoate	C00334	C4H9NO2	x	false	false
4-Aminobutyraldehyde	C00555	C4H9NO	x	false	false
4-Bromophenol	C14453	C6H5BrO	x	false	false
4-Bromophenol-2,3-epoxide	C14845	C6H5BrO2	x	false	false
4-Cholesten-7alpha,12alpha-diol-3-one	C17339	C27H44O3	x	false	false
4-Coumaryl alcohol	C02646	C9H10O2	x	false	false
4-Fluoromuconolactone	C16476	C6H5FO4	x	false	false
4-Fumarylacetoacetate	C01061	C8H8O6	x	false	false
4-Glutathionyl cyclophosphamide	C11583	C17H30Cl2N5O8PS	x	false	false
4-Guanidinobutanoate	C01035	C5H11N3O2	x	false	false
4-Hydroxy-2-oxoglutarate	C01127	C5H6O6	x	false	false
4-Hydroxy-3-polyprenylbenzoate	C05848	C12H14O3(C5H8)n	x	false	false
4-Hydroxy-4-(methylnitrosoamino)-1-(3-pyridinyl)-1-butanone	C19566	C10H13N3O3	x	false	false
4-Hydroxy-5-phenyltetrahydro-1,3-oxazin-2-one	C16595	C10H11NO3	x	false	false
4-Hydroxybenzoate	C00156	C7H6O3	x	false	false
4-Hydroxycyclophosphamide	C07643	C7H15Cl2N2O3P	x	false	false
4-Hydroxyifosfamide	C16553	C7H15Cl2N2O3P	x	false	false
4-Hydroxyphenylacetaldehyde	C03765	C8H8O2	x	false	false
4-Hydroxyphenylacetate	C00642	C8H8O3	x	false	false
4-Imidazolone-5-propanoate	C03680	C6H8N2O3	x	false	false
4-Ketocyclophosphamide	C07644	C7H13Cl2N2O3P	x	false	false
4-Maleylacetoacetate	C01036	C8H8O6	x	false	false
4-Methyl-2-oxopentanoate	C00233	C6H10O3	x	false	false
4-Methylpentanal	C02373	C6H12O	x	false	false
4-Methylthio-2-oxobutanoic acid	C01180	C5H8O3S	x	false	false
4-Pyridoxate	C00847	C8H9NO4	x	false	false
4-Trimethylammoniobutanal	C01149	C7H16NO	x	false	false
4-Trimethylammoniobutanoate	C01181	C7H16NO2	x	false	false
4,4-Dimethyl-5alpha-cholesta-8-en-3beta-ol	C15915	C29H50O	x	false	false
4,4-Dimethyl-5alpha-cholesta-8,14,24-trien-3beta-ol	C11455	C29H46O	x	false	false
4,5-Dihydro-4-hydroxy-5-S-glutathionyl-benzo[a]pyrene	C14855	C30H29N3O7S	x	false	false
4,6-Dihydroxyquinoline	C05639	C9H7NO2	x	false	false
4,8-Dihydroxyquinoline	C05637	C9H7NO2	x	false	false
4alpha-Methyl-5alpha-ergosta-8,14,24(28)-trien-3beta-ol	C11508	C29H46O	x	false	false
4alpha-Methylfecosterol	C15776	C29H48O	x	false	false
4alpha-Methylzymosterol	C05103	C28H46O	x	false	false
4alpha-Methylzymosterol-4-carboxylate	C15808	C29H46O3	x	false	false
5-(D-Galactosyloxy)-L-lysine-procollagen	C04487	C13H23N3O8R2	x	false	false
5-Acetylamino-6-formylamino-3-methyluracil	C16365	C8H10N4O4	x	false	false
5-Amino-2-oxopentanoic acid	C01110	C5H9NO3	x	false	false
5-Amino-4-imidazolecarboxyamide	C04051	C4H6N4O	x	false	false
5-Aminolevulinate	C00430	C5H9NO3	x	false	false
5-Aminopentanal	C12455	C5H11NO	x	false	false
5-Carboxy-2-pentenoyl-CoA	C14144	C27H42N7O19P3S	x	false	false
5-Dehydroavenasterol	C15783	C29H46O	x	false	false
5-Dehydroepisterol	C15780	C28H44O	x	false	false
5-Fluorodeoxyuridine monophosphate	C04242	C9H12FN2O8P	x	false	false
5-Fluorouridine	C16633	C9H11FN2O6	x	false	false
5-Fluorouridine monophosphate	C16634	C9H12FN2O9P	x	false	false
5-Formiminotetrahydrofolate	C00664	C20H24N8O6	x	false	false
5-Guanidino-2-oxopentanoate	C03771	C6H11N3O3	x	false	false
5-Hydroxy-2-oxo-4-ureido-2,5-dihydro-1H-imidazole-5-carboxylate	C12248	C5H6N4O5	x	false	false
5-Hydroxy-L-tryptophan	C00643	C11H12N2O3	x	false	false
5-Hydroxy-N-formylkynurenine	C05648	C11H12N2O5	x	false	false
5-Hydroxyindoleacetaldehyde	C05634	C10H9NO2	x	false	false
5-Hydroxyindoleacetate	C05635	C10H9NO3	x	false	false
5-Hydroxykynurenamine	C05638	C9H12N2O2	x	false	false
5-Hydroxykynurenine	C05651	C10H12N2O4	x	false	false
5-L-Glutamyl-taurine	C05844	C7H14N2O6S	x	false	false
5-Methoxyindoleacetate	C05660	C11H11NO3	x	false	false
5-Methyltetrahydrofolate	C00440	C20H25N7O6	x	false	false
5-Phenyl-1,3-oxazinane-2,4-dione	C16596	C10H9NO3	x	false	false
5-Phospho-alpha-D-ribose 1-diphosphate	C00119	C5H13O14P3	x	false	false
5-Phosphooxy-L-lysine	C03366	C6H15N2O6P	x	false	false
5-Phosphoribosylamine	C03090	C5H12NO7P	x	false	false
5-PP-InsP5	C11526	C6H19O27P7	x	false	false
5,10-Methenyltetrahydrofolate	C00445	C20H22N7O6	x	false	false
5,10-Methylenetetrahydrofolate	C00143	C20H23N7O6	x	false	false
5,6-DHET	C14772	C20H34O4	x	false	false
5,6-Dihydro-5-fluorouracil	C16630	C4H5FN2O2	x	false	false
5,6-Dihydrouracil	C00429	C4H6N2O2	x	false	false
5,6-Dihydroxyindole	C05578	C8H7NO2	x	false	false
5,6-Dihydroxyindole-2-carboxylate	C04185	C9H7NO4	x	false	false
5,6-EET	C14768	C20H32O3	x	false	false
5,6-Indolequinone-2-carboxylic acid	C17938	C9H5NO4	x	false	false
5,7,24(28)-Ergostatrienol	C15778	C28H44O	x	false	false
5'-Deoxy-5-fluorocytidine	C16635	C9H12FN3O4	x	false	false
5'-Methylthioadenosine	C00170	C11H15N5O3S	x	false	true	1.5077
5'-Phosphoribosyl-N-formylglycinamide	C04376	C8H15N2O9P	x	false	false
5'-Phosphoribosylglycinamide	C03838	C7H15N2O8P	x	false	false
5(S)-HETE	C04805	C20H32O3	x	false	false
5(S)-HPETE	C05356	C20H32O4	x	false	false
5alpha-Androstane-3,17-dione	C00674	C19H28O2	x	false	false
5alpha-Cholest-8-en-3beta-ol	C03845	C27H46O	x	false	false
5alpha-Cholesta-7,24-dien-3beta-ol	C05439	C27H44O	x	false	false
5alpha-Dihydrodeoxycorticosterone	C18040	C21H32O3	x	false	false
5alpha-Pregnan-20alpha-ol-3-one	C18041	C21H34O2	x	false	false
5alpha-Pregnane-3,20-dione	C03681	C21H32O2	x	false	false
5alpha-Pregnane-3alpha,20alpha-diol	C18042	C21H36O2	x	false	false
5beta-Androstane-3,17-dione	C03772	C19H28O2	x	false	false
5beta-Dihydrotestosterone	C05293	C19H30O2	x	false	false
5beta-Pregnane-3,20-dione	C05479	C21H32O2	x	false	false
6-(alpha-D-glucosaminyl)-1D-myo-inositol	G12396	NA	x	false	false
6-Carboxy-5,6,7,8-tetrahydropterin	C20239	C7H9N5O3	x	false	false
6-Deoxy-L-galactose	C01019	C6H12O5	x	false	false
6-Hydroxymelatonin	C05643	C13H16N2O3	x	false	false
6-Lactoyl-5,6,7,8-tetrahydropterin	C04244	C9H13N5O3	x	false	false
6-Mercaptopurine ribonucleoside triphosphate	C16617	C10H15N4O13P3S	x	false	false
6-Methylmercaptopurine	C16614	C6H6N4S	x	false	false
6-Methylthioguanosine monophosphate	C16620	C11H16N5O7PS	x	false	false
6-Methylthiopurine 5'-monophosphate ribonucleotide	C16615	C11H15N4O7PS	x	false	false
6-Phospho-D-gluconate	C00345	C6H13O10P	x	false	false
6-Pyruvoyltetrahydropterin	C03684	C9H11N5O3	x	false	false
6-Thioguanosine monophosphate	C16619	C10H14N5O7PS	x	false	false
6-Thioinosine-5'-monophosphate	C04646	C10H13N4O7PS	x	false	false
6-Thiourate	C16613	C5H4N4O2S	x	false	false
6-Thioxanthine 5'-monophosphate	C16618	C10H13N4O8PS	x	false	false
7-Dehydrocholesterol	C01164	C27H44O	x	false	false
7-Dehydrodesmosterol	C05107	C27H42O	x	false	false
7-Hydroxymethyl-12-methylbenz[a]anthracene	C19561	C20H16O	x	false	false
7-Hydroxymethyl-12-methylbenz[a]anthracene sulfate	C19562	C20H16O4S	x	false	false
7-Methyluric acid	C16355	C6H6N4O3	x	false	false
7-Methylxanthine	C16353	C6H6N4O2	x	false	false
7,12-Dimethylbenz[a]anthracene	C19488	C20H16	x	false	false
7,12-Dimethylbenz[a]anthracene 5,6-oxide	C19604	C20H16O	x	false	false
7,8-Dihydro-7-hydroxy-8-S-glutathionyl-benzo[a]pyrene	C14856	C30H29N3O7S	x	false	false
7,8-Dihydroneopterin	C04874	C9H13N5O4	x	false	false
7,8-Dihydroneopterin 3'-triphosphate	C04895	C9H16N5O13P3	x	false	false
7alpha-Hydroxy-3-oxo-4-cholestenoate	C17337	C27H42O4	x	false	false
7alpha-Hydroxy-5beta-cholestan-3-one	C05451	C27H46O2	x	false	false
7alpha-Hydroxycholest-4-en-3-one	C05455	C27H44O2	x	false	false
7alpha-Hydroxycholesterol	C03594	C27H46O2	x	false	false
7alpha-Hydroxydehydroepiandrosterone	C18045	C19H28O3	x	false	false
7alpha-Hydroxypregnenolone	C18038	C21H32O3	x	false	false
7alpha,12alpha-Dihydroxy-5beta-cholestan-3-one	C05453	C27H46O3	x	false	false
7alpha,24-Dihydroxy-4-cholesten-3-one	C17331	C27H44O3	x	false	false
7alpha,25-Dihydroxy-4-cholesten-3-one	C17332	C27H44O3	x	false	false
7alpha,26-Dihydroxy-4-cholesten-3-one	C17336	C27H44O3	x	false	false
7alpha,27-Dihydroxycholesterol	C06341	C27H46O3	x	false	false
8,11,14-Eicosatrienoyl-CoA	C03595	C41H68N7O17P3S	x	false	false
8,9-DHET	C14773	C20H34O4	x	false	false
8,9-EET	C14769	C20H32O3	x	false	false
8(S)-HPETE	C14823	C20H32O4	x	false	false
9-cis-Retinal	C16681	C20H28O	x	false	false
9-cis-Retinoic acid	C15493	C20H28O2	x	false	false
9-cis-Retinol	C16682	C20H30O	x	false	false
9-Hydroxybenzo[a]pyrene	C14556	C20H12O	x	false	false
9-Hydroxybenzo[a]pyrene-4,5-oxide	C14854	C20H12O2	x	false	false
9(10)-EpOME	C14825	C18H32O3	x	false	false
Acetaldehyde	C00084	C2H4O	x	false	false
Acetate	C00033	C2H4O2	x	false	false
Acetoacetate	C00164	C4H6O3	x	false	false
Acetoacetyl-[acp]	C05744	C4H5O2SR	x	false	false
Acetoacetyl-CoA	C00332	C25H40N7O18P3S	x	false	false
Acetyl adenylate	C05993	C12H16N5O8P	x	false	false
Acetyl phosphate	C00227	C2H5O5P	x	false	false
Acetyl-[acyl-carrier protein]	C03939	C2H3OSR	x	false	false
Acetyl-CoA	C00024	C23H38N7O17P3S	x	false	false
Acetylcholine	C01996	C7H16NO2	x	false	false
Acetylhydrazine	C07447	C2H6N2O	x	false	false
Acyl-carrier protein	C00229	HSR	x	false	false
Acyl-CoA	C00040	C22H35N7O17P3SR	x	false	false
Acylglycerone phosphate	C03372	C4H6O7PR	x	false	false
Adenine	C00147	C5H5N5	x	false	false
Adenosine	C00212	C10H13N5O4	x	false	false
Adenosine 3',5'-bisphosphate	C00054	C10H15N5O10P2	x	false	false
Adenosyl cobinamide	C06508	C58H84CoN16O11	x	false	false
Adenosyl cobyrinate a,c diamide	C06506	C55H73CoN11O15	x	false	false
Adenylated molybdopterin	C19848	C20H26N10O12P2S2	x	false	false
Adenylyl sulfate	C00224	C10H14N5O10PS	x	false	false
Adenylylselenate	C05686	C10H14N5O10PSe	x	false	false
ADP	C00008	C10H15N5O10P2	x	false	true	0.33341
ADP-ribose	C00301	C15H23N5O14P2	x	false	false
Adrenosterone	C05285	C19H24O3	x	false	false
Aflatoxin B1	C06800	C17H12O6	x	false	false
Aflatoxin B1 diol	C19588	C17H14O8	x	false	false
Aflatoxin B1-endo-8,9-epoxide	C19595	C17H12O7	x	false	false
Aflatoxin B1-exo-8,9-epoxide	C19586	C17H12O7	x	false	false
Aflatoxin B1exo-8,9-epoxide-GSH	C11278	C27H29N3O13S	x	false	false
Aflatoxin M1	C16756	C17H12O7	x	false	false
Aflatoxin Q1	C19585	C17H12O7	x	false	false
Aflatoxin-M1-8,9-epoxide	C19594	C17H12O8	x	false	false
Agmatine	C00179	C5H14N4	x	false	false
Alcophosphamide	C16551	C7H17Cl2N2O3P	x	false	false
Aldehyde	C00071	CHOR	x	false	false
Aldophosphamide	C07645	C7H15Cl2N2O3P	x	false	false
Aldosterone	C01780	C21H28O5	x	false	false
all-trans-13,14-Dihydroretinol	C15492	C20H32O	x	false	false
all-trans-18-Hydroxyretinoic acid	C16679	C20H28O3	x	false	false
all-trans-4-Hydroxyretinoic acid	C16677	C20H28O3	x	false	false
all-trans-5,6-Epoxyretinoic acid	C16680	C20H28O3	x	false	false
all-trans-Decaprenyl diphosphate	C17432	C50H84O7P2	x	false	false
all-trans-Retinoyl-beta-glucuronide	C11061	C26H36O8	x	false	false
Allantoate	C00499	C4H8N4O4	x	false	false
Allopregnanolone	C13712	C21H34O2	x	false	false
Allotetrahydrodeoxycorticosterone	C13713	C21H34O3	x	false	false
alpha-[3-[(Hydroxymethyl)nitrosoamino]propyl]-3-pyridinemethanol	C19580	C10H15N3O3	x	false	false
alpha-D-Galactose	C00984	C6H12O6	x	false	true	6.0162
alpha-D-Galactose 1-phosphate	C00446	C6H13O9P	x	false	false
alpha-D-Galactosyl-(1->3)-1D-myo-inositol	C01235	C12H22O11	x	false	false
alpha-D-Glucose	C00267	C6H12O6	x	false	false
alpha-D-Glucose 1,6-bisphosphate	C01231	C6H14O12P2	x	false	false
alpha-D-Glucose 6-phosphate	C00668	C6H13O9P	x	false	false
alpha-D-Ribose 1-phosphate	C00620	C5H11O8P	x	false	false
alpha-Fluoro-beta-alanine	C16632	C3H6FNO2	x	false	false
alpha-Fluoro-beta-ureidopropionic acid	C16631	C4H7FN2O3	x	false	false
alpha-Hydroxy-N-desmethyltamoxifen	C16549	C25H27NO2	x	false	false
alpha-Hydroxytamoxifen	C16544	C26H29NO2	x	false	false
alpha,alpha-Trehalose	C01083	C12H22O11	x	false	false
Aminoacetone	C01888	C3H7NO	x	false	false
Aminoimidazole ribotide	C03373	C8H14N3O7P	x	false	false
Aminopropylcadaverine	C16565	C8H21N3	x	false	false
Ammonia	C00014	NH3	x	false	false
AMP	C00020	C10H14N5O7P	x	false	true	0.38936
Amylose	C00718	(C6H10O5)n	x	false	false
Androstan-3alpha,17beta-diol	C03852	C19H32O2	x	false	false
Androstenediol	C04295	C19H30O2	x	false	false
Androstenedione	C00280	C19H26O2	x	false	false
Androsterone	C00523	C19H30O2	x	false	false
Androsterone glucuronide	C11135	C25H38O8	x	false	false
Anthranilate	C00108	C7H7NO2	x	false	false
Apo-[acyl-carrier-protein]	C03688	NA	x	false	false
Arachidonate	C00219	C20H32O2	x	false	false
Arachidonyl-CoA	C02249	C41H66N7O17P3S	x	false	false
ATP	C00002	C10H16N5O13P3	x	false	true	0.19205
Benzo[a]pyrene	C07535	C20H12	x	false	false
Benzo[a]pyrene-4,5-oxide	C14851	C20H12O	x	false	false
Benzo[a]pyrene-7,8-dihydrodiol-9,10-oxide	C14853	C20H14O3	x	false	false
Benzo[a]pyrene-7,8-diol	C14852	C20H14O2	x	false	false
Benzo[a]pyrene-7,8-oxide	C14850	C20H12O	x	false	false
Benzo[a]pyrene-9,10-oxide	C14849	C20H12O	x	false	false
Benzoyl-CoA	C00512	C28H40N7O17P3S	x	false	false
beta-Alanine	C00099	C3H7NO2	x	false	false
beta-Alanyl-L-arginine	C05340	C9H19N5O3	x	false	false
beta-Alanyl-L-lysine	C05341	C9H19N3O3	x	false	false
beta-Alanyl-N(pi)-methyl-L-histidine	C01262	C10H16N4O3	x	false	false
beta-Carotene	C02094	C40H56	x	false	false
beta-Citryl-L-glutamate	C20775	C11H15NO10	x	false	false
beta-D-Fructose	C02336	C6H12O6	x	false	false
beta-D-Fructose 1,6-bisphosphate	C05378	C6H14O12P2	x	false	false
beta-D-Fructose 2,6-bisphosphate	C00665	C6H14O12P2	x	false	false
beta-D-Fructose 6-phosphate	C05345	C6H13O9P	x	false	false
beta-D-Galactosyl-(1->4)-beta-D-glucosyl-(1<->1)-ceramide	C01290	C31H56NO13R	x	false	false
beta-D-Glucose	C00221	C6H12O6	x	false	false
beta-D-Glucose 6-phosphate	C01172	C6H13O9P	x	false	false
beta-D-Glucoside	C00963	C6H11O6R	x	false	false
beta-D-Glucosyl-(1<->1)-ceramide	C01190	C25H46NO8R	x	false	false
beta-D-Glucuronoside	C03033	C6H9O7R	x	false	false
beta-Sitosterol	C01753	C29H50O	x	false	false
Betaine	C00719	C5H11NO2	x	false	true	0.90554
Betaine aldehyde	C00576	C5H12NO	x	false	false
Bilirubin	C00486	C33H36N4O6	x	false	false
Bilirubin beta-diglucuronide	C05787	C45H52N4O18	x	false	false
Biliverdin	C00500	C33H34N4O6	x	false	false
Biocytin	C05552	C16H28N4O4S	x	false	false
Biotin	C00120	C10H16N2O3S	x	false	false
Biotinyl-5'-AMP	C05921	C20H28N7O9PS	x	false	false
Bromobenzene-2,3-oxide	C14840	C6H5BrO	x	false	false
Bromobenzene-3,4-oxide	C14839	C6H5BrO	x	false	false
But-2-enoyl-[acyl-carrier protein]	C04246	C4H5OSR	x	false	false
Butanoic acid	C00246	C4H8O2	x	false	false
Butanoyl-CoA	C00136	C25H42N7O17P3S	x	false	false
Butyryl-[acp]	C05745	C4H7OSR	x	false	false
Cadaverine	C01672	C5H14N2	x	false	false
Caffeine	C07481	C8H10N4O2	x	false	false
Calcidiol	C01561	C27H44O2	x	false	false
Calcitetrol	C18231	C27H44O4	x	false	false
Calcitriol	C01673	C27H44O3	x	false	false
Campesterol	C01789	C28H48O	x	false	false
Capecitabine (JAN/USAN/INN)	D01223	C15H22FN3O6	x	false	false
Carbamazepine (JP17/USP/INN)	D00252	C15H12N2O	x	false	false
Carbamazepine-10,11-epoxide	C07496	C15H12N2O2	x	false	false
Carbamoyl phosphate	C00169	CH4NO5P	x	false	false
Carboxyphosphamide	C07646	C7H15Cl2N2O4P	x	false	false
Cardiolipin	C05980	C13H18O17P2R4	x	false	false
Carnitine	C00487	C7H16NO3	x	false	false
Carnosine	C00386	C9H14N4O3	x	false	false
CDP	C00112	C9H15N3O11P2	x	false	false
CDP-choline	C00307	C14H26N4O11P2	x	false	false
CDP-diacylglycerol	C00269	C14H19N3O15P2R2	x	false	false
CDP-ethanolamine	C00570	C11H20N4O11P2	x	false	false
CDP-glycerol	C00513	C12H21N3O13P2	x	false	false
CDP-ribitol	C00789	C14H25N3O15P2	x	false	false
Cellobiose	C00185	C12H22O11	x	false	false
Cellodextrin	C01898	H2O(C6H10O5)n	x	false	false
Ceramide 1-phosphate	C02960	C19H37NO6PR	x	false	false
Cerebrosterol	C13550	C27H46O2	x	false	false
Chenodeoxycholate	C02528	C24H40O4	x	false	false
Chenodeoxycholoyl-CoA	C05337	C45H74N7O19P3S	x	false	false
Chitin	C00461	(C8H13NO5)n	x	false	false
Chitobiose	C01674	C16H28N2O11	x	false	false
Chloral	C14866	C2HCl3O	x	false	false
Chloral hydrate	C06899	C2H3Cl3O2	x	false	false
Chloroacetaldehyde	C06754	C2H3ClO	x	false	false
Chloroacetic acid	C06755	C2H3ClO2	x	false	false
Chloroacetyl chloride	C14859	C2H2Cl2O	x	false	false
Cholest-5-ene-3beta,26-diol	C15610	C27H46O2	x	false	false
Cholest-5-ene-3beta,7alpha,25-triol	C15520	C27H46O3	x	false	false
Cholesterol	C00187	C27H46O	x	false	false
Cholesterol ester	C02530	C28H45O2R	x	false	false
Cholesterol sulfate	C18043	C27H46O4S	x	false	false
Cholic acid	C00695	C24H40O5	x	false	false
Choline	C00114	C5H14NO	x	false	true	0.50262
Choline phosphate	C00588	C5H15NO4P	x	false	false
Choloyl-CoA	C01794	C45H74N7O20P3S	x	false	false
Chondroitin	C00401	(C14H21NO11)n	x	false	false
Cinnavalininate	C05640	C14H8N2O6	x	false	false
cis-2-Chloro-4-carboxymethylenebut-2-en-1,4-olide	C04706	C6H3ClO4	x	false	false
cis-3-Chloro-2-propene-1-ol	C06612	C3H5ClO	x	false	false
cis-3-Chloroacrylic acid	C06615	C3H3ClO2	x	false	false
cis-3-Chloroallyl aldehyde	C16348	C3H3ClO	x	false	false
cis-4-Hydroxy-D-proline	C03440	C5H9NO3	x	false	false
cis-4,5-Dihydroxycyclohexa-1(6),2-diene-1,2-dicarboxylate	C04783	C8H8O6	x	false	false
cis-Aconitate	C00417	C6H6O6	x	false	true	3.9295
cis,cis-3,6-Dodecadienoyl-CoA	C05280	C33H54N7O17P3S	x	false	false
Citalopram (USP/INN)	D07704	C20H21FN2O	x	false	false
Citalopram aldehyde	C16612	C18H14FNO2	x	false	false
Citalopram N-oxide	C16607	C20H21FN2O2	x	false	false
Citalopram propionic acid	C16610	C18H14FNO3	x	false	false
Citrate	C00158	C6H8O7	x	false	true	6.0458
CMP	C00055	C9H14N3O8P	x	false	false
CMP-2-aminoethylphosphonate	C05673	C11H20N4O10P2	x	false	false
CMP-N-acetylneuraminate	C00128	C20H31N4O16P	x	false	false
CMP-N-glycoloylneuraminate	C03691	C20H31N4O17P	x	false	false
CMP-N-trimethyl-2-aminoethylphosphonate	C05674	C14H27N4O10P2	x	false	false
CO2	C00011	CO2	x	false	false
CoA	C00010	C21H36N7O16P3S	x	false	false
Cob(I)alamin	C00853	C62H89CoN13O14P	x	false	false
Cob(I)yrinate a,c diamide	C06505	C45H61CoN6O12	x	false	false
Cobamide coenzyme	C00194	C72H100CoN18O17P	x	false	false
Cobinamide	C05774	C48H72CoN11O8	x	false	false
Cocaine	C01416	C17H21NO4	x	false	false
Codeine (USP)	D00195	C18H21NO3. H2O	x	false	false
Codeine-6-glucuronide	C16577	C24H29NO9	x	false	false
Coniferyl alcohol	C00590	C10H12O3	x	false	false
Coproporphyrin III	C05770	C36H38N4O8	x	false	false
Coproporphyrinogen I	C05768	C36H44N4O8	x	false	false
Coproporphyrinogen III	C03263	C36H44N4O8	x	false	false
Corticosterone	C02140	C21H30O4	x	false	false
Cortisol	C00735	C21H30O5	x	false	false
Cortisone	C00762	C21H28O5	x	false	false
Creatine	C00300	C4H9N3O2	x	false	false
Crotonoyl-CoA	C00877	C25H40N7O17P3S	x	false	false
CTP	C00063	C9H16N3O14P3	x	false	false
Cyclophosphamide (INN)	D07760	C7H15Cl2N2O2P	x	false	false
Cys-Gly	C01419	C5H10N2O3S	x	false	false
Cysteamine	C01678	C2H7NS	x	false	false
Cytidine	C00475	C9H13N3O5	x	false	false
Cytochrome c	C00524	C42H44FeN8O8S2R4	x	false	false
D-4'-Phosphopantothenate	C03492	C9H18NO8P	x	false	false
D-Arginine	C00792	C6H14N4O2	x	false	false
D-Aspartate	C00402	C4H7NO4	x	false	false
D-Erythrose 4-phosphate	C00279	C4H9O7P	x	false	false
D-Fructose	C00095	C6H12O6	x	false	false
D-Fructose 1-phosphate	C01094	C6H13O9P	x	false	false
D-Fructose 1,6-bisphosphate	C00354	C6H14O12P2	x	false	false
D-Fructose 6-phosphate	C00085	C6H13O9P	x	false	false
D-Gal alpha 1->6D-Gal alpha 1->6D-Glucose	C05404	C18H32O16	x	false	false
D-Galactose	C00124	C6H12O6	x	false	false
D-Glucarate	C00818	C6H10O8	x	false	false
D-Gluconic acid	C00257	C6H12O7	x	false	true	4.8862
D-Glucono-1,5-lactone	C00198	C6H10O6	x	false	false
D-Glucono-1,5-lactone 6-phosphate	C01236	C6H11O9P	x	false	false
D-Glucosamine	C00329	C6H13NO5	x	false	false
D-Glucosamine 6-phosphate	C00352	C6H14NO8P	x	false	false
D-Glucose	C00031	C6H12O6	x	false	false
D-Glucose 1-phosphate	C00103	C6H13O9P	x	false	false
D-Glucose 6-phosphate	C00092	C6H13O9P	x	false	false
D-Glucuronate	C00191	C6H10O7	x	false	false
D-Glucuronolactone	C02670	C6H8O6	x	false	false
D-Glutamate	C00217	C5H9NO4	x	false	false
D-Glutamine	C00819	C5H10N2O3	x	false	false
D-Glyceraldehyde	C00577	C3H6O3	x	false	false
D-Glyceraldehyde 3-phosphate	C00118	C3H7O6P	x	false	false
D-Glycerate	C00258	C3H6O4	x	false	false
D-Mannose	C00159	C6H12O6	x	false	false
D-Mannose 1-phosphate	C00636	C6H13O9P	x	false	false
D-Mannose 6-phosphate	C00275	C6H13O9P	x	false	false
D-myo-Inositol 1,3-bisphosphate	C04062	C6H14O12P2	x	false	false
D-myo-Inositol 1,4,5-trisphosphate	C01245	C6H15O15P3	x	false	false
D-myo-Inositol 3,4-bisphosphate	C04063	C6H14O12P2	x	false	false
D-Ornithine	C00515	C5H12N2O2	x	false	false
D-Proline	C00763	C5H9NO2	x	false	false
D-Ribitol 5-phosphate	C01068	C5H13O8P	x	false	false
D-Ribose	C00121	C5H10O5	x	false	true	1.5179
D-Ribose 5-phosphate	C00117	C5H11O8P	x	false	false
D-Ribulose 5-phosphate	C00199	C5H11O8P	x	false	false
D-Serine	C00740	C3H7NO3	x	false	false
D-Sorbitol	C00794	C6H14O6	x	false	false
D-Tagatose 1,6-bisphosphate	C03785	C6H14O12P2	x	false	false
D-Tagatose 6-phosphate	C01097	C6H13O9P	x	false	false
D-Urobilinogen	C05791	C33H42N4O6	x	false	false
D-Xylonolactone	C02266	C5H8O5	x	false	false
D-Xylose	C00181	C5H10O5	x	false	true	7.9055
D-Xylulose	C00310	C5H10O5	x	false	false
D-Xylulose 5-phosphate	C00231	C5H11O8P	x	false	false
dADP	C00206	C10H15N5O9P2	x	false	false
dAMP	C00360	C10H14N5O6P	x	false	false
dATP	C00131	C10H16N5O12P3	x	false	false
dCDP	C00705	C9H15N3O10P2	x	false	false
dCMP	C00239	C9H14N3O7P	x	false	false
dCTP	C00458	C9H16N3O13P3	x	false	false
Deamino-NAD+	C00857	C21H27N6O15P2	x	false	false
Decanoic acid	C01571	C10H20O2	x	false	false
Decanoyl-[acp]	C05755	C10H19OSR	x	false	false
Decanoyl-CoA	C05274	C31H54N7O17P3S	x	false	false
Dechloroethylcyclophosphamide	C16550	C5H12ClN2O2P	x	false	false
Dehydroalanine	C02218	C3H5NO2	x	false	false
Dehydrodolichol diphosphate	C05859	C20H36O7P2(C5H8)n	x	false	false
Dehydroepiandrosterone	C01227	C19H28O2	x	false	false
Dehydroepiandrosterone sulfate	C04555	C19H28O5S	x	false	false
Delta7-Avenasterol	C15782	C29H48O	x	false	false
Demethylcitalopram	C16608	C19H19FN2O	x	false	false
Deoxyadenosine	C00559	C10H13N5O3	x	false	false
Deoxycytidine	C00881	C9H13N3O4	x	false	false
Deoxyguanosine	C00330	C10H13N5O4	x	false	false
Deoxyinosine	C05512	C10H12N4O4	x	false	false
Deoxyribose	C01801	C5H10O4	x	false	false
Deoxyuridine	C00526	C9H12N2O5	x	false	false
Dephospho-CoA	C00882	C21H35N7O13P2S	x	false	false
Dermatan	C01490	(C14H21NO11)n	x	false	false
Desmosterol	C01802	C27H44O	x	false	false
Dextrin	C00721	(C12H20O10)n	x	false	false
dGDP	C00361	C10H15N5O10P2	x	false	false
dGMP	C00362	C10H14N5O7P	x	false	false
dGTP	C00286	C10H16N5O13P3	x	false	false
Diacylglyceryl-2-aminoethylphosphonate	C05675	C7H12NO7PR2	x	false	false
Diacylglyceryl-N-trimethyl-2-aminoethylphosphonate	C05676	C10H19NO7PR2	x	false	false
Didemethylcitalopram	C16609	C18H17FN2O	x	false	false
dIDP	C01344	C10H14N4O10P2	x	false	false
Digalactosyl-diacylglycerol	C06037	C17H26O15R2	x	false	false
Digalactosylceramide	C06126	C31H56NO13R	x	false	false
Digalactosylceramide sulfate	C06127	C31H56NO16SR	x	false	false
Dihydrobiopterin	C00268	C9H13N5O3	x	false	false
Dihydroceramide	C12126	C19H38NO3R	x	false	false
Dihydrofolate	C00415	C19H21N7O6	x	false	false
Dihydrolipoylprotein	C02972	C8H16NOS2R	x	false	false
Dihydropteroate	C00921	C14H14N6O3	x	false	false
Dihydrotestosterone	C03917	C19H30O2	x	false	false
Dimethyl selenide	C02535	C2H6Se	x	false	false
Dimethylallyl diphosphate	C00235	C5H12O7P2	x	false	false
dITP	C01345	C10H15N4O13P3	x	false	false
DNA	C00039	C10H17O8PR2(C5H8O5PR)n	x	false	false
Dodecanoic acid	C02679	C12H24O2	x	false	false
Dodecanoyl-[acyl-carrier protein]	C05223	C12H23OSR	x	false	false
Dolichol	C00381	C20H36O(C5H8)n	x	false	false
Dolichyl beta-D-glucosyl phosphate	C01246	C26H47O9P(C5H8)n	x	false	false
Dolichyl D-glucosyl phosphate	G10618	NA	x	false	false
Dolichyl diphosphate	C00621	C20H38O7P2(C5H8)n	x	false	false
Dolichyl phosphate	C00110	C20H37O4P(C5H8)n	x	false	false
Dolichyl phosphate D-mannose	G10617	NA	x	false	false
Dolichyl phosphate D-mannose	C03862	C26H47O9P(C5H8)n	x	false	false
Dopamine	C03758	C8H11NO2	x	false	false
Dopaquinone	C00822	C9H9NO4	x	false	false
Doxifluridine (JP17/INN)	D01309	C9H11FN2O5	x	false	false
DS 3	G00018	NA	x	false	false
dTDP	C00363	C10H16N2O11P2	x	false	false
dTMP	C00364	C10H15N2O8P	x	false	false
dTTP	C00459	C10H17N2O14P3	x	false	false
dUDP	C01346	C9H14N2O11P2	x	false	false
dUMP	C00365	C9H13N2O8P	x	false	false
dUTP	C00460	C9H15N2O14P3	x	false	false
DWA-2	G00872	NA	x	false	false
Ecgonine methyl ester	C12448	C10H17NO3	x	false	false
Eicosanoyl-CoA	C02041	C41H74N7O17P3S	x	false	false
Endoxifen	C16547	C25H27NO2	x	false	false
Enzyme N6-(dihydrolipoyl)lysine	C15973	C8H16NOS2R	x	false	false
Enzyme N6-(lipoyl)lysine	C15972	C8H14NOS2R	x	false	false
Enzyme N6-(S-propyldihydrolipoyl)lysine	C21018	C11H20NO2S2R	x	false	false
Epimelibiose	C05400	C12H22O11	x	false	false
Episterol	C15777	C28H46O	x	false	false
Estradiol-17beta	C00951	C18H24O2	x	false	false
Estradiol-17beta 3-glucuronide	C05503	C24H32O8	x	false	false
Estriol	C05141	C18H24O3	x	false	false
Estrone	C00468	C18H22O2	x	false	false
Estrone 3-sulfate	C02538	C18H22O5S	x	false	false
Estrone glucuronide	C11133	C24H30O8	x	false	false
Ethanol	C00469	C2H6O	x	false	false
Ethanolamine	C00189	C2H7NO	x	false	false
Ethanolamine phosphate	C00346	C2H8NO4P	x	false	false
Ethylene glycol	C01380	C2H6O2	x	false	false
Ethylene oxide	C06548	C2H4O	x	false	false
Etiocholan-3alpha-ol-17-one 3-glucuronide	C11136	C25H38O8	x	false	false
Etiocholanolone	C04373	C19H30O2	x	false	false
FAD	C00016	C27H33N9O15P2	x	false	false
Farnesylcysteine	C19691	C18H31NO2S	x	false	false
Fatty acid	C00162	CHO2R	x	false	false
Fe-coproporphyrin III	C21284	C36H36FeN4O8	x	false	false
Fe2+	C14818	Fe	x	false	false
Fe3+	C14819	Fe	x	false	false
Felbamate (USAN/INN)	D00536	C11H14N2O4	x	false	false
Ferricytochrome b5	C00996	NA	x	false	false
Ferrocytochrome b5	C00999	NA	x	false	false
Floxuridine (USP/INN)	D04197	C9H11FN2O5	x	false	false
Fluorouracil (JP17/USP/INN)	D00584	C4H3FN2O2	x	false	false
FMN	C00061	C17H21N4O9P	x	false	false
Folate	C00504	C19H19N7O6	x	false	false
Folinic acid	C03479	C20H23N7O7	x	false	false
Formaldehyde	C00067	CH2O	x	false	false
Formamidopyrimidine nucleoside triphosphate	C05922	C10H18N5O15P3	x	false	false
Formate	C00058	CH2O2	x	false	false
Formyl-5-hydroxykynurenamine	C05647	C10H12N2O3	x	false	false
Formyl-N-acetyl-5-methoxykynurenamine	C05642	C13H16N2O4	x	false	false
Formylanthranilate	C05653	C8H7NO3	x	false	false
Forssman antigen, IV3GalNAca-Gb4Cer	G00095	NA	x	false	false
Fuc-3'-isoLM1	G00048	NA	x	false	false
Fuc-Lc4Cer	G00046	NA	x	false	false
Fumarate	C00122	C4H4O4	x	false	false
GA1	G00124	NA	x	false	false
GA2	G00123	NA	x	false	false
Galactitol	C01697	C6H14O6	x	false	false
Galactosyl-1-alkyl-2-acylglycerol	C20859	C10H16O9R2	x	false	false
Galactosylceramide	C02686	C25H46NO8R	x	false	false
Galactosylgloboside	G00097	NA	x	false	false
gamma-L-Glutamyl-L-2-aminobutyrate	C21015	C9H16N2O5	x	false	false
gamma-L-Glutamyl-L-cysteine	C00669	C8H14N2O5S	x	false	true	41.217
gamma-Linolenoyl-CoA	C03035	C39H64N7O17P3S	x	false	false
GD1a	G00127	NA	x	false	false
GD1a	G00111	NA	x	false	false
GD1b	G00115	NA	x	false	false
GD1c	G00126	NA	x	false	false
GD2	G00114	NA	x	false	false
GD3	G00113	NA	x	false	false
GDP	C00035	C10H15N5O11P2	x	false	false
GDP-4-dehydro-6-deoxy-D-mannose	C01222	C16H23N5O15P2	x	false	false
GDP-D-mannose	G10614	NA	x	false	false
GDP-L-fucose	C00325	C16H25N5O15P2	x	false	false
GDP-mannose	C00096	C16H25N5O16P2	x	false	false
Gentisate aldehyde	C05585	C7H6O3	x	false	false
Geranyl diphosphate	C00341	C10H20O7P2	x	false	false
Geranylgeranyl diphosphate	C00353	C20H36O7P2	x	false	false
gl:G00003	G00003	NA	x	false	false
gl:G00004	G00004	NA	x	false	false
gl:G00005	G00005	NA	x	false	false
gl:G00006	G00006	NA	x	false	false
gl:G00007	G00007	NA	x	false	false
gl:G00008	G00008	NA	x	false	false
gl:G00009	G00009	NA	x	false	false
gl:G00010	G00010	NA	x	false	false
gl:G00011	G00011	NA	x	false	false
gl:G00012	G00012	NA	x	false	false
gl:G00013	G00013	NA	x	false	false
gl:G00014	G00014	NA	x	false	false
gl:G00015	G00015	NA	x	false	false
gl:G00016	G00016	NA	x	false	false
gl:G00017	G00017	NA	x	false	false
gl:G00019	G00019	NA	x	false	false
gl:G00020	G00020	NA	x	false	false
gl:G00021	G00021	NA	x	false	false
gl:G00022	G00022	NA	x	false	false
gl:G00025	G00025	NA	x	false	false
gl:G00026	G00026	NA	x	false	false
gl:G00027	G00027	NA	x	false	false
gl:G00028	G00028	NA	x	false	false
gl:G00029	G00029	NA	x	false	false
gl:G00031	G00031	NA	x	false	false
gl:G00032	G00032	NA	x	false	false
gl:G00038	G00038	NA	x	false	false
gl:G00040	G00040	NA	x	false	false
gl:G00043	G00043	NA	x	false	false
gl:G00057	G00057	NA	x	false	false
gl:G00072	G00072	NA	x	false	false
gl:G00073	G00073	NA	x	false	false
gl:G00074	G00074	NA	x	false	false
gl:G00077	G00077	NA	x	false	false
gl:G00081	G00081	NA	x	false	false
gl:G00082	G00082	NA	x	false	false
gl:G00083	G00083	NA	x	false	false
gl:G00084	G00084	NA	x	false	false
gl:G00085	G00085	NA	x	false	false
gl:G00086	G00086	NA	x	false	false
gl:G00103	G00103	NA	x	false	false
gl:G00104	G00104	NA	x	false	false
gl:G00143	G00143	NA	x	false	false
gl:G00144	G00144	NA	x	false	false
gl:G00145	G00145	NA	x	false	false
gl:G00146	G00146	NA	x	false	false
gl:G00147	G00147	NA	x	false	false
gl:G00148	G00148	NA	x	false	false
gl:G00149	G00149	NA	x	false	false
gl:G00154	G00154	NA	x	false	false
gl:G00155	G00155	NA	x	false	false
gl:G00156	G00156	NA	x	false	false
gl:G00157	G00157	NA	x	false	false
gl:G00158	G00158	NA	x	false	false
gl:G00159	G00159	NA	x	false	false
gl:G00160	G00160	NA	x	false	false
gl:G00162	G00162	NA	x	false	false
gl:G00163	G00163	NA	x	false	false
gl:G00164	G00164	NA	x	false	false
gl:G00171	G00171	NA	x	false	false
gl:G00526	G00526	NA	x	false	false
gl:G00711	G00711	NA	x	false	false
gl:G01391	G01391	NA	x	false	false
gl:G01945	G01945	NA	x	false	false
gl:G01977	G01977	NA	x	false	false
gl:G02632	G02632	NA	x	false	false
gl:G02977	G02977	NA	x	false	false
gl:G09660	G09660	NA	x	false	false
gl:G10526	G10526	NA	x	false	false
gl:G10595	G10595	NA	x	false	false
gl:G10596	G10596	NA	x	false	false
gl:G10597	G10597	NA	x	false	false
gl:G10598	G10598	NA	x	false	false
gl:G10599	G10599	NA	x	false	false
gl:G10665	G10665	NA	x	false	false
gl:G10694	G10694	NA	x	false	false
gl:G10770	G10770	NA	x	false	false
gl:G12336	G12336	NA	x	false	false
gl:G13026	G13026	NA	x	false	false
gl:G13027	G13027	NA	x	false	false
gl:G13028	G13028	NA	x	false	false
gl:G13034	G13034	NA	x	false	false
gl:G13035	G13035	NA	x	false	false
gl:G13036	G13036	NA	x	false	false
gl:G13037	G13037	NA	x	false	false
gl:G13038	G13038	NA	x	false	false
gl:G13039	G13039	NA	x	false	false
gl:G13040	G13040	NA	x	false	false
gl:G13041	G13041	NA	x	false	false
gl:G13042	G13042	NA	x	false	false
gl:G13043	G13043	NA	x	false	false
gl:G13044	G13044	NA	x	false	false
gl:G13056	G13056	NA	x	false	false
gl:G13057	G13057	NA	x	false	false
gl:G13058	G13058	NA	x	false	false
gl:G13073	G13073	NA	x	false	false
gl:G13074	G13074	NA	x	false	false
gl:G13087	G13087	NA	x	false	false
Globo-H	G00099	NA	x	false	false
Globoside	G00094	NA	x	false	false
Globotriaosylceramide	G00093	NA	x	false	false
Glutaminyl-tRNA	C02282	C20H29N7O12PR(C5H8O6PR)n	x	false	false
Glutaryl-[acp] methyl ester	C20375	C6H9O3SR	x	false	false
Glutaryl-CoA	C00527	C26H42N7O19P3S	x	false	false
Glutathione	C00051	C10H17N3O6S	x	false	true	0.75679
Glutathione disulfide	C00127	C20H32N6O12S2	x	false	true	248.51
Glutathione episulfonium ion	C14874	C12H20N3O6S	x	false	false
Glycerol	C00116	C3H8O3	x	false	false
Glycerone	C00184	C3H6O3	x	false	false
Glycerone phosphate	C00111	C3H7O6P	x	false	true	45.564
Glycine	C00037	C2H5NO2	x	false	false
Glycochenodeoxycholate	C05466	C26H43NO5	x	false	false
Glycocholate	C01921	C26H43NO6	x	false	false
Glycolate	C00160	C2H4O3	x	false	false
Glycyl-tRNA(Gly)	C02412	C12H20NO11PR2(C5H8O6PR)n	x	false	false
Glyoxylate	C00048	C2H2O3	x	false	false
GM1	G00110	NA	x	false	false
GM1b	G00125	NA	x	false	false
GM2	G00109	NA	x	false	false
GM3	G00108	NA	x	false	false
GM4	C06128	C36H63N2O16R	x	false	false
GMP	C00144	C10H14N5O8P	x	false	false
GQ1b	G00117	NA	x	false	false
GQ1balpha	G00129	NA	x	false	false
GT1a	G00112	NA	x	false	false
GT1aalpha	G00128	NA	x	false	false
GT1b	G00116	NA	x	false	false
GT1c	G00120	NA	x	false	false
GT2	G00119	NA	x	false	false
GT3	G00118	NA	x	false	false
GTP	C00044	C10H16N5O14P3	x	false	true	0.29203
Guaiacyl lignin	C15805	NA	x	false	false
Guanidinoacetate	C00581	C3H7N3O2	x	false	false
Guanine	C00242	C5H5N5O	x	false	false
Guanosine	C00387	C10H13N5O5	x	false	false
Guanosine 3'-diphosphate 5'-triphosphate	C04494	C10H18N5O20P5	x	false	false
Guanosine 3',5'-bis(diphosphate)	C01228	C10H17N5O17P4	x	false	false
HCO3-	C00288	HCO3	x	false	false
Heme	C00032	C34H32FeN4O4	x	false	false
Heme A	C15670	C49H56FeN4O6	x	false	false
Heme O	C15672	C49H58FeN4O5	x	false	false
Hemoglobin	C01708	NA	x	false	false
Heparan sulfate	C00925	(C12H15NO10(R1)(R2)3)n	x	false	false
Hexadecanoic acid	C00249	C16H32O2	x	false	false
Hexadecanoyl-[acp]	C05764	C16H31OSR	x	false	false
Hexanoyl-[acp]	C05749	C6H11OSR	x	false	false
Hexanoyl-CoA	C05270	C27H46N7O17P3S	x	false	false
Hippurate	C01586	C9H9NO3	x	false	false
Histamine	C00388	C5H9N3	x	false	false
Holo-[carboxylase]	C06250	C17H27N5O4SR2	x	false	false
Homocarnosine	C00884	C10H16N4O3	x	false	false
Homogentisate	C00544	C8H8O4	x	false	false
Homovanillate	C05582	C9H10O4	x	false	false
Hyaluronic acid	G10505	NA	x	false	false
Hydrogen peroxide	C00027	H2O2	x	false	false
Hydrogen selenide	C01528	H2Se	x	false	false
Hydrogen sulfide	C00283	H2S	x	false	false
Hydroxymethylbilane	C01024	C40H46N4O17	x	false	false
Hydroxyproline	C01157	C5H9NO3	x	false	false
Hydroxypyruvate	C00168	C3H4O4	x	false	false
Hydroxytamoxifen	C05011	C26H29NO2	x	false	false
Hypotaurine	C00519	C2H7NO2S	x	false	false
Hypoxanthine	C00262	C5H4N4O	x	false	false
Icosanoic acid	C06425	C20H40O2	x	false	false
IDP	C00104	C10H14N4O11P2	x	false	false
Ifosfamide (JAN/USP/INN)	D00343	C7H15Cl2N2O2P	x	false	false
iGb3-Cer	G00403	NA	x	false	false
iGb4-Cer	G00392	NA	x	false	false
III3,IV2Fuc-nLc4Cer	G00056	NA	x	false	false
III3Fuc-nLc4Cer	G00060	NA	x	false	false
III3Fuc-nLc6Cer	G00076	NA	x	false	false
Imidazole-4-acetaldehyde	C05130	C5H6N2O	x	false	false
Imidazole-4-acetate	C02835	C5H6N2O2	x	false	false
IMP	C00130	C10H13N4O8P	x	false	true	15.504
Indole-3-acetaldehyde	C00637	C10H9NO	x	false	false
Indole-3-acetate	C00954	C10H9NO2	x	false	false
Indole-5,6-quinone	C05579	C8H5NO2	x	false	false
Indolepyruvate	C00331	C11H9NO3	x	false	false
Inosine	C00294	C10H12N4O5	x	false	true	4.0301
Inositol 1-phosphate	C01177	C6H13O9P	x	false	false
Irinotecan (INN)	D08086	C33H38N4O6	x	false	false
Isocitrate	C00311	C6H8O7	x	false	true	21.408
Isofucosterol	C08821	C29H48O	x	false	false
Isomaltose	C00252	C12H22O11	x	false	false
Isoniazid (JP17/USP/INN)	D00346	C6H7N3O	x	false	false
Isopentenyl diphosphate	C00129	C5H12O7P2	x	false	false
ITP	C00081	C10H15N4O14P3	x	false	false
IV2Fuc-Lc4Cer	G00044	NA	x	false	false
IV2Fuc-nLc4Cer	G00055	NA	x	false	false
IV2Fuc,III4Fuc-Lc4Cer	G00045	NA	x	false	false
IV3NeuAc,III3Fuc-nLc4Cer	G00063	NA	x	false	false
IV4-alpha-Gal-Gb4Cer	G11492	NA	x	false	false
IV4Gala-nLc4-Cer	G00428	NA	x	false	false
L-1-Pyrroline-3-hydroxy-5-carboxylate	C04281	C5H7NO3	x	false	false
L-2-Amino-3-oxobutanoic acid	C03508	C4H7NO3	x	false	false
L-2-Aminoadipate	C00956	C6H11NO4	x	false	true	0.31381
L-2-Aminoadipate 6-semialdehyde	C04076	C6H11NO3	x	false	false
L-3-Aminoisobutanoate	C03284	C4H9NO2	x	false	false
L-4-Hydroxyglutamate semialdehyde	C05938	C5H9NO4	x	false	false
L-Adrenaline	C00788	C9H13NO3	x	false	false
L-Alanine	C00041	C3H7NO2	x	false	true	1.6943
L-Alanyl-tRNA	C00886	C13H22NO11PR2(C5H8O6PR)n	x	false	false
L-alpha-Acetyl-N-normethadol	C16661	C22H29NO2	x	false	false
L-alpha-Acetyl-N,N-dinormethadol	C16662	C21H27NO2	x	false	false
L-Amino acid	C00151	C2H4NO2R	x	false	false
L-Arabinose	C00259	C5H10O5	x	false	false
L-Arabitol	C00532	C5H12O5	x	false	false
L-Arginine	C00062	C6H14N4O2	x	false	true	1.4615
L-Arginyl-tRNA(Arg)	C02163	C21H33N9O11PR(C5H8O6PR)n	x	false	false
L-Asparagine	C00152	C4H8N2O3	x	false	true	0.64688
L-Asparaginyl-tRNA(Asn)	C03402	C14H23N2O12PR2(C5H8O6PR)n	x	false	false
L-Aspartate	C00049	C4H7NO4	x	false	true	1.3129
L-Aspartyl-tRNA(Asn)	C06113	C14H22NO13PR2(C5H8O6PR)n	x	false	false
L-Aspartyl-tRNA(Asp)	C02984	C14H22NO13PR2(C5H8O6PR)n	x	false	false
L-Citrulline	C00327	C6H13N3O3	x	false	false
L-Cystathionine	C02291	C7H14N2O4S	x	false	false
L-Cysteate	C00506	C3H7NO5S	x	false	false
L-Cysteine	C00097	C3H7NO2S	x	false	true	0.50912
L-Cysteinyl-tRNA(Cys)	C03125	C18H26N6O11PSR(C5H8O6PR)n	x	false	false
L-Cystine	C00491	C6H12N2O4S2	x	false	false
L-Dopachrome	C01693	C9H7NO4	x	false	false
L-erythro-4-Hydroxyglutamate	C05947	C5H9NO5	x	false	false
L-Formylkynurenine	C02700	C11H12N2O4	x	false	false
L-Fuconate	C01720	C6H12O6	x	false	false
L-Fucose 1-phosphate	C02985	C6H13O8P	x	false	false
L-Glutamate	C00025	C5H9NO4	x	false	true	0.3467
L-Glutamate 5-semialdehyde	C01165	C5H9NO3	x	false	false
L-Glutamine	C00064	C5H10N2O3	x	false	true	1.7704
L-Glutamyl 5-phosphate	C03287	C5H10NO7P	x	false	false
L-Glutamyl-tRNA(Gln)	C06112	C20H28N6O13PR(C5H8O6PR)n	x	false	false
L-Glutamyl-tRNA(Glu)	C02987	C20H28N6O13PR(C5H8O6PR)n	x	false	false
L-Gulonate	C00800	C6H12O7	x	false	false
L-Gulono-1,4-lactone	C01040	C6H10O6	x	false	false
L-Histidine	C00135	C6H9N3O2	x	false	true	1.2449
L-Histidyl-tRNA(His)	C02988	C16H24N3O11PR2(C5H8O6PR)n	x	false	false
L-Homocysteine	C00155	C4H9NO2S	x	false	true	0.042142
L-Hydroxylysine	C16741	C6H14N2O3	x	false	false
L-Isoleucine	C00407	C6H13NO2	x	false	false
L-Isoleucyl-tRNA(Ile)	C03127	C21H32N6O11PR(C5H8O6PR)n	x	false	false
L-Kynurenine	C00328	C10H12N2O3	x	false	false
L-Leucine	C00123	C6H13NO2	x	false	true	1.1838
L-Leucyl-tRNA	C02047	C21H32N6O11PR(C5H8O6PR)n	x	false	false
L-Lysine	C00047	C6H14N2O2	x	false	false
L-Lysyl-tRNA	C01931	C16H29N2O11PR2(C5H8O6PR)n	x	false	false
L-Metanephrine	C05588	C10H15NO3	x	false	false
L-Methionine	C00073	C5H11NO2S	x	false	true	1.3184
L-Methionyl-tRNA	C02430	C20H30N6O11PSR(C5H8O6PR)n	x	false	false
L-Noradrenaline	C00547	C8H11NO3	x	false	false
L-Normetanephrine	C05589	C9H13NO3	x	false	false
L-Ornithine	C00077	C5H12N2O2	x	false	false
L-Palmitoylcarnitine	C02990	C23H45NO4	x	false	false
L-Phenylalanine	C00079	C9H11NO2	x	false	true	1.1856
L-Phenylalanyl-tRNA(Phe)	C03511	C19H26NO11PR2(C5H8O6PR)n	x	false	false
L-Pipecolate	C00408	C6H11NO2	x	false	false
L-Proline	C00148	C5H9NO2	x	false	true	0.40953
L-Prolyl-tRNA(Pro)	C02702	C15H24NO11PR2(C5H8O6PR)n	x	false	false
L-Selenocysteine	C05688	C3H7NO2Se	x	false	false
L-Selenocysteinyl-tRNA(Sec)	C06482	C13H22NO11PSeR2(C5H8O6PR)n	x	false	false
L-Selenomethionine	C05335	C5H11NO2Se	x	false	false
L-Serine	C00065	C3H7NO3	x	false	true	0.30164
L-Seryl-tRNA(Sec)	C06481	C13H22NO12PR2(C5H8O6PR)n	x	false	false
L-Seryl-tRNA(Ser)	C02553	C13H22NO12PR2(C5H8O6PR)n	x	false	false
L-Threonine	C00188	C4H9NO3	x	false	false
L-Threonyl-tRNA(Thr)	C02992	C14H24NO12PR2(C5H8O6PR)n	x	false	false
L-Tryptophan	C00078	C11H12N2O2	x	false	true	1.1822
L-Tryptophanyl-tRNA(Trp)	C03512	C26H31N7O11PR(C5H8O6PR)n	x	false	false
L-Tyrosine	C00082	C9H11NO3	x	false	true	3.9408
L-Tyrosyl-tRNA(Tyr)	C02839	C24H30N6O12PR(C5H8O6PR)n	x	false	false
L-Valine	C00183	C5H11NO2	x	false	false
L-Valyl-tRNA(Val)	C02554	C20H30N6O11PR(C5H8O6PR)n	x	false	false
L-Xylulose	C00312	C5H10O5	x	false	false
Lactose	C00243	C12H22O11	x	false	false
Lactosylceramide	G00092	NA	x	false	false
Lanosterol	C01724	C30H50O	x	false	false
Lathosterol	C01189	C27H46O	x	false	false
Lauroyl-CoA	C01832	C33H58N7O17P3S	x	false	false
Lc3Cer	G00036	NA	x	false	false
Lc4Cer	G00037	NA	x	false	false
Leukotriene A4	C00909	C20H30O3	x	false	false
Leukotriene B4	C02165	C20H32O4	x	false	false
Leukotriene C4	C02166	C30H47N3O9S	x	false	false
Leukotriene D4	C05951	C25H40N2O6S	x	false	false
Levomethadyl acetate (USAN)	D04716	C23H31NO2	x	false	false
Lidocaine (JP17/USP/INN)	D00358	C14H22N2O	x	false	false
Linoleate	C01595	C18H32O2	x	false	false
Linoleoyl-CoA	C02050	C39H66N7O17P3S	x	false	false
Lipoyl-[acp]	C16239	C8H13OS3R	x	false	false
Lipoyl-AMP	C16238	C18H26N5O8PS2	x	false	false
Lipoylprotein	C02051	C8H14NOS2R	x	false	false
Long-chain acyl-CoA	C02843	C23H38N7O17P3S(CH2)2n	x	false	false
Long-chain fatty acid	C00638	C3H5O2R	x	false	false
Malonyl-[acp] methyl ester	C19673	C4H5O3SR	x	false	false
Malonyl-[acyl-carrier protein]	C01209	C3H3O3SR	x	false	false
Malonyl-CoA	C00083	C24H38N7O19P3S	x	false	false
Maltodextrin	C01935	H2O(C6H10O5)n	x	false	false
Maltose	C00208	C12H22O11	x	false	false
Melatonin	C01598	C13H16N2O2	x	false	false
Melibiitol	C05399	C12H24O11	x	false	false
Melibiose	C05402	C12H22O11	x	false	false
Menaquinol	C05819	C16H18O2(C5H8)n	x	false	false
Menaquinone	C00828	C16H16O2(C5H8)n	x	false	false
Mercaptopurine (INN)	D04931	C5H4N4S	x	false	false
Mercaptopyruvate	C00957	C3H4O3S	x	false	false
Methadone (BAN)	D08195	C21H27NO	x	false	false
Methaneselenol	C05703	CH4Se	x	false	false
Methylglyoxal	C00546	C3H4O2	x	false	false
Methylimidazole acetaldehyde	C05827	C6H8N2O	x	false	false
Methylimidazoleacetic acid	C05828	C6H8N2O2	x	false	false
Methylmalonate	C02170	C4H6O4	x	false	false
Methylselenic acid	C18902	CH4O2Se	x	false	false
Methylselenopyruvate	C18904	C4H6O3Se	x	false	false
Molybdoenzyme molybdenum cofactor	C18237	C10H12MoN5O8PS2	x	false	false
Molybdopterin	C05924	C10H14N5O6PS2	x	false	false
Monoethylglycinexylidide	C16561	C12H18N2O	x	false	false
Monolysocardiolipin	C18129	C12H19O16P2R3	x	false	false
Monosialylgalactosylgloboside	G00098	NA	x	false	false
Morphine (BAN)	D08233	C17H19NO3	x	false	false
Morphine-3-glucuronide	C16643	C23H27NO9	x	false	false
Morphine-6-glucuronide	C16578	C23H27NO9	x	false	false
myo-Inositol	C00137	C6H12O6	x	false	false
myo-Inositol 4-phosphate	C03546	C6H13O9P	x	false	false
N-((R)-Pantothenoyl)-L-cysteine	C04079	C12H22N2O6S	x	false	false
N-(L-Arginino)succinate	C03406	C10H18N4O6	x	false	false
N-Acetyl-alpha-D-glucosamine 1-phosphate	C04501	C8H16NO9P	x	false	false
N-Acetyl-D-glucosamine	C00140	C8H15NO6	x	false	false
N-Acetyl-D-glucosamine 6-phosphate	C00357	C8H16NO9P	x	false	false
N-Acetyl-D-glucosaminyldiphosphodolichol	G00001	NA	x	false	false
N-Acetyl-D-mannosamine	C00645	C8H15NO6	x	false	false
N-Acetyl-D-mannosamine 6-phosphate	C04257	C8H16NO9P	x	false	false
N-Acetyl-L-aspartate	C01042	C6H9NO5	x	false	false
N-Acetyl-L-glutamate	C00624	C7H11NO5	x	false	false
N-Acetylaspartylglutamate	C12270	C11H16N2O8	x	false	false
N-Acetylaspartylglutamylglutamate	C20776	C16H23N3O11	x	false	false
N-Acetylisoniazid	C07585	C8H9N3O2	x	false	false
N-Acetylneuraminate	C00270	C11H19NO9	x	false	false
N-Acetylneuraminate 9-phosphate	C06241	C11H20NO12P	x	false	false
N-Acetylornithine	C00437	C7H14N2O3	x	false	false
N-Acetylputrescine	C02714	C6H14N2O	x	false	false
N-Acetylserotonin	C00978	C12H14N2O2	x	false	false
N-Acylsphingosine	C00195	C19H36NO3R	x	false	false
N-Carbamoyl-L-aspartate	C00438	C5H8N2O5	x	false	false
N-Desmethyltamoxifen	C16546	C25H27NO	x	false	false
N-Formimino-L-glutamate	C00439	C6H10N2O4	x	false	false
N-Formyl-L-aspartate	C01044	C5H7NO5	x	false	false
N-Glycoloyl-neuraminate	C03410	C11H19NO10	x	false	false
N-Methylhistamine	C05127	C6H11N3	x	false	false
N-Methylputrescine	C02723	C5H14N2	x	false	false
N-Methylserotonin	C06212	C11H14N2O	x	false	false
N-Methyltryptamine	C06213	C11H14N2	x	false	false
N-Trimethyl-2-aminoethylphosphonate	C06459	C5H15NO3P	x	false	false
N,N-Didesmethyltamoxifen	C16548	C24H25NO	x	false	false
N,N-Dimethylglycine	C01026	C4H9NO2	x	false	false
N,N'-Chitobiosyldiphosphodolichol	G00002	NA	x	false	false
N,N'-Diacetylhydrazine	C16622	C4H8N2O2	x	false	false
N(omega)-Hydroxyarginine	C05933	C6H14N4O3	x	false	false
N(pi)-Methyl-L-histidine	C01152	C7H11N3O2	x	false	false
N1-Methyl-2-pyridone-5-carboxamide	C05842	C7H8N2O2	x	false	false
N1-Methyl-4-pyridone-5-carboxamide	C05843	C7H8N2O2	x	false	false
N4-Acetylaminobutanal	C05936	C6H11NO2	x	false	false
N6-(1,2-Dicarboxyethyl)-AMP	C03794	C14H18N5O11P	x	false	false
N6-(L-1,3-Dicarboxypropyl)-L-lysine	C00449	C11H20N2O6	x	false	false
N6,N6,N6-Trimethyl-L-lysine	C03793	C9H20N2O2	x	false	false
NAD+	C00003	C21H28N7O14P2	x	false	true	0.051139
NADP+	C00006	C21H29N7O17P3	x	false	false
NADPH	C00005	C21H30N7O17P3	x	false	false
Naphthalene	C00829	C10H8	x	false	false
Naphthalene-1,2-diol	C03012	C10H8O2	x	false	false
Nicotinamide	C00153	C6H6N2O	x	false	true	0.42609
Nicotinamide D-ribonucleotide	C00455	C11H15N2O8P	x	false	false
Nicotinamide-beta-riboside	C03150	C11H15N2O5	x	false	false
Nicotinate	C00253	C6H5NO2	x	false	false
Nicotinate D-ribonucleoside	C05841	C11H14NO6	x	false	false
Nicotinate D-ribonucleotide	C01185	C11H15NO9P	x	false	false
Nitric oxide	C00533	NO	x	false	false
nLc5Cer	G00051	NA	x	false	false
nLc5Cer	G00066	NA	x	false	false
nLc6Cer	G00067	NA	x	false	false
nLc7Cer	G00068	NA	x	false	false
nLc8Cer	G00069	NA	x	false	false
NOR2 antigen	G13081	NA	x	false	false
Norcodeine	C16576	C17H19NO3	x	false	false
NORint	G13080	NA	x	false	false
NPC	C16543	C28H30N4O6	x	false	false
O-1-Alk-1-enyl-2-acyl-sn-glycero-3-phosphoethanolamine	C04756	C8H14NO7PR2	x	false	false
O-Alkylglycerone phosphate	C03715	C3H6O6PR	x	false	false
O-Phospho-4-hydroxy-L-threonine	C06055	C4H10NO7P	x	false	false
O-Phospho-L-serine	C01005	C3H8NO6P	x	false	false
O-Phosphoseryl-tRNA(Sec)	C16638	C13H23NO15P2R2(C5H8O6PR)n	x	false	false
Obtusifoliol	C01943	C30H50O	x	false	false
Octadecanoic acid	C01530	C18H36O2	x	false	false
Octadecanoyl-[acyl-carrier protein]	C04088	C18H35OSR	x	false	false
Octanoic acid	C06423	C8H16O2	x	false	false
Octanoyl-[acp]	C05752	C8H15OSR	x	false	false
Octanoyl-CoA	C01944	C29H50N7O17P3S	x	false	false
Oleoyl-CoA	C00510	C39H68N7O17P3S	x	false	false
omega-Hydroxy fatty acid	C03547	H2CO3(CH2)n	x	false	false
OPC4-CoA	C16335	C35H56N7O18P3S	x	false	false
OPC6-CoA	C16331	C37H60N7O18P3S	x	false	false
OPC8-CoA	C16327	C39H64N7O18P3S	x	false	false
Ophthalmate	C21016	C11H19N3O6	x	false	false
Orotate	C00295	C5H4N2O4	x	false	false
Orotidine 5'-phosphate	C01103	C10H13N2O11P	x	false	false
Oxaloacetate	C00036	C4H4O5	x	false	false
Oxalosuccinate	C05379	C6H6O7	x	false	false
Oxygen	C00007	O2	x	false	false
p-Hydroxyfelbamate	C16584	C11H14N2O5	x	false	false
p-Hydroxyphenyl lignin	C15804	NA	x	false	false
P1,P3-Bis(5'-adenosyl) triphosphate	C06197	C20H27N10O16P3	x	false	false
P1,P4-Bis(5'-adenosyl)tetraphosphate	C01260	C20H28N10O19P4	x	false	false
P1,P4-Bis(5'-guanosyl) tetraphosphate	C01261	C20H28N10O21P4	x	false	false
P1,P4-Bis(5'-uridyl) tetraphosphate	C06198	C18H26N4O23P4	x	false	false
P1,P4-Bis(5'-xanthosyl) tetraphosphate	C04392	C20H26N8O23P4	x	false	false
Palmitoyl-CoA	C00154	C37H66N7O17P3S	x	false	false
Pantetheine	C00831	C11H22N2O4S	x	false	false
Pantetheine 4'-phosphate	C01134	C11H23N2O7PS	x	false	false
Pantothenate	C00864	C9H17NO5	x	false	false
Paragloboside	G00050	NA	x	false	false
Peptide	C00012	C2H4NO2R(C2H2NOR)n	x	false	false
Phenethylamine	C05332	C8H11N	x	false	false
Phenylacetaldehyde	C00601	C8H8O	x	false	false
Phenylacetic acid	C07086	C8H8O2	x	false	false
Phenylacetyl-CoA	C00582	C29H42N7O17P3S	x	false	false
Phenylacetylglycine	C05598	C10H11NO3	x	false	false
Phenylpyruvate	C00166	C9H8O3	x	false	false
Phosphatidate	C00416	C5H7O8PR2	x	false	false
Phosphatidyl-N-dimethylethanolamine	C04308	C9H16NO8PR2	x	false	false
Phosphatidyl-N-methylethanolamine	C01241	C8H14NO8PR2	x	false	false
Phosphatidylcholine	C00157	C10H18NO8PR2	x	false	false
Phosphatidylethanolamine	C00350	C7H12NO8PR2	x	false	false
Phosphatidylglycerol	C00344	C8H13O10PR2	x	false	false
Phosphatidylglycerophosphate	C03892	C8H14O13P2R2	x	false	false
Phosphatidylinositol-3,4,5-trisphosphate	C05981	C11H20O22P4R2	x	false	false
Phosphatidylserine	C02737	C8H12NO10PR2	x	false	false
Phosphocreatine	C02305	C4H10N3O5P	x	false	true	0.23734
Phosphoenolpyruvate	C00074	C3H5O6P	x	false	false
Phthalate	C01606	C8H6O4	x	false	false
Phylloquinol	C03313	C31H48O2	x	false	false
Phylloquinone	C02059	C31H46O2	x	false	false
Phytic acid	C01204	C6H18O24P6	x	false	false
Phytoceramide	C12145	C19H38NO4R	x	false	false
Phytosphingosine	C12144	C18H39NO3	x	false	false
Pidolic acid	C01879	C5H7NO3	x	false	false
Polysulfide	C19692	H2Sn	x	false	false
Porphobilinogen	C00931	C10H14N2O4	x	false	false
Precursor Z	C18239	C10H14N5O8P	x	false	false
Pregnanolone	C05480	C21H34O2	x	false	false
Pregnenolone	C01953	C21H32O2	x	false	false
Presqualene diphosphate	C03428	C30H52O7P2	x	false	false
Primary alcohol	C00226	CH3OR	x	false	false
Procollagen 5-hydroxy-L-lysine	C01211	C7H13N3O3R2	x	false	false
Progesterone	C00410	C21H30O2	x	false	false
Propanoate	C00163	C3H6O2	x	false	false
Propanoyl-CoA	C00100	C24H40N7O17P3S	x	false	false
Propenoyl-CoA	C00894	C24H38N7O17P3S	x	false	false
Propionyladenylate	C05983	C13H18N5O8P	x	false	false
Prostaglandin D2	C00696	C20H32O5	x	false	false
Prostaglandin E2	C00584	C20H32O5	x	false	false
Prostaglandin F2alpha	C00639	C20H34O5	x	false	false
Prostaglandin G2	C05956	C20H32O6	x	false	false
Prostaglandin H2	C00427	C20H32O5	x	false	false
Prostaglandin I2	C01312	C20H32O5	x	false	false
Protein asparagine	C03021	C5H7N3O3R2	x	false	false
Protein C-terminal S-farnesyl-L-cysteine	C04506	C20H33N2O3SR(C2H2NOR)n	x	false	false
Protein C-terminal S-farnesyl-L-cysteine methyl ester	C04748	C21H35N2O3SR(C2H2NOR)n	x	false	false
Protein lysine	C02188	C7H13N3O2R2	x	false	false
Protein N6-(lipoyl)lysine	C16237	C8H14NOS2R	x	false	false
Protein N6-(octanoyl)lysine	C16236	C8H16NOR	x	false	false
Protein N6-methyl-L-lysine	C05544	C8H15N3O2R2	x	false	false
Protein N6,N6-dimethyl-L-lysine	C05545	C9H17N3O2R2	x	false	false
Protein N6,N6,N6-trimethyl-L-lysine	C05546	C10H20N3O2R2	x	false	false
Protoporphyrin	C02191	C34H34N4O4	x	false	false
Protoporphyrinogen IX	C01079	C34H40N4O4	x	false	false
Putrescine	C00134	C4H12N2	x	false	false
PX2	G00889	NA	x	false	false
Pyridoxal	C00250	C8H9NO3	x	false	false
Pyridoxal phosphate	C00018	C8H10NO6P	x	false	false
Pyridoxamine	C00534	C8H12N2O2	x	false	false
Pyridoxamine phosphate	C00647	C8H13N2O5P	x	false	false
Pyridoxine	C00314	C8H11NO3	x	false	false
Pyridoxine phosphate	C00627	C8H12NO6P	x	false	false
Pyruvate	C00022	C3H4O3	x	false	true	2.0292
Quinolinate	C03722	C7H5NO4	x	false	false
R-S-Cysteinylglycine	C05729	C5H9N2O3SR	x	false	false
R-S-Glutathione	C02320	C10H16N3O6SR	x	false	false
Raffinose	C00492	C18H32O16	x	false	false
Reduced riboflavin	C01007	C17H22N4O6	x	false	false
Retinal	C00376	C20H28O	x	false	false
Retinoate	C00777	C20H28O2	x	false	false
Retinol	C00473	C20H30O	x	false	false
Retinyl ester	C02075	C21H29O2R	x	false	false
Riboflavin	C00255	C17H20N4O6	x	false	false
RNA	C00046	C10H18O13P2R2(C5H8O6PR)n	x	false	false
RX	C01322	XR	x	false	false
S-(1,2-Dichlorovinyl)glutathione	C14868	C12H17Cl2N3O6S	x	false	false
S-(2-Chloroacetyl)glutathione	C14864	C12H18ClN3O7S	x	false	false
S-(2,2-Dichloro-1-hydroxy)ethyl glutathione	C14861	C12H19Cl2N3O7S	x	false	false
S-(Formylmethyl)glutathione	C14871	C12H19N3O7S	x	false	false
S-Adenosyl-L-homocysteine	C00021	C14H20N6O5S	x	false	false
S-Adenosyl-L-methionine	C00019	C15H22N6O5S	x	false	false
S-Adenosylmethioninamine	C01137	C14H23N6O3S	x	false	false
S-Aminomethyldihydrolipoylprotein	C01242	C9H19N2OS2R	x	false	false
S-Farnesyl protein	C20120	C26H39N5O6SR4(C2H2NOR)n	x	false	false
S-Methyl-5-thio-D-ribose 1-phosphate	C04188	C6H13O7PS	x	false	false
S-Methyl-5-thio-D-ribulose 1-phosphate	C04582	C6H13O7PS	x	false	false
S-Substituted L-cysteine	C05726	C3H6NO2SR	x	false	false
S-Substituted N-acetyl-L-cysteine	C05727	C5H8NO3SR	x	false	false
Sarcosine	C00213	C3H7NO2	x	false	true	1.5386
Se-Methyl-L-selenocysteine	C05689	C4H9NO2Se	x	false	false
Secalciferol	C07712	C27H44O3	x	false	false
Sedoheptulose 1,7-bisphosphate	C00447	C7H16O13P2	x	false	false
Sedoheptulose 7-phosphate	C05382	C7H15O10P	x	false	true	94.888
Selenate	C05697	H2SeO4	x	false	false
Selenite	C05684	SeO3	x	false	false
Selenohomocysteine	C05698	C4H9NO2Se	x	false	false
Selenomethionyl-tRNA(Met)	C05336	C20H30N6O11PSeR(C5H8O6PR)n	x	false	false
Selenophosphoric acid	C05172	H3PO3Se	x	false	false
Seminolipid	C20825	C10H16O12SR2	x	false	false
Serotonin	C00780	C10H12N2O	x	false	false
Sialyl-3-paragloboside	G00062	NA	x	false	false
Sialyl-Tn antigen	G00035	NA	x	false	false
Sinapyl alcohol	C02325	C11H14O4	x	false	false
SN-38	C11173	C22H20N2O5	x	false	false
sn-Glycero-3-phosphocholine	C00670	C8H21NO6P	x	false	false
sn-Glycero-3-phosphoethanolamine	C01233	C5H14NO6P	x	false	false
sn-Glycerol 3-phosphate	C00093	C3H9O6P	x	false	false
SN38 glucuronide	C11376	C28H28N2O11	x	false	false
Spermidine	C00315	C7H19N3	x	false	false
Spermine	C00750	C10H26N4	x	false	false
Sphinganine	C00836	C18H39NO2	x	false	false
Sphinganine 1-phosphate	C01120	C18H40NO5P	x	false	false
Sphingomyelin	C00550	C24H49N2O6PR	x	false	false
Sphingosine	C00319	C18H37NO2	x	false	false
Sphingosine 1-phosphate	C06124	C18H38NO5P	x	false	false
Squalene	C00751	C30H50	x	false	false
Stachyose	C01613	C24H42O21	x	false	false
Starch	C00369	(C12H20O10)n	x	false	false
Stearidonic acid	C16300	C18H28O2	x	false	false
Stearoyl-CoA	C00412	C39H70N7O17P3S	x	false	false
Succinate	C00042	C4H6O4	x	false	false
Succinate semialdehyde	C00232	C4H6O3	x	false	false
Succinyl-CoA	C00091	C25H40N7O19P3S	x	false	false
Sucrose	C00089	C12H22O11	x	false	false
Sulfate	C00059	H2SO4	x	false	false
Sulfatide	C06125	C25H46NO11SR	x	false	false
Sulfite	C00094	H2SO3	x	false	false
Sulfur	C00087	S	x	false	false
Syringyl lignin	C15806	NA	x	false	false
T antigen	G00024	NA	x	false	false
Tamoxifen (INN)	D08559	C26H29NO	x	false	false
Tamoxifen N-oxide	C16545	C26H29NO2	x	false	false
Taurine	C00245	C2H7NO3S	x	false	false
Taurochenodeoxycholate	C05465	C26H45NO6S	x	false	false
Taurocholate	C05122	C26H45NO7S	x	false	false
TCE epoxide	C11148	C2HCl3O	x	false	false
Tegafur (JP17/USAN/INN)	D01244	C8H9FN2O3	x	false	false
Testosterone	C00535	C19H28O2	x	false	false
Testosterone glucuronide	C11134	C25H36O8	x	false	false
Tetradecanoic acid	C06424	C14H28O2	x	false	false
Tetradecanoyl-[acp]	C05761	C14H27OSR	x	false	false
Tetradecanoyl-CoA	C02593	C35H62N7O17P3S	x	false	false
Tetrahydrobiopterin	C00272	C9H15N5O3	x	false	false
Tetrahydrocorticosterone	C05476	C21H34O4	x	false	false
Tetrahydrocortisone	C05470	C21H32O5	x	false	false
Tetrahydrofolate	C00101	C19H23N7O6	x	false	false
Theobromine	C07480	C7H8N4O2	x	false	false
THF-L-glutamate	C09332	C24H30N8O9	x	false	false
THF-polyglutamate	C03541	C24H30N8O9(C5H7NO3)n-2	x	false	false
Thiamin diphosphate	C00068	C12H19N4O7P2S	x	false	false
Thiamin monophosphate	C01081	C12H18N4O4PS	x	false	false
Thiamin triphosphate	C03028	C12H20N4O10P3S	x	false	false
Thiamine	C00378	C12H17N4OS	x	false	false
Thio-molybdenum cofactor	C21486	C10H12MoN5O7PS3	x	false	false
Thiocysteine	C01962	C3H7NO2S2	x	false	false
Thiosulfate	C00320	HS2O3	x	false	false
Thromboxane A2	C02198	C20H32O5	x	false	false
Thymidine	C00214	C10H14N2O5	x	false	false
Thymine	C00178	C5H6N2O2	x	false	false
Thyroxine	C01829	C15H11I4NO4	x	false	false
Tioguanine (INN)	D08603	C5H5N5S	x	false	false
Tn antigen	G00023	NA	x	false	false
trans-2-Enoyl-OPC4-CoA	C16336	C35H54N7O18P3S	x	false	false
trans-2-Enoyl-OPC6-CoA	C16332	C37H58N7O18P3S	x	false	false
trans-2-Enoyl-OPC8-CoA	C16328	C39H62N7O18P3S	x	false	false
trans-2,3-Dehydroacyl-CoA	C00658	C24H37N7O17P3SR	x	false	false
trans-3-Chloro-2-propene-1-ol	C06611	C3H5ClO	x	false	false
trans-3-Chloroacrylic acid	C06614	C3H3ClO2	x	false	false
trans-3-Chloroallyl aldehyde	C06613	C3H3ClO	x	false	false
trans-3-Hydroxy-L-proline	C05147	C5H9NO3	x	false	false
trans-3,4-Dihydro-3,4-dihydroxy-7,12-dimethylbenz[a]anthracene	C19490	C20H18O2	x	false	false
trans-5,6-Dihydro-5,6-dihydroxy-7,12-dimethylbenz[a]anthracene	C19607	C20H18O2	x	false	false
trans-Dec-2-enoyl-[acp]	C05754	C10H17OSR	x	false	false
trans-Dec-2-enoyl-CoA	C05275	C31H52N7O17P3S	x	false	false
trans-Dodec-2-enoyl-[acp]	C05758	C12H21OSR	x	false	false
trans-Hex-2-enoyl-[acp]	C05748	C6H9OSR	x	false	false
trans-Hex-2-enoyl-CoA	C05271	C27H44N7O17P3S	x	false	false
trans-Hexadec-2-enoyl-[acp]	C05763	C16H29OSR	x	false	false
trans-Hexadec-2-enoyl-CoA	C05272	C37H64N7O17P3S	x	false	false
trans-Oct-2-enoyl-[acp]	C05751	C8H13OSR	x	false	false
trans-Oct-2-enoyl-CoA	C05276	C29H48N7O17P3S	x	false	false
trans-Tetradec-2-enoyl-[acp]	C05760	C14H25OSR	x	false	false
trans-Tetradec-2-enoyl-CoA	C05273	C35H60N7O17P3S	x	false	false
trans,cis-Lauro-2,6-dienoyl-CoA	C05279	C33H54N7O17P3S	x	false	false
trans,trans-Farnesyl diphosphate	C00448	C15H28O7P2	x	false	false
Triacylglycerol	C00422	C6H5O6R3	x	false	false
Trichloroacetate	C11150	C2HCl3O2	x	false	false
Trichloroethanol	C07490	C2H3Cl3O	x	false	false
Trichloroethanol glucuronide	C14869	C8H11Cl3O7	x	false	false
Trichloroethene	C06790	C2HCl3	x	false	false
Triiodothyronine	C02465	C15H12I3NO4	x	false	false
Trimethylselenonium	C18872	C3H9Se	x	false	false
tRNA containing 6-isopentenyladenosine	C04432	C15H22N5O7P(C5H8O6PR)n(C5H8O6PR)n	x	false	false
Trypanothione	C02090	C27H49N9O10S2	x	false	false
Trypanothione disulfide	C03170	C27H47N9O10S2	x	false	false
Tryparedoxin	C16663	NA	x	false	false
Tryparedoxin disulfide	C16664	NA	x	false	false
Tryptamine	C00398	C10H12N2	x	false	false
Type IA glycolipid	G00042	NA	x	false	false
Type IB glycolipid	G00039	NA	x	false	false
Type II A antigen	G00054	NA	x	false	false
Type II B antigen	G00052	NA	x	false	false
Type IIIA glycolipid	G00059	NA	x	false	false
Type IIIAb	G00075	NA	x	false	false
Type IIIH glycolipid	G00058	NA	x	false	false
Tyramine	C00483	C8H11NO	x	false	false
Ubiquinone	C00399	C14H18O4(C5H8)n	x	false	false
UDP	C00015	C9H14N2O12P2	x	false	false
UDP-alpha-D-galactose	C00052	C15H24N2O17P2	x	false	false
UDP-D-xylose	C00190	C14H22N2O16P2	x	false	false
UDP-glucose	C00029	C15H24N2O17P2	x	false	false
UDP-glucuronate	C00167	C15H22N2O18P2	x	false	false
UDP-N-acetyl-alpha-D-glucosamine	C00043	C17H27N3O17P2	x	false	false
UDP-N-acetyl-D-galactosamine	G10611	NA	x	false	false
UDP-N-acetyl-D-glucosamine	G10610	NA	x	false	false
UMP	C00105	C9H13N2O9P	x	false	false
Uracil	C00106	C4H4N2O2	x	false	false
Urate	C00366	C5H4N4O3	x	false	false
Urea	C00086	CH4N2O	x	false	false
Uridine	C00299	C9H12N2O6	x	false	false
Urocanate	C00785	C6H6N2O2	x	false	false
Urocortisol	C05472	C21H34O5	x	false	false
Uroporphyrinogen I	C05766	C40H44N4O16	x	false	false
Uroporphyrinogen III	C01051	C40H44N4O16	x	false	false
UTP	C00075	C9H15N2O15P3	x	false	false
V3Fuc-nLc6Cer	G00089	NA	x	false	false
V3Fuc,III3Fuc-nLc6Cer	G00090	NA	x	false	false
Valproic acid (USP)	D00399	C8H16O2	x	false	false
Very-long-chain (3R)-3-hydroxyacyl-CoA	C20878	C24H39N7O18P3SR	x	false	false
Very-long-chain 3-oxoacyl-CoA	C20877	C24H37N7O18P3SR	x	false	false
Very-long-chain acyl-CoA	C20876	C24H39N7O17P3SR	x	false	false
Very-long-chain trans-2,3-dehydroacyl-CoA	C20879	C24H37N7O17P3SR	x	false	false
VI2Fuc-nLc6	G00071	NA	x	false	false
VI3NeuAc-nLc6Cer	G00088	NA	x	false	false
Vitamin D3	C05443	C27H44O	x	false	false
Vitamin K1 epoxide	C05849	C31H46O3	x	false	false
Xanthine	C00385	C5H4N4O2	x	false	true	2.8956
Xanthosine	C01762	C10H12N4O6	x	false	false
Xanthosine 5'-phosphate	C00655	C10H13N4O9P	x	false	false
XTP	C00700	C10H15N4O15P3	x	false	false
Xylitol	C00379	C5H12O5	x	false	false
Zymosterol	C05437	C27H44O	x	false	false

## Sheet: Enzymatic Complexes (1455|1455
Name	Identifier
hsa:10	hsa_10
hsa:100	hsa_100
hsa:10005	hsa_10005
hsa:10007	hsa_10007
hsa:100137049	hsa_100137049
hsa:10020	hsa_10020
hsa:100526760	hsa_100526760
hsa:100526794	hsa_100526794
hsa:100528021	hsa_100528021
hsa:100528030	hsa_100528030
hsa:10056	hsa_10056
hsa:100861540	hsa_100861540
hsa:101060521	hsa_101060521
hsa:10135	hsa_10135
hsa:10157	hsa_10157
hsa:10162	hsa_10162
hsa:10170	hsa_10170
hsa:10195	hsa_10195
hsa:10201	hsa_10201
hsa:102157402	hsa_102157402
hsa:10229	hsa_10229
hsa:10243	hsa_10243
hsa:10249	hsa_10249
hsa:10269	hsa_10269
hsa:102724560	hsa_102724560
hsa:102724788	hsa_102724788
hsa:10317	hsa_10317
hsa:10327	hsa_10327
hsa:10331	hsa_10331
hsa:10352	hsa_10352
hsa:1036	hsa_1036
hsa:10380	hsa_10380
hsa:10390	hsa_10390
hsa:1040	hsa_1040
hsa:10400	hsa_10400
hsa:10402	hsa_10402
hsa:10423	hsa_10423
hsa:10434	hsa_10434
hsa:10449	hsa_10449
hsa:10455	hsa_10455
hsa:10554	hsa_10554
hsa:10555	hsa_10555
hsa:10558	hsa_10558
hsa:1056	hsa_1056
hsa:10585	hsa_10585
hsa:10587	hsa_10587
hsa:10588	hsa_10588
hsa:10606	hsa_10606
hsa:10621	hsa_10621
hsa:10622	hsa_10622
hsa:10623	hsa_10623
hsa:10654	hsa_10654
hsa:1066	hsa_1066
hsa:10667	hsa_10667
hsa:10678	hsa_10678
hsa:10682	hsa_10682
hsa:10690	hsa_10690
hsa:107	hsa_107
hsa:10714	hsa_10714
hsa:10715	hsa_10715
hsa:10720	hsa_10720
hsa:10728	hsa_10728
hsa:10768	hsa_10768
hsa:10797	hsa_10797
hsa:107987478	hsa_107987478
hsa:108	hsa_108
hsa:10825	hsa_10825
hsa:10826	hsa_10826
hsa:10840	hsa_10840
hsa:10841	hsa_10841
hsa:10846	hsa_10846
hsa:10855	hsa_10855
hsa:10858	hsa_10858
hsa:10873	hsa_10873
hsa:109	hsa_109
hsa:10901	hsa_10901
hsa:10905	hsa_10905
hsa:10908	hsa_10908
hsa:10919	hsa_10919
hsa:10941	hsa_10941
hsa:10965	hsa_10965
hsa:10993	hsa_10993
hsa:10998	hsa_10998
hsa:11019	hsa_11019
hsa:1103	hsa_1103
hsa:11086	hsa_11086
hsa:1109	hsa_1109
hsa:111	hsa_111
hsa:11105	hsa_11105
hsa:11112	hsa_11112
hsa:11128	hsa_11128
hsa:11145	hsa_11145
hsa:11164	hsa_11164
hsa:1118	hsa_1118
hsa:11181	hsa_11181
hsa:11185	hsa_11185
hsa:1119	hsa_1119
hsa:112	hsa_112
hsa:1120	hsa_1120
hsa:11226	hsa_11226
hsa:11227	hsa_11227
hsa:11238	hsa_11238
hsa:112483	hsa_112483
hsa:11253	hsa_11253
hsa:112817	hsa_112817
hsa:11282	hsa_11282
hsa:112849	hsa_112849
hsa:11285	hsa_11285
hsa:113	hsa_113
hsa:113026	hsa_113026
hsa:11313	hsa_11313
hsa:11320	hsa_11320
hsa:11332	hsa_11332
hsa:11343	hsa_11343
hsa:113451	hsa_113451
hsa:113675	hsa_113675
hsa:114	hsa_114
hsa:114112	hsa_114112
hsa:114805	hsa_114805
hsa:115	hsa_115
hsa:115024	hsa_115024
hsa:1152	hsa_1152
hsa:1158	hsa_1158
hsa:1159	hsa_1159
hsa:1160	hsa_1160
hsa:116150	hsa_116150
hsa:116255	hsa_116255
hsa:116285	hsa_116285
hsa:117248	hsa_117248
hsa:117283	hsa_117283
hsa:118672	hsa_118672
hsa:119391	hsa_119391
hsa:119548	hsa_119548
hsa:120227	hsa_120227
hsa:121278	hsa_121278
hsa:122481	hsa_122481
hsa:122618	hsa_122618
hsa:122622	hsa_122622
hsa:122970	hsa_122970
hsa:123099	hsa_123099
hsa:123263	hsa_123263
hsa:123283	hsa_123283
hsa:123688	hsa_123688
hsa:123745	hsa_123745
hsa:123876	hsa_123876
hsa:124	hsa_124
hsa:124454	hsa_124454
hsa:124583	hsa_124583
hsa:124975	hsa_124975
hsa:125	hsa_125
hsa:125061	hsa_125061
hsa:125981	hsa_125981
hsa:126	hsa_126
hsa:126792	hsa_126792
hsa:127	hsa_127
hsa:127281	hsa_127281
hsa:127550	hsa_127550
hsa:128	hsa_128
hsa:129607	hsa_129607
hsa:129642	hsa_129642
hsa:129807	hsa_129807
hsa:130	hsa_130
hsa:130013	hsa_130013
hsa:130589	hsa_130589
hsa:131	hsa_131
hsa:1312	hsa_1312
hsa:131669	hsa_131669
hsa:131870	hsa_131870
hsa:132158	hsa_132158
hsa:132789	hsa_132789
hsa:133121	hsa_133121
hsa:133686	hsa_133686
hsa:134147	hsa_134147
hsa:134526	hsa_134526
hsa:1352	hsa_1352
hsa:1355	hsa_1355
hsa:1356	hsa_1356
hsa:1371	hsa_1371
hsa:1373	hsa_1373
hsa:1376	hsa_1376
hsa:137964	hsa_137964
hsa:138050	hsa_138050
hsa:138199	hsa_138199
hsa:138429	hsa_138429
hsa:139189	hsa_139189
hsa:139596	hsa_139596
hsa:140838	hsa_140838
hsa:142827	hsa_142827
hsa:1431	hsa_1431
hsa:144193	hsa_144193
hsa:144245	hsa_144245
hsa:145226	hsa_145226
hsa:146664	hsa_146664
hsa:1491	hsa_1491
hsa:15	hsa_15
hsa:1503	hsa_1503
hsa:150763	hsa_150763
hsa:151056	hsa_151056
hsa:151531	hsa_151531
hsa:152586	hsa_152586
hsa:154141	hsa_154141
hsa:1543	hsa_1543
hsa:1544	hsa_1544
hsa:1545	hsa_1545
hsa:1548	hsa_1548
hsa:154807	hsa_154807
hsa:1551	hsa_1551
hsa:1553	hsa_1553
hsa:1555	hsa_1555
hsa:1557	hsa_1557
hsa:1558	hsa_1558
hsa:1559	hsa_1559
hsa:1562	hsa_1562
hsa:1565	hsa_1565
hsa:1571	hsa_1571
hsa:1572	hsa_1572
hsa:1573	hsa_1573
hsa:157506	hsa_157506
hsa:1576	hsa_1576
hsa:1577	hsa_1577
hsa:1579	hsa_1579
hsa:158	hsa_158
hsa:158067	hsa_158067
hsa:1581	hsa_1581
hsa:1582	hsa_1582
hsa:1583	hsa_1583
hsa:1584	hsa_1584
hsa:1585	hsa_1585
hsa:1586	hsa_1586
hsa:1588	hsa_1588
hsa:158835	hsa_158835
hsa:1589	hsa_1589
hsa:159	hsa_159
hsa:1591	hsa_1591
hsa:1593	hsa_1593
hsa:1594	hsa_1594
hsa:1595	hsa_1595
hsa:16	hsa_16
hsa:160287	hsa_160287
hsa:1603	hsa_1603
hsa:160428	hsa_160428
hsa:1606	hsa_1606
hsa:1607	hsa_1607
hsa:1608	hsa_1608
hsa:160851	hsa_160851
hsa:1609	hsa_1609
hsa:1610	hsa_1610
hsa:1615	hsa_1615
hsa:1621	hsa_1621
hsa:162417	hsa_162417
hsa:162466	hsa_162466
hsa:1629	hsa_1629
hsa:1632	hsa_1632
hsa:1633	hsa_1633
hsa:1635	hsa_1635
hsa:1638	hsa_1638
hsa:1644	hsa_1644
hsa:1645	hsa_1645
hsa:1646	hsa_1646
hsa:1650	hsa_1650
hsa:166929	hsa_166929
hsa:168391	hsa_168391
hsa:169355	hsa_169355
hsa:171568	hsa_171568
hsa:1716	hsa_1716
hsa:1717	hsa_1717
hsa:1718	hsa_1718
hsa:1719	hsa_1719
hsa:1723	hsa_1723
hsa:1727	hsa_1727
hsa:1728	hsa_1728
hsa:1737	hsa_1737
hsa:1738	hsa_1738
hsa:1743	hsa_1743
hsa:1757	hsa_1757
hsa:178	hsa_178
hsa:1786	hsa_1786
hsa:1788	hsa_1788
hsa:1789	hsa_1789
hsa:1798	hsa_1798
hsa:18	hsa_18
hsa:1806	hsa_1806
hsa:1807	hsa_1807
hsa:1841	hsa_1841
hsa:1854	hsa_1854
hsa:189	hsa_189
hsa:1890	hsa_1890
hsa:1892	hsa_1892
hsa:191	hsa_191
hsa:192134	hsa_192134
hsa:195814	hsa_195814
hsa:196051	hsa_196051
hsa:1962	hsa_1962
hsa:196883	hsa_196883
hsa:197257	hsa_197257
hsa:197258	hsa_197258
hsa:197322	hsa_197322
hsa:199857	hsa_199857
hsa:200576	hsa_200576
hsa:200895	hsa_200895
hsa:201562	hsa_201562
hsa:2023	hsa_2023
hsa:2026	hsa_2026
hsa:2027	hsa_2027
hsa:203	hsa_203
hsa:204	hsa_204
hsa:204219	hsa_204219
hsa:205	hsa_205
hsa:2052	hsa_2052
hsa:2053	hsa_2053
hsa:2058	hsa_2058
hsa:2098	hsa_2098
hsa:210	hsa_210
hsa:211	hsa_211
hsa:212	hsa_212
hsa:2131	hsa_2131
hsa:2132	hsa_2132
hsa:2134	hsa_2134
hsa:2135	hsa_2135
hsa:2137	hsa_2137
hsa:2145	hsa_2145
hsa:2146	hsa_2146
hsa:216	hsa_216
hsa:217	hsa_217
hsa:218	hsa_218
hsa:2180	hsa_2180
hsa:2181	hsa_2181
hsa:2182	hsa_2182
hsa:2184	hsa_2184
hsa:219	hsa_219
hsa:2193	hsa_2193
hsa:2194	hsa_2194
hsa:220	hsa_220
hsa:2203	hsa_2203
hsa:221	hsa_221
hsa:221264	hsa_221264
hsa:221357	hsa_221357
hsa:221823	hsa_221823
hsa:221830	hsa_221830
hsa:222	hsa_222
hsa:2222	hsa_2222
hsa:2224	hsa_2224
hsa:223	hsa_223
hsa:2235	hsa_2235
hsa:224	hsa_224
hsa:226	hsa_226
hsa:2271	hsa_2271
hsa:2272	hsa_2272
hsa:22845	hsa_22845
hsa:22856	hsa_22856
hsa:22875	hsa_22875
hsa:22876	hsa_22876
hsa:229	hsa_229
hsa:22908	hsa_22908
hsa:22928	hsa_22928
hsa:22929	hsa_22929
hsa:22934	hsa_22934
hsa:22978	hsa_22978
hsa:230	hsa_230
hsa:23007	hsa_23007
hsa:23057	hsa_23057
hsa:23067	hsa_23067
hsa:231	hsa_231
hsa:23127	hsa_23127
hsa:23171	hsa_23171
hsa:23175	hsa_23175
hsa:23193	hsa_23193
hsa:23205	hsa_23205
hsa:23236	hsa_23236
hsa:2326	hsa_2326
hsa:23262	hsa_23262
hsa:2327	hsa_2327
hsa:2328	hsa_2328
hsa:2329	hsa_2329
hsa:2330	hsa_2330
hsa:23305	hsa_23305
hsa:23382	hsa_23382
hsa:2339	hsa_2339
hsa:23395	hsa_23395
hsa:23396	hsa_23396
hsa:23417	hsa_23417
hsa:2342	hsa_2342
hsa:23438	hsa_23438
hsa:2346	hsa_2346
hsa:23463	hsa_23463
hsa:23464	hsa_23464
hsa:23474	hsa_23474
hsa:23475	hsa_23475
hsa:23498	hsa_23498
hsa:23530	hsa_23530
hsa:23553	hsa_23553
hsa:23556	hsa_23556
hsa:2356	hsa_2356
hsa:23590	hsa_23590
hsa:23600	hsa_23600
hsa:23632	hsa_23632
hsa:23646	hsa_23646
hsa:23649	hsa_23649
hsa:23659	hsa_23659
hsa:23743	hsa_23743
hsa:23761	hsa_23761
hsa:239	hsa_239
hsa:2395	hsa_2395
hsa:240	hsa_240
hsa:242	hsa_242
hsa:246	hsa_246
hsa:246721	hsa_246721
hsa:247	hsa_247
hsa:248	hsa_248
hsa:249	hsa_249
hsa:250	hsa_250
hsa:251	hsa_251
hsa:2523	hsa_2523
hsa:2524	hsa_2524
hsa:2525	hsa_2525
hsa:2526	hsa_2526
hsa:2527	hsa_2527
hsa:2528	hsa_2528
hsa:2530	hsa_2530
hsa:2531	hsa_2531
hsa:253430	hsa_253430
hsa:253558	hsa_253558
hsa:253782	hsa_253782
hsa:2538	hsa_2538
hsa:2539	hsa_2539
hsa:254531	hsa_254531
hsa:2548	hsa_2548
hsa:255043	hsa_255043
hsa:255189	hsa_255189
hsa:2571	hsa_2571
hsa:2572	hsa_2572
hsa:257202	hsa_257202
hsa:25796	hsa_25796
hsa:2581	hsa_2581
hsa:2582	hsa_2582
hsa:2583	hsa_2583
hsa:25834	hsa_25834
hsa:2584	hsa_2584
hsa:2588	hsa_2588
hsa:25885	hsa_25885
hsa:2589	hsa_2589
hsa:2590	hsa_2590
hsa:25902	hsa_25902
hsa:2591	hsa_2591
hsa:2592	hsa_2592
hsa:259230	hsa_259230
hsa:2593	hsa_2593
hsa:259307	hsa_259307
hsa:2595	hsa_2595
hsa:2597	hsa_2597
hsa:25973	hsa_25973
hsa:26	hsa_26
hsa:26007	hsa_26007
hsa:2617	hsa_2617
hsa:2618	hsa_2618
hsa:262	hsa_262
hsa:26227	hsa_26227
hsa:26229	hsa_26229
hsa:26275	hsa_26275
hsa:26279	hsa_26279
hsa:2628	hsa_2628
hsa:26289	hsa_26289
hsa:2629	hsa_2629
hsa:26290	hsa_26290
hsa:26301	hsa_26301
hsa:2632	hsa_2632
hsa:26330	hsa_26330
hsa:2639	hsa_2639
hsa:2643	hsa_2643
hsa:2645	hsa_2645
hsa:2650	hsa_2650
hsa:2651	hsa_2651
hsa:2653	hsa_2653
hsa:2673	hsa_2673
hsa:2677	hsa_2677
hsa:2678	hsa_2678
hsa:2683	hsa_2683
hsa:2686	hsa_2686
hsa:2687	hsa_2687
hsa:26873	hsa_26873
hsa:270	hsa_270
hsa:27010	hsa_27010
hsa:27034	hsa_27034
hsa:271	hsa_271
hsa:2710	hsa_2710
hsa:27115	hsa_27115
hsa:2712	hsa_2712
hsa:27124	hsa_27124
hsa:27159	hsa_27159
hsa:27165	hsa_27165
hsa:2717	hsa_2717
hsa:272	hsa_272
hsa:2720	hsa_2720
hsa:27231	hsa_27231
hsa:27232	hsa_27232
hsa:27235	hsa_27235
hsa:2729	hsa_2729
hsa:27294	hsa_27294
hsa:2730	hsa_2730
hsa:27306	hsa_27306
hsa:2731	hsa_2731
hsa:2739	hsa_2739
hsa:27430	hsa_27430
hsa:2744	hsa_2744
hsa:2746	hsa_2746
hsa:2747	hsa_2747
hsa:275	hsa_275
hsa:2752	hsa_2752
hsa:276	hsa_276
hsa:2762	hsa_2762
hsa:2766	hsa_2766
hsa:277	hsa_277
hsa:278	hsa_278
hsa:279	hsa_279
hsa:2799	hsa_2799
hsa:28	hsa_28
hsa:280	hsa_280
hsa:2805	hsa_2805
hsa:2806	hsa_2806
hsa:2819	hsa_2819
hsa:2820	hsa_2820
hsa:2821	hsa_2821
hsa:2822	hsa_2822
hsa:283208	hsa_283208
hsa:283209	hsa_283209
hsa:283459	hsa_283459
hsa:283748	hsa_283748
hsa:283871	hsa_283871
hsa:284004	hsa_284004
hsa:284098	hsa_284098
hsa:284541	hsa_284541
hsa:284716	hsa_284716
hsa:2875	hsa_2875
hsa:2876	hsa_2876
hsa:2877	hsa_2877
hsa:2878	hsa_2878
hsa:2879	hsa_2879
hsa:2880	hsa_2880
hsa:2882	hsa_2882
hsa:29071	hsa_29071
hsa:29072	hsa_29072
hsa:2936	hsa_2936
hsa:2937	hsa_2937
hsa:2938	hsa_2938
hsa:2939	hsa_2939
hsa:2940	hsa_2940
hsa:2941	hsa_2941
hsa:2944	hsa_2944
hsa:2946	hsa_2946
hsa:2947	hsa_2947
hsa:2948	hsa_2948
hsa:2949	hsa_2949
hsa:2950	hsa_2950
hsa:2952	hsa_2952
hsa:2953	hsa_2953
hsa:2954	hsa_2954
hsa:29785	hsa_29785
hsa:2987	hsa_2987
hsa:29880	hsa_29880
hsa:2990	hsa_2990
hsa:29906	hsa_29906
hsa:2992	hsa_2992
hsa:29920	hsa_29920
hsa:29922	hsa_29922
hsa:29925	hsa_29925
hsa:29926	hsa_29926
hsa:29929	hsa_29929
hsa:29940	hsa_29940
hsa:29954	hsa_29954
hsa:29956	hsa_29956
hsa:29958	hsa_29958
hsa:29968	hsa_29968
hsa:2997	hsa_2997
hsa:2998	hsa_2998
hsa:30	hsa_30
hsa:3028	hsa_3028
hsa:3029	hsa_3029
hsa:3030	hsa_3030
hsa:3032	hsa_3032
hsa:3033	hsa_3033
hsa:3034	hsa_3034
hsa:3035	hsa_3035
hsa:3052	hsa_3052
hsa:3067	hsa_3067
hsa:3073	hsa_3073
hsa:3074	hsa_3074
hsa:3081	hsa_3081
hsa:30814	hsa_30814
hsa:30815	hsa_30815
hsa:30833	hsa_30833
hsa:30834	hsa_30834
hsa:3098	hsa_3098
hsa:3099	hsa_3099
hsa:31	hsa_31
hsa:3101	hsa_3101
hsa:314	hsa_314
hsa:3141	hsa_3141
hsa:3145	hsa_3145
hsa:3155	hsa_3155
hsa:3156	hsa_3156
hsa:3157	hsa_3157
hsa:3158	hsa_3158
hsa:316	hsa_316
hsa:3162	hsa_3162
hsa:3163	hsa_3163
hsa:3176	hsa_3176
hsa:317749	hsa_317749
hsa:318	hsa_318
hsa:32	hsa_32
hsa:3242	hsa_3242
hsa:3251	hsa_3251
hsa:326625	hsa_326625
hsa:3283	hsa_3283
hsa:3284	hsa_3284
hsa:3290	hsa_3290
hsa:3291	hsa_3291
hsa:3292	hsa_3292
hsa:3294	hsa_3294
hsa:3295	hsa_3295
hsa:3373	hsa_3373
hsa:3376	hsa_3376
hsa:337876	hsa_337876
hsa:339221	hsa_339221
hsa:339896	hsa_339896
hsa:339983	hsa_339983
hsa:34	hsa_34
hsa:340485	hsa_340485
hsa:341392	hsa_341392
hsa:3417	hsa_3417
hsa:3418	hsa_3418
hsa:3419	hsa_3419
hsa:3420	hsa_3420
hsa:3421	hsa_3421
hsa:3422	hsa_3422
hsa:3423	hsa_3423
hsa:3425	hsa_3425
hsa:346606	hsa_346606
hsa:348158	hsa_348158
hsa:349565	hsa_349565
hsa:35	hsa_35
hsa:353	hsa_353
hsa:36	hsa_36
hsa:3612	hsa_3612
hsa:3613	hsa_3613
hsa:3614	hsa_3614
hsa:3615	hsa_3615
hsa:3620	hsa_3620
hsa:3628	hsa_3628
hsa:3631	hsa_3631
hsa:3632	hsa_3632
hsa:3633	hsa_3633
hsa:3635	hsa_3635
hsa:3636	hsa_3636
hsa:37	hsa_37
hsa:3704	hsa_3704
hsa:3705	hsa_3705
hsa:3706	hsa_3706
hsa:3707	hsa_3707
hsa:373156	hsa_373156
hsa:3735	hsa_3735
hsa:374378	hsa_374378
hsa:374659	hsa_374659
hsa:375775	hsa_375775
hsa:377677	hsa_377677
hsa:377841	hsa_377841
hsa:3795	hsa_3795
hsa:38	hsa_38
hsa:383	hsa_383
hsa:384	hsa_384
hsa:387787	hsa_387787
hsa:387893	hsa_387893
hsa:39	hsa_39
hsa:3906	hsa_3906
hsa:390877	hsa_390877
hsa:391013	hsa_391013
hsa:3931	hsa_3931
hsa:3939	hsa_3939
hsa:3945	hsa_3945
hsa:3948	hsa_3948
hsa:3988	hsa_3988
hsa:3990	hsa_3990
hsa:3992	hsa_3992
hsa:401494	hsa_401494
hsa:4023	hsa_4023
hsa:4047	hsa_4047
hsa:4048	hsa_4048
hsa:4051	hsa_4051
hsa:4056	hsa_4056
hsa:410	hsa_410
hsa:411	hsa_411
hsa:412	hsa_412
hsa:4121	hsa_4121
hsa:4122	hsa_4122
hsa:4124	hsa_4124
hsa:4128	hsa_4128
hsa:4129	hsa_4129
hsa:4141	hsa_4141
hsa:4143	hsa_4143
hsa:414328	hsa_414328
hsa:4144	hsa_4144
hsa:4190	hsa_4190
hsa:4191	hsa_4191
hsa:4199	hsa_4199
hsa:4200	hsa_4200
hsa:4245	hsa_4245
hsa:4247	hsa_4247
hsa:4248	hsa_4248
hsa:4249	hsa_4249
hsa:4257	hsa_4257
hsa:4258	hsa_4258
hsa:4259	hsa_4259
hsa:427	hsa_427
hsa:4282	hsa_4282
hsa:4297	hsa_4297
hsa:43	hsa_43
hsa:4329	hsa_4329
hsa:4337	hsa_4337
hsa:4338	hsa_4338
hsa:435	hsa_435
hsa:4351	hsa_4351
hsa:4357	hsa_4357
hsa:438	hsa_438
hsa:440	hsa_440
hsa:440138	hsa_440138
hsa:441024	hsa_441024
hsa:441531	hsa_441531
hsa:442117	hsa_442117
hsa:443	hsa_443
hsa:445	hsa_445
hsa:4507	hsa_4507
hsa:4522	hsa_4522
hsa:4524	hsa_4524
hsa:4534	hsa_4534
hsa:4548	hsa_4548
hsa:4594	hsa_4594
hsa:4597	hsa_4597
hsa:4598	hsa_4598
hsa:4668	hsa_4668
hsa:4669	hsa_4669
hsa:4677	hsa_4677
hsa:47	hsa_47
hsa:471	hsa_471
hsa:4758	hsa_4758
hsa:4759	hsa_4759
hsa:48	hsa_48
hsa:4830	hsa_4830
hsa:4831	hsa_4831
hsa:4832	hsa_4832
hsa:4833	hsa_4833
hsa:4837	hsa_4837
hsa:4842	hsa_4842
hsa:4843	hsa_4843
hsa:4846	hsa_4846
hsa:4860	hsa_4860
hsa:4907	hsa_4907
hsa:493869	hsa_493869
hsa:493911	hsa_493911
hsa:4942	hsa_4942
hsa:4952	hsa_4952
hsa:4953	hsa_4953
hsa:4967	hsa_4967
hsa:50	hsa_50
hsa:5009	hsa_5009
hsa:501	hsa_501
hsa:5019	hsa_5019
hsa:5033	hsa_5033
hsa:5048	hsa_5048
hsa:50484	hsa_50484
hsa:50487	hsa_50487
hsa:5049	hsa_5049
hsa:5050	hsa_5050
hsa:5051	hsa_5051
hsa:5053	hsa_5053
hsa:50614	hsa_50614
hsa:50808	hsa_50808
hsa:50814	hsa_50814
hsa:5091	hsa_5091
hsa:50940	hsa_50940
hsa:5095	hsa_5095
hsa:5096	hsa_5096
hsa:51	hsa_51
hsa:51004	hsa_51004
hsa:51005	hsa_51005
hsa:5105	hsa_5105
hsa:51056	hsa_51056
hsa:5106	hsa_5106
hsa:51060	hsa_51060
hsa:51067	hsa_51067
hsa:51071	hsa_51071
hsa:51074	hsa_51074
hsa:51082	hsa_51082
hsa:51084	hsa_51084
hsa:51091	hsa_51091
hsa:51102	hsa_51102
hsa:51109	hsa_51109
hsa:51111	hsa_51111
hsa:51144	hsa_51144
hsa:51166	hsa_51166
hsa:51167	hsa_51167
hsa:51179	hsa_51179
hsa:51181	hsa_51181
hsa:51196	hsa_51196
hsa:51251	hsa_51251
hsa:51268	hsa_51268
hsa:51292	hsa_51292
hsa:5130	hsa_5130
hsa:51301	hsa_51301
hsa:51302	hsa_51302
hsa:5136	hsa_5136
hsa:5137	hsa_5137
hsa:5138	hsa_5138
hsa:5139	hsa_5139
hsa:5140	hsa_5140
hsa:5141	hsa_5141
hsa:5142	hsa_5142
hsa:5143	hsa_5143
hsa:5144	hsa_5144
hsa:51447	hsa_51447
hsa:51449	hsa_51449
hsa:5145	hsa_5145
hsa:5146	hsa_5146
hsa:5147	hsa_5147
hsa:51471	hsa_51471
hsa:51477	hsa_51477
hsa:51478	hsa_51478
hsa:5148	hsa_5148
hsa:5149	hsa_5149
hsa:51495	hsa_51495
hsa:5150	hsa_5150
hsa:5151	hsa_5151
hsa:5152	hsa_5152
hsa:51520	hsa_51520
hsa:5153	hsa_5153
hsa:51540	hsa_51540
hsa:5158	hsa_5158
hsa:5160	hsa_5160
hsa:51601	hsa_51601
hsa:5161	hsa_5161
hsa:5162	hsa_5162
hsa:5167	hsa_5167
hsa:5168	hsa_5168
hsa:5169	hsa_5169
hsa:51700	hsa_51700
hsa:51703	hsa_51703
hsa:51706	hsa_51706
hsa:51727	hsa_51727
hsa:51728	hsa_51728
hsa:51733	hsa_51733
hsa:51763	hsa_51763
hsa:51805	hsa_51805
hsa:51809	hsa_51809
hsa:51816	hsa_51816
hsa:5188	hsa_5188
hsa:5198	hsa_5198
hsa:52	hsa_52
hsa:5207	hsa_5207
hsa:5208	hsa_5208
hsa:5209	hsa_5209
hsa:5210	hsa_5210
hsa:5211	hsa_5211
hsa:5213	hsa_5213
hsa:5214	hsa_5214
hsa:5223	hsa_5223
hsa:5224	hsa_5224
hsa:5226	hsa_5226
hsa:5230	hsa_5230
hsa:5232	hsa_5232
hsa:5236	hsa_5236
hsa:5238	hsa_5238
hsa:5277	hsa_5277
hsa:5286	hsa_5286
hsa:5287	hsa_5287
hsa:5288	hsa_5288
hsa:5289	hsa_5289
hsa:5290	hsa_5290
hsa:5291	hsa_5291
hsa:5293	hsa_5293
hsa:5294	hsa_5294
hsa:5297	hsa_5297
hsa:5298	hsa_5298
hsa:53	hsa_53
hsa:5305	hsa_5305
hsa:5313	hsa_5313
hsa:5315	hsa_5315
hsa:5319	hsa_5319
hsa:5320	hsa_5320
hsa:5321	hsa_5321
hsa:5322	hsa_5322
hsa:5330	hsa_5330
hsa:5331	hsa_5331
hsa:5332	hsa_5332
hsa:5333	hsa_5333
hsa:53343	hsa_53343
hsa:5335	hsa_5335
hsa:53354	hsa_53354
hsa:5336	hsa_5336
hsa:5337	hsa_5337
hsa:5338	hsa_5338
hsa:5351	hsa_5351
hsa:5352	hsa_5352
hsa:53630	hsa_53630
hsa:5372	hsa_5372
hsa:5373	hsa_5373
hsa:53947	hsa_53947
hsa:54	hsa_54
hsa:5406	hsa_5406
hsa:5407	hsa_5407
hsa:5408	hsa_5408
hsa:5409	hsa_5409
hsa:54107	hsa_54107
hsa:54187	hsa_54187
hsa:54205	hsa_54205
hsa:5422	hsa_5422
hsa:5424	hsa_5424
hsa:5425	hsa_5425
hsa:5426	hsa_5426
hsa:5427	hsa_5427
hsa:5430	hsa_5430
hsa:5431	hsa_5431
hsa:5432	hsa_5432
hsa:5433	hsa_5433
hsa:5434	hsa_5434
hsa:5435	hsa_5435
hsa:5436	hsa_5436
hsa:54363	hsa_54363
hsa:5437	hsa_5437
hsa:5438	hsa_5438
hsa:5439	hsa_5439
hsa:5440	hsa_5440
hsa:5441	hsa_5441
hsa:54480	hsa_54480
hsa:54490	hsa_54490
hsa:54498	hsa_54498
hsa:54511	hsa_54511
hsa:54575	hsa_54575
hsa:54576	hsa_54576
hsa:54577	hsa_54577
hsa:54578	hsa_54578
hsa:54579	hsa_54579
hsa:54600	hsa_54600
hsa:54657	hsa_54657
hsa:54658	hsa_54658
hsa:54659	hsa_54659
hsa:54675	hsa_54675
hsa:5471	hsa_5471
hsa:54802	hsa_54802
hsa:548596	hsa_548596
hsa:548644	hsa_548644
hsa:54884	hsa_54884
hsa:54898	hsa_54898
hsa:549	hsa_549
hsa:54904	hsa_54904
hsa:54928	hsa_54928
hsa:54938	hsa_54938
hsa:54947	hsa_54947
hsa:54963	hsa_54963
hsa:5498	hsa_5498
hsa:54981	hsa_54981
hsa:54988	hsa_54988
hsa:54995	hsa_54995
hsa:55034	hsa_55034
hsa:55157	hsa_55157
hsa:55163	hsa_55163
hsa:55191	hsa_55191
hsa:55217	hsa_55217
hsa:55224	hsa_55224
hsa:55229	hsa_55229
hsa:55256	hsa_55256
hsa:55276	hsa_55276
hsa:55278	hsa_55278
hsa:55300	hsa_55300
hsa:55301	hsa_55301
hsa:55304	hsa_55304
hsa:55312	hsa_55312
hsa:55326	hsa_55326
hsa:55349	hsa_55349
hsa:55361	hsa_55361
hsa:5538	hsa_5538
hsa:55454	hsa_55454
hsa:55500	hsa_55500
hsa:55512	hsa_55512
hsa:55529	hsa_55529
hsa:55556	hsa_55556
hsa:55568	hsa_55568
hsa:5557	hsa_5557
hsa:55577	hsa_55577
hsa:5558	hsa_5558
hsa:55586	hsa_55586
hsa:55613	hsa_55613
hsa:55624	hsa_55624
hsa:55627	hsa_55627
hsa:55650	hsa_55650
hsa:55699	hsa_55699
hsa:55703	hsa_55703
hsa:55718	hsa_55718
hsa:55750	hsa_55750
hsa:55753	hsa_55753
hsa:55790	hsa_55790
hsa:55808	hsa_55808
hsa:55811	hsa_55811
hsa:55821	hsa_55821
hsa:55825	hsa_55825
hsa:55862	hsa_55862
hsa:55870	hsa_55870
hsa:55902	hsa_55902
hsa:55904	hsa_55904
hsa:55907	hsa_55907
hsa:56052	hsa_56052
hsa:5625	hsa_5625
hsa:56261	hsa_56261
hsa:56267	hsa_56267
hsa:5631	hsa_5631
hsa:5634	hsa_5634
hsa:56474	hsa_56474
hsa:56623	hsa_56623
hsa:56624	hsa_56624
hsa:56655	hsa_56655
hsa:56848	hsa_56848
hsa:56894	hsa_56894
hsa:56895	hsa_56895
hsa:56898	hsa_56898
hsa:56913	hsa_56913
hsa:56922	hsa_56922
hsa:56953	hsa_56953
hsa:56954	hsa_56954
hsa:56979	hsa_56979
hsa:56985	hsa_56985
hsa:56994	hsa_56994
hsa:570	hsa_570
hsa:57016	hsa_57016
hsa:57026	hsa_57026
hsa:57038	hsa_57038
hsa:57103	hsa_57103
hsa:57104	hsa_57104
hsa:57107	hsa_57107
hsa:57134	hsa_57134
hsa:57171	hsa_57171
hsa:57176	hsa_57176
hsa:5723	hsa_5723
hsa:5728	hsa_5728
hsa:5730	hsa_5730
hsa:5740	hsa_5740
hsa:5742	hsa_5742
hsa:5743	hsa_5743
hsa:57452	hsa_57452
hsa:574537	hsa_574537
hsa:57494	hsa_57494
hsa:57505	hsa_57505
hsa:57571	hsa_57571
hsa:57678	hsa_57678
hsa:57704	hsa_57704
hsa:57733	hsa_57733
hsa:57804	hsa_57804
hsa:57818	hsa_57818
hsa:5805	hsa_5805
hsa:5831	hsa_5831
hsa:5832	hsa_5832
hsa:5833	hsa_5833
hsa:5834	hsa_5834
hsa:5836	hsa_5836
hsa:5837	hsa_5837
hsa:58472	hsa_58472
hsa:58478	hsa_58478
hsa:58497	hsa_58497
hsa:58508	hsa_58508
hsa:58510	hsa_58510
hsa:5859	hsa_5859
hsa:586	hsa_586
hsa:5860	hsa_5860
hsa:587	hsa_587
hsa:5917	hsa_5917
hsa:593	hsa_593
hsa:594	hsa_594
hsa:5959	hsa_5959
hsa:5973	hsa_5973
hsa:60481	hsa_60481
hsa:60490	hsa_60490
hsa:60495	hsa_60495
hsa:60496	hsa_60496
hsa:606495	hsa_606495
hsa:6120	hsa_6120
hsa:6121	hsa_6121
hsa:6184	hsa_6184
hsa:6185	hsa_6185
hsa:622	hsa_622
hsa:6240	hsa_6240
hsa:6241	hsa_6241
hsa:6296	hsa_6296
hsa:6301	hsa_6301
hsa:6303	hsa_6303
hsa:6307	hsa_6307
hsa:6309	hsa_6309
hsa:6342	hsa_6342
hsa:635	hsa_635
hsa:63826	hsa_63826
hsa:6389	hsa_6389
hsa:6390	hsa_6390
hsa:6391	hsa_6391
hsa:63917	hsa_63917
hsa:6392	hsa_6392
hsa:64064	hsa_64064
hsa:64080	hsa_64080
hsa:64087	hsa_64087
hsa:64131	hsa_64131
hsa:64132	hsa_64132
hsa:641371	hsa_641371
hsa:6419	hsa_6419
hsa:64324	hsa_64324
hsa:644	hsa_644
hsa:64409	hsa_64409
hsa:64419	hsa_64419
hsa:64425	hsa_64425
hsa:6448	hsa_6448
hsa:645	hsa_645
hsa:64600	hsa_64600
hsa:646625	hsa_646625
hsa:6470	hsa_6470
hsa:6472	hsa_6472
hsa:6476	hsa_6476
hsa:64768	hsa_64768
hsa:64781	hsa_64781
hsa:6480	hsa_6480
hsa:64802	hsa_64802
hsa:6482	hsa_6482
hsa:6483	hsa_6483
hsa:64834	hsa_64834
hsa:6484	hsa_6484
hsa:64841	hsa_64841
hsa:64850	hsa_64850
hsa:6487	hsa_6487
hsa:6489	hsa_6489
hsa:64900	hsa_64900
hsa:64902	hsa_64902
hsa:65220	hsa_65220
hsa:65263	hsa_65263
hsa:653689	hsa_653689
hsa:654364	hsa_654364
hsa:65985	hsa_65985
hsa:6609	hsa_6609
hsa:661	hsa_661
hsa:6610	hsa_6610
hsa:6611	hsa_6611
hsa:6646	hsa_6646
hsa:6652	hsa_6652
hsa:6675	hsa_6675
hsa:6677	hsa_6677
hsa:669	hsa_669
hsa:6697	hsa_6697
hsa:6713	hsa_6713
hsa:6715	hsa_6715
hsa:6716	hsa_6716
hsa:6718	hsa_6718
hsa:6723	hsa_6723
hsa:6783	hsa_6783
hsa:6785	hsa_6785
hsa:6820	hsa_6820
hsa:6821	hsa_6821
hsa:6822	hsa_6822
hsa:683	hsa_683
hsa:6839	hsa_6839
hsa:686	hsa_686
hsa:6888	hsa_6888
hsa:6897	hsa_6897
hsa:6898	hsa_6898
hsa:6901	hsa_6901
hsa:6916	hsa_6916
hsa:6999	hsa_6999
hsa:7054	hsa_7054
hsa:7083	hsa_7083
hsa:7084	hsa_7084
hsa:7086	hsa_7086
hsa:7108	hsa_7108
hsa:7166	hsa_7166
hsa:7167	hsa_7167
hsa:7172	hsa_7172
hsa:7173	hsa_7173
hsa:7263	hsa_7263
hsa:7264	hsa_7264
hsa:728635	hsa_728635
hsa:729020	hsa_729020
hsa:7296	hsa_7296
hsa:7298	hsa_7298
hsa:7299	hsa_7299
hsa:729920	hsa_729920
hsa:7306	hsa_7306
hsa:7357	hsa_7357
hsa:7358	hsa_7358
hsa:7360	hsa_7360
hsa:7363	hsa_7363
hsa:7364	hsa_7364
hsa:7365	hsa_7365
hsa:7366	hsa_7366
hsa:7367	hsa_7367
hsa:7368	hsa_7368
hsa:7371	hsa_7371
hsa:7372	hsa_7372
hsa:7378	hsa_7378
hsa:7389	hsa_7389
hsa:7390	hsa_7390
hsa:7407	hsa_7407
hsa:7453	hsa_7453
hsa:7468	hsa_7468
hsa:7498	hsa_7498
hsa:759	hsa_759
hsa:760	hsa_760
hsa:761	hsa_761
hsa:762	hsa_762
hsa:763	hsa_763
hsa:765	hsa_765
hsa:766	hsa_766
hsa:767	hsa_767
hsa:768	hsa_768
hsa:771	hsa_771
hsa:7799	hsa_7799
hsa:7841	hsa_7841
hsa:790	hsa_790
hsa:79001	hsa_79001
hsa:79017	hsa_79017
hsa:79053	hsa_79053
hsa:79071	hsa_79071
hsa:79077	hsa_79077
hsa:79087	hsa_79087
hsa:79143	hsa_79143
hsa:7915	hsa_7915
hsa:79178	hsa_79178
hsa:7923	hsa_7923
hsa:79369	hsa_79369
hsa:7941	hsa_7941
hsa:79586	hsa_79586
hsa:79587	hsa_79587
hsa:79603	hsa_79603
hsa:79623	hsa_79623
hsa:79644	hsa_79644
hsa:79646	hsa_79646
hsa:79695	hsa_79695
hsa:79709	hsa_79709
hsa:79717	hsa_79717
hsa:79723	hsa_79723
hsa:79731	hsa_79731
hsa:79796	hsa_79796
hsa:79799	hsa_79799
hsa:79813	hsa_79813
hsa:79814	hsa_79814
hsa:79823	hsa_79823
hsa:79837	hsa_79837
hsa:79868	hsa_79868
hsa:79888	hsa_79888
hsa:7991	hsa_7991
hsa:79944	hsa_79944
hsa:79947	hsa_79947
hsa:79993	hsa_79993
hsa:80025	hsa_80025
hsa:80142	hsa_80142
hsa:80146	hsa_80146
hsa:80168	hsa_80168
hsa:80201	hsa_80201
hsa:80222	hsa_80222
hsa:80270	hsa_80270
hsa:80271	hsa_80271
hsa:80308	hsa_80308
hsa:80339	hsa_80339
hsa:80347	hsa_80347
hsa:8050	hsa_8050
hsa:8085	hsa_8085
hsa:80854	hsa_80854
hsa:80896	hsa_80896
hsa:81490	hsa_81490
hsa:81579	hsa_81579
hsa:81616	hsa_81616
hsa:81849	hsa_81849
hsa:81888	hsa_81888
hsa:81889	hsa_81889
hsa:8228	hsa_8228
hsa:8277	hsa_8277
hsa:8309	hsa_8309
hsa:8310	hsa_8310
hsa:833	hsa_833
hsa:83401	hsa_83401
hsa:83440	hsa_83440
hsa:83549	hsa_83549
hsa:8372	hsa_8372
hsa:83852	hsa_83852
hsa:8394	hsa_8394
hsa:8395	hsa_8395
hsa:8396	hsa_8396
hsa:8398	hsa_8398
hsa:8399	hsa_8399
hsa:84002	hsa_84002
hsa:84076	hsa_84076
hsa:84172	hsa_84172
hsa:84193	hsa_84193
hsa:8424	hsa_8424
hsa:84245	hsa_84245
hsa:84265	hsa_84265
hsa:84274	hsa_84274
hsa:84284	hsa_84284
hsa:8435	hsa_8435
hsa:8443	hsa_8443
hsa:84444	hsa_84444
hsa:84513	hsa_84513
hsa:84532	hsa_84532
hsa:84618	hsa_84618
hsa:84620	hsa_84620
hsa:84647	hsa_84647
hsa:84649	hsa_84649
hsa:84693	hsa_84693
hsa:847	hsa_847
hsa:84706	hsa_84706
hsa:84720	hsa_84720
hsa:84735	hsa_84735
hsa:84787	hsa_84787
hsa:84803	hsa_84803
hsa:84812	hsa_84812
hsa:84890	hsa_84890
hsa:84892	hsa_84892
hsa:84920	hsa_84920
hsa:85007	hsa_85007
hsa:8513	hsa_8513
hsa:8525	hsa_8525
hsa:8526	hsa_8526
hsa:8527	hsa_8527
hsa:8528	hsa_8528
hsa:8529	hsa_8529
hsa:85365	hsa_85365
hsa:8540	hsa_8540
hsa:85465	hsa_85465
hsa:8560	hsa_8560
hsa:8564	hsa_8564
hsa:8565	hsa_8565
hsa:8566	hsa_8566
hsa:8605	hsa_8605
hsa:8611	hsa_8611
hsa:8612	hsa_8612
hsa:8613	hsa_8613
hsa:8622	hsa_8622
hsa:8630	hsa_8630
hsa:8639	hsa_8639
hsa:8644	hsa_8644
hsa:8654	hsa_8654
hsa:8659	hsa_8659
hsa:8681	hsa_8681
hsa:8692	hsa_8692
hsa:8693	hsa_8693
hsa:8694	hsa_8694
hsa:8702	hsa_8702
hsa:8703	hsa_8703
hsa:8704	hsa_8704
hsa:8705	hsa_8705
hsa:8706	hsa_8706
hsa:8707	hsa_8707
hsa:8708	hsa_8708
hsa:87178	hsa_87178
hsa:873	hsa_873
hsa:874	hsa_874
hsa:875	hsa_875
hsa:8760	hsa_8760
hsa:8776	hsa_8776
hsa:8789	hsa_8789
hsa:8790	hsa_8790
hsa:8801	hsa_8801
hsa:8802	hsa_8802
hsa:8803	hsa_8803
hsa:8813	hsa_8813
hsa:8821	hsa_8821
hsa:8824	hsa_8824
hsa:883	hsa_883
hsa:8833	hsa_8833
hsa:8836	hsa_8836
hsa:8854	hsa_8854
hsa:8867	hsa_8867
hsa:8869	hsa_8869
hsa:8871	hsa_8871
hsa:8875	hsa_8875
hsa:8876	hsa_8876
hsa:8877	hsa_8877
hsa:8879	hsa_8879
hsa:8897	hsa_8897
hsa:8898	hsa_8898
hsa:8908	hsa_8908
hsa:8942	hsa_8942
hsa:8972	hsa_8972
hsa:8974	hsa_8974
hsa:8985	hsa_8985
hsa:89869	hsa_89869
hsa:9	hsa_9
hsa:9023	hsa_9023
hsa:9027	hsa_9027
hsa:9054	hsa_9054
hsa:9060	hsa_9060
hsa:9061	hsa_9061
hsa:90809	hsa_90809
hsa:91012	hsa_91012
hsa:9104	hsa_9104
hsa:9107	hsa_9107
hsa:9108	hsa_9108
hsa:9110	hsa_9110
hsa:91373	hsa_91373
hsa:9162	hsa_9162
hsa:91734	hsa_91734
hsa:9200	hsa_9200
hsa:9227	hsa_9227
hsa:9245	hsa_9245
hsa:92483	hsa_92483
hsa:9249	hsa_9249
hsa:92579	hsa_92579
hsa:92935	hsa_92935
hsa:93034	hsa_93034
hsa:93100	hsa_93100
hsa:93166	hsa_93166
hsa:93183	hsa_93183
hsa:9331	hsa_9331
hsa:9334	hsa_9334
hsa:93432	hsa_93432
hsa:9365	hsa_9365
hsa:9374	hsa_9374
hsa:9380	hsa_9380
hsa:9388	hsa_9388
hsa:9415	hsa_9415
hsa:9420	hsa_9420
hsa:9446	hsa_9446
hsa:9453	hsa_9453
hsa:9468	hsa_9468
hsa:9487	hsa_9487
hsa:9488	hsa_9488
hsa:9489	hsa_9489
hsa:95	hsa_95
hsa:9514	hsa_9514
hsa:9517	hsa_9517
hsa:952	hsa_952
hsa:9524	hsa_9524
hsa:953	hsa_953
hsa:9533	hsa_9533
hsa:9536	hsa_9536
hsa:955	hsa_955
hsa:956	hsa_956
hsa:9562	hsa_9562
hsa:957	hsa_957
hsa:9583	hsa_9583
hsa:9588	hsa_9588
hsa:9615	hsa_9615
hsa:9651	hsa_9651
hsa:9663	hsa_9663
hsa:9677	hsa_9677
hsa:97	hsa_97
hsa:9739	hsa_9739
hsa:9757	hsa_9757
hsa:978	hsa_978
hsa:9791	hsa_9791
hsa:98	hsa_98
hsa:9807	hsa_9807
hsa:9843	hsa_9843
hsa:9869	hsa_9869
hsa:9926	hsa_9926
hsa:9942	hsa_9942
hsa:9945	hsa_9945

## Sheet: Gene Products (1455|1455)
Name	Identifier
hsa:10	hsa_10
hsa:100	hsa_100
hsa:10005	hsa_10005
hsa:10007	hsa_10007
hsa:100137049	hsa_100137049
hsa:10020	hsa_10020
hsa:100526760	hsa_100526760
hsa:100526794	hsa_100526794
hsa:100528021	hsa_100528021
hsa:100528030	hsa_100528030
hsa:10056	hsa_10056
hsa:100861540	hsa_100861540
hsa:101060521	hsa_101060521
hsa:10135	hsa_10135
hsa:10157	hsa_10157
hsa:10162	hsa_10162
hsa:10170	hsa_10170
hsa:10195	hsa_10195
hsa:10201	hsa_10201
hsa:102157402	hsa_102157402
hsa:10229	hsa_10229
hsa:10243	hsa_10243
hsa:10249	hsa_10249
hsa:10269	hsa_10269
hsa:102724560	hsa_102724560
hsa:102724788	hsa_102724788
hsa:10317	hsa_10317
hsa:10327	hsa_10327
hsa:10331	hsa_10331
hsa:10352	hsa_10352
hsa:1036	hsa_1036
hsa:10380	hsa_10380
hsa:10390	hsa_10390
hsa:1040	hsa_1040
hsa:10400	hsa_10400
hsa:10402	hsa_10402
hsa:10423	hsa_10423
hsa:10434	hsa_10434
hsa:10449	hsa_10449
hsa:10455	hsa_10455
hsa:10554	hsa_10554
hsa:10555	hsa_10555
hsa:10558	hsa_10558
hsa:1056	hsa_1056
hsa:10585	hsa_10585
hsa:10587	hsa_10587
hsa:10588	hsa_10588
hsa:10606	hsa_10606
hsa:10621	hsa_10621
hsa:10622	hsa_10622
hsa:10623	hsa_10623
hsa:10654	hsa_10654
hsa:1066	hsa_1066
hsa:10667	hsa_10667
hsa:10678	hsa_10678
hsa:10682	hsa_10682
hsa:10690	hsa_10690
hsa:107	hsa_107
hsa:10714	hsa_10714
hsa:10715	hsa_10715
hsa:10720	hsa_10720
hsa:10728	hsa_10728
hsa:10768	hsa_10768
hsa:10797	hsa_10797
hsa:107987478	hsa_107987478
hsa:108	hsa_108
hsa:10825	hsa_10825
hsa:10826	hsa_10826
hsa:10840	hsa_10840
hsa:10841	hsa_10841
hsa:10846	hsa_10846
hsa:10855	hsa_10855
hsa:10858	hsa_10858
hsa:10873	hsa_10873
hsa:109	hsa_109
hsa:10901	hsa_10901
hsa:10905	hsa_10905
hsa:10908	hsa_10908
hsa:10919	hsa_10919
hsa:10941	hsa_10941
hsa:10965	hsa_10965
hsa:10993	hsa_10993
hsa:10998	hsa_10998
hsa:11019	hsa_11019
hsa:1103	hsa_1103
hsa:11086	hsa_11086
hsa:1109	hsa_1109
hsa:111	hsa_111
hsa:11105	hsa_11105
hsa:11112	hsa_11112
hsa:11128	hsa_11128
hsa:11145	hsa_11145
hsa:11164	hsa_11164
hsa:1118	hsa_1118
hsa:11181	hsa_11181
hsa:11185	hsa_11185
hsa:1119	hsa_1119
hsa:112	hsa_112
hsa:1120	hsa_1120
hsa:11226	hsa_11226
hsa:11227	hsa_11227
hsa:11238	hsa_11238
hsa:112483	hsa_112483
hsa:11253	hsa_11253
hsa:112817	hsa_112817
hsa:11282	hsa_11282
hsa:112849	hsa_112849
hsa:11285	hsa_11285
hsa:113	hsa_113
hsa:113026	hsa_113026
hsa:11313	hsa_11313
hsa:11320	hsa_11320
hsa:11332	hsa_11332
hsa:11343	hsa_11343
hsa:113451	hsa_113451
hsa:113675	hsa_113675
hsa:114	hsa_114
hsa:114112	hsa_114112
hsa:114805	hsa_114805
hsa:115	hsa_115
hsa:115024	hsa_115024
hsa:1152	hsa_1152
hsa:1158	hsa_1158
hsa:1159	hsa_1159
hsa:1160	hsa_1160
hsa:116150	hsa_116150
hsa:116255	hsa_116255
hsa:116285	hsa_116285
hsa:117248	hsa_117248
hsa:117283	hsa_117283
hsa:118672	hsa_118672
hsa:119391	hsa_119391
hsa:119548	hsa_119548
hsa:120227	hsa_120227
hsa:121278	hsa_121278
hsa:122481	hsa_122481
hsa:122618	hsa_122618
hsa:122622	hsa_122622
hsa:122970	hsa_122970
hsa:123099	hsa_123099
hsa:123263	hsa_123263
hsa:123283	hsa_123283
hsa:123688	hsa_123688
hsa:123745	hsa_123745
hsa:123876	hsa_123876
hsa:124	hsa_124
hsa:124454	hsa_124454
hsa:124583	hsa_124583
hsa:124975	hsa_124975
hsa:125	hsa_125
hsa:125061	hsa_125061
hsa:125981	hsa_125981
hsa:126	hsa_126
hsa:126792	hsa_126792
hsa:127	hsa_127
hsa:127281	hsa_127281
hsa:127550	hsa_127550
hsa:128	hsa_128
hsa:129607	hsa_129607
hsa:129642	hsa_129642
hsa:129807	hsa_129807
hsa:130	hsa_130
hsa:130013	hsa_130013
hsa:130589	hsa_130589
hsa:131	hsa_131
hsa:1312	hsa_1312
hsa:131669	hsa_131669
hsa:131870	hsa_131870
hsa:132158	hsa_132158
hsa:132789	hsa_132789
hsa:133121	hsa_133121
hsa:133686	hsa_133686
hsa:134147	hsa_134147
hsa:134526	hsa_134526
hsa:1352	hsa_1352
hsa:1355	hsa_1355
hsa:1356	hsa_1356
hsa:1371	hsa_1371
hsa:1373	hsa_1373
hsa:1376	hsa_1376
hsa:137964	hsa_137964
hsa:138050	hsa_138050
hsa:138199	hsa_138199
hsa:138429	hsa_138429
hsa:139189	hsa_139189
hsa:139596	hsa_139596
hsa:140838	hsa_140838
hsa:142827	hsa_142827
hsa:1431	hsa_1431
hsa:144193	hsa_144193
hsa:144245	hsa_144245
hsa:145226	hsa_145226
hsa:146664	hsa_146664
hsa:1491	hsa_1491
hsa:15	hsa_15
hsa:1503	hsa_1503
hsa:150763	hsa_150763
hsa:151056	hsa_151056
hsa:151531	hsa_151531
hsa:152586	hsa_152586
hsa:154141	hsa_154141
hsa:1543	hsa_1543
hsa:1544	hsa_1544
hsa:1545	hsa_1545
hsa:1548	hsa_1548
hsa:154807	hsa_154807
hsa:1551	hsa_1551
hsa:1553	hsa_1553
hsa:1555	hsa_1555
hsa:1557	hsa_1557
hsa:1558	hsa_1558
hsa:1559	hsa_1559
hsa:1562	hsa_1562
hsa:1565	hsa_1565
hsa:1571	hsa_1571
hsa:1572	hsa_1572
hsa:1573	hsa_1573
hsa:157506	hsa_157506
hsa:1576	hsa_1576
hsa:1577	hsa_1577
hsa:1579	hsa_1579
hsa:158	hsa_158
hsa:158067	hsa_158067
hsa:1581	hsa_1581
hsa:1582	hsa_1582
hsa:1583	hsa_1583
hsa:1584	hsa_1584
hsa:1585	hsa_1585
hsa:1586	hsa_1586
hsa:1588	hsa_1588
hsa:158835	hsa_158835
hsa:1589	hsa_1589
hsa:159	hsa_159
hsa:1591	hsa_1591
hsa:1593	hsa_1593
hsa:1594	hsa_1594
hsa:1595	hsa_1595
hsa:16	hsa_16
hsa:160287	hsa_160287
hsa:1603	hsa_1603
hsa:160428	hsa_160428
hsa:1606	hsa_1606
hsa:1607	hsa_1607
hsa:1608	hsa_1608
hsa:160851	hsa_160851
hsa:1609	hsa_1609
hsa:1610	hsa_1610
hsa:1615	hsa_1615
hsa:1621	hsa_1621
hsa:162417	hsa_162417
hsa:162466	hsa_162466
hsa:1629	hsa_1629
hsa:1632	hsa_1632
hsa:1633	hsa_1633
hsa:1635	hsa_1635
hsa:1638	hsa_1638
hsa:1644	hsa_1644
hsa:1645	hsa_1645
hsa:1646	hsa_1646
hsa:1650	hsa_1650
hsa:166929	hsa_166929
hsa:168391	hsa_168391
hsa:169355	hsa_169355
hsa:171568	hsa_171568
hsa:1716	hsa_1716
hsa:1717	hsa_1717
hsa:1718	hsa_1718
hsa:1719	hsa_1719
hsa:1723	hsa_1723
hsa:1727	hsa_1727
hsa:1728	hsa_1728
hsa:1737	hsa_1737
hsa:1738	hsa_1738
hsa:1743	hsa_1743
hsa:1757	hsa_1757
hsa:178	hsa_178
hsa:1786	hsa_1786
hsa:1788	hsa_1788
hsa:1789	hsa_1789
hsa:1798	hsa_1798
hsa:18	hsa_18
hsa:1806	hsa_1806
hsa:1807	hsa_1807
hsa:1841	hsa_1841
hsa:1854	hsa_1854
hsa:189	hsa_189
hsa:1890	hsa_1890
hsa:1892	hsa_1892
hsa:191	hsa_191
hsa:192134	hsa_192134
hsa:195814	hsa_195814
hsa:196051	hsa_196051
hsa:1962	hsa_1962
hsa:196883	hsa_196883
hsa:197257	hsa_197257
hsa:197258	hsa_197258
hsa:197322	hsa_197322
hsa:199857	hsa_199857
hsa:200576	hsa_200576
hsa:200895	hsa_200895
hsa:201562	hsa_201562
hsa:2023	hsa_2023
hsa:2026	hsa_2026
hsa:2027	hsa_2027
hsa:203	hsa_203
hsa:204	hsa_204
hsa:204219	hsa_204219
hsa:205	hsa_205
hsa:2052	hsa_2052
hsa:2053	hsa_2053
hsa:2058	hsa_2058
hsa:2098	hsa_2098
hsa:210	hsa_210
hsa:211	hsa_211
hsa:212	hsa_212
hsa:2131	hsa_2131
hsa:2132	hsa_2132
hsa:2134	hsa_2134
hsa:2135	hsa_2135
hsa:2137	hsa_2137
hsa:2145	hsa_2145
hsa:2146	hsa_2146
hsa:216	hsa_216
hsa:217	hsa_217
hsa:218	hsa_218
hsa:2180	hsa_2180
hsa:2181	hsa_2181
hsa:2182	hsa_2182
hsa:2184	hsa_2184
hsa:219	hsa_219
hsa:2193	hsa_2193
hsa:2194	hsa_2194
hsa:220	hsa_220
hsa:2203	hsa_2203
hsa:221	hsa_221
hsa:221264	hsa_221264
hsa:221357	hsa_221357
hsa:221823	hsa_221823
hsa:221830	hsa_221830
hsa:222	hsa_222
hsa:2222	hsa_2222
hsa:2224	hsa_2224
hsa:223	hsa_223
hsa:2235	hsa_2235
hsa:224	hsa_224
hsa:226	hsa_226
hsa:2271	hsa_2271
hsa:2272	hsa_2272
hsa:22845	hsa_22845
hsa:22856	hsa_22856
hsa:22875	hsa_22875
hsa:22876	hsa_22876
hsa:229	hsa_229
hsa:22908	hsa_22908
hsa:22928	hsa_22928
hsa:22929	hsa_22929
hsa:22934	hsa_22934
hsa:22978	hsa_22978
hsa:230	hsa_230
hsa:23007	hsa_23007
hsa:23057	hsa_23057
hsa:23067	hsa_23067
hsa:231	hsa_231
hsa:23127	hsa_23127
hsa:23171	hsa_23171
hsa:23175	hsa_23175
hsa:23193	hsa_23193
hsa:23205	hsa_23205
hsa:23236	hsa_23236
hsa:2326	hsa_2326
hsa:23262	hsa_23262
hsa:2327	hsa_2327
hsa:2328	hsa_2328
hsa:2329	hsa_2329
hsa:2330	hsa_2330
hsa:23305	hsa_23305
hsa:23382	hsa_23382
hsa:2339	hsa_2339
hsa:23395	hsa_23395
hsa:23396	hsa_23396
hsa:23417	hsa_23417
hsa:2342	hsa_2342
hsa:23438	hsa_23438
hsa:2346	hsa_2346
hsa:23463	hsa_23463
hsa:23464	hsa_23464
hsa:23474	hsa_23474
hsa:23475	hsa_23475
hsa:23498	hsa_23498
hsa:23530	hsa_23530
hsa:23553	hsa_23553
hsa:23556	hsa_23556
hsa:2356	hsa_2356
hsa:23590	hsa_23590
hsa:23600	hsa_23600
hsa:23632	hsa_23632
hsa:23646	hsa_23646
hsa:23649	hsa_23649
hsa:23659	hsa_23659
hsa:23743	hsa_23743
hsa:23761	hsa_23761
hsa:239	hsa_239
hsa:2395	hsa_2395
hsa:240	hsa_240
hsa:242	hsa_242
hsa:246	hsa_246
hsa:246721	hsa_246721
hsa:247	hsa_247
hsa:248	hsa_248
hsa:249	hsa_249
hsa:250	hsa_250
hsa:251	hsa_251
hsa:2523	hsa_2523
hsa:2524	hsa_2524
hsa:2525	hsa_2525
hsa:2526	hsa_2526
hsa:2527	hsa_2527
hsa:2528	hsa_2528
hsa:2530	hsa_2530
hsa:2531	hsa_2531
hsa:253430	hsa_253430
hsa:253558	hsa_253558
hsa:253782	hsa_253782
hsa:2538	hsa_2538
hsa:2539	hsa_2539
hsa:254531	hsa_254531
hsa:2548	hsa_2548
hsa:255043	hsa_255043
hsa:255189	hsa_255189
hsa:2571	hsa_2571
hsa:2572	hsa_2572
hsa:257202	hsa_257202
hsa:25796	hsa_25796
hsa:2581	hsa_2581
hsa:2582	hsa_2582
hsa:2583	hsa_2583
hsa:25834	hsa_25834
hsa:2584	hsa_2584
hsa:2588	hsa_2588
hsa:25885	hsa_25885
hsa:2589	hsa_2589
hsa:2590	hsa_2590
hsa:25902	hsa_25902
hsa:2591	hsa_2591
hsa:2592	hsa_2592
hsa:259230	hsa_259230
hsa:2593	hsa_2593
hsa:259307	hsa_259307
hsa:2595	hsa_2595
hsa:2597	hsa_2597
hsa:25973	hsa_25973
hsa:26	hsa_26
hsa:26007	hsa_26007
hsa:2617	hsa_2617
hsa:2618	hsa_2618
hsa:262	hsa_262
hsa:26227	hsa_26227
hsa:26229	hsa_26229
hsa:26275	hsa_26275
hsa:26279	hsa_26279
hsa:2628	hsa_2628
hsa:26289	hsa_26289
hsa:2629	hsa_2629
hsa:26290	hsa_26290
hsa:26301	hsa_26301
hsa:2632	hsa_2632
hsa:26330	hsa_26330
hsa:2639	hsa_2639
hsa:2643	hsa_2643
hsa:2645	hsa_2645
hsa:2650	hsa_2650
hsa:2651	hsa_2651
hsa:2653	hsa_2653
hsa:2673	hsa_2673
hsa:2677	hsa_2677
hsa:2678	hsa_2678
hsa:2683	hsa_2683
hsa:2686	hsa_2686
hsa:2687	hsa_2687
hsa:26873	hsa_26873
hsa:270	hsa_270
hsa:27010	hsa_27010
hsa:27034	hsa_27034
hsa:271	hsa_271
hsa:2710	hsa_2710
hsa:27115	hsa_27115
hsa:2712	hsa_2712
hsa:27124	hsa_27124
hsa:27159	hsa_27159
hsa:27165	hsa_27165
hsa:2717	hsa_2717
hsa:272	hsa_272
hsa:2720	hsa_2720
hsa:27231	hsa_27231
hsa:27232	hsa_27232
hsa:27235	hsa_27235
hsa:2729	hsa_2729
hsa:27294	hsa_27294
hsa:2730	hsa_2730
hsa:27306	hsa_27306
hsa:2731	hsa_2731
hsa:2739	hsa_2739
hsa:27430	hsa_27430
hsa:2744	hsa_2744
hsa:2746	hsa_2746
hsa:2747	hsa_2747
hsa:275	hsa_275
hsa:2752	hsa_2752
hsa:276	hsa_276
hsa:2762	hsa_2762
hsa:2766	hsa_2766
hsa:277	hsa_277
hsa:278	hsa_278
hsa:279	hsa_279
hsa:2799	hsa_2799
hsa:28	hsa_28
hsa:280	hsa_280
hsa:2805	hsa_2805
hsa:2806	hsa_2806
hsa:2819	hsa_2819
hsa:2820	hsa_2820
hsa:2821	hsa_2821
hsa:2822	hsa_2822
hsa:283208	hsa_283208
hsa:283209	hsa_283209
hsa:283459	hsa_283459
hsa:283748	hsa_283748
hsa:283871	hsa_283871
hsa:284004	hsa_284004
hsa:284098	hsa_284098
hsa:284541	hsa_284541
hsa:284716	hsa_284716
hsa:2875	hsa_2875
hsa:2876	hsa_2876
hsa:2877	hsa_2877
hsa:2878	hsa_2878
hsa:2879	hsa_2879
hsa:2880	hsa_2880
hsa:2882	hsa_2882
hsa:29071	hsa_29071
hsa:29072	hsa_29072
hsa:2936	hsa_2936
hsa:2937	hsa_2937
hsa:2938	hsa_2938
hsa:2939	hsa_2939
hsa:2940	hsa_2940
hsa:2941	hsa_2941
hsa:2944	hsa_2944
hsa:2946	hsa_2946
hsa:2947	hsa_2947
hsa:2948	hsa_2948
hsa:2949	hsa_2949
hsa:2950	hsa_2950
hsa:2952	hsa_2952
hsa:2953	hsa_2953
hsa:2954	hsa_2954
hsa:29785	hsa_29785
hsa:2987	hsa_2987
hsa:29880	hsa_29880
hsa:2990	hsa_2990
hsa:29906	hsa_29906
hsa:2992	hsa_2992
hsa:29920	hsa_29920
hsa:29922	hsa_29922
hsa:29925	hsa_29925
hsa:29926	hsa_29926
hsa:29929	hsa_29929
hsa:29940	hsa_29940
hsa:29954	hsa_29954
hsa:29956	hsa_29956
hsa:29958	hsa_29958
hsa:29968	hsa_29968
hsa:2997	hsa_2997
hsa:2998	hsa_2998
hsa:30	hsa_30
hsa:3028	hsa_3028
hsa:3029	hsa_3029
hsa:3030	hsa_3030
hsa:3032	hsa_3032
hsa:3033	hsa_3033
hsa:3034	hsa_3034
hsa:3035	hsa_3035
hsa:3052	hsa_3052
hsa:3067	hsa_3067
hsa:3073	hsa_3073
hsa:3074	hsa_3074
hsa:3081	hsa_3081
hsa:30814	hsa_30814
hsa:30815	hsa_30815
hsa:30833	hsa_30833
hsa:30834	hsa_30834
hsa:3098	hsa_3098
hsa:3099	hsa_3099
hsa:31	hsa_31
hsa:3101	hsa_3101
hsa:314	hsa_314
hsa:3141	hsa_3141
hsa:3145	hsa_3145
hsa:3155	hsa_3155
hsa:3156	hsa_3156
hsa:3157	hsa_3157
hsa:3158	hsa_3158
hsa:316	hsa_316
hsa:3162	hsa_3162
hsa:3163	hsa_3163
hsa:3176	hsa_3176
hsa:317749	hsa_317749
hsa:318	hsa_318
hsa:32	hsa_32
hsa:3242	hsa_3242
hsa:3251	hsa_3251
hsa:326625	hsa_326625
hsa:3283	hsa_3283
hsa:3284	hsa_3284
hsa:3290	hsa_3290
hsa:3291	hsa_3291
hsa:3292	hsa_3292
hsa:3294	hsa_3294
hsa:3295	hsa_3295
hsa:3373	hsa_3373
hsa:3376	hsa_3376
hsa:337876	hsa_337876
hsa:339221	hsa_339221
hsa:339896	hsa_339896
hsa:339983	hsa_339983
hsa:34	hsa_34
hsa:340485	hsa_340485
hsa:341392	hsa_341392
hsa:3417	hsa_3417
hsa:3418	hsa_3418
hsa:3419	hsa_3419
hsa:3420	hsa_3420
hsa:3421	hsa_3421
hsa:3422	hsa_3422
hsa:3423	hsa_3423
hsa:3425	hsa_3425
hsa:346606	hsa_346606
hsa:348158	hsa_348158
hsa:349565	hsa_349565
hsa:35	hsa_35
hsa:353	hsa_353
hsa:36	hsa_36
hsa:3612	hsa_3612
hsa:3613	hsa_3613
hsa:3614	hsa_3614
hsa:3615	hsa_3615
hsa:3620	hsa_3620
hsa:3628	hsa_3628
hsa:3631	hsa_3631
hsa:3632	hsa_3632
hsa:3633	hsa_3633
hsa:3635	hsa_3635
hsa:3636	hsa_3636
hsa:37	hsa_37
hsa:3704	hsa_3704
hsa:3705	hsa_3705
hsa:3706	hsa_3706
hsa:3707	hsa_3707
hsa:373156	hsa_373156
hsa:3735	hsa_3735
hsa:374378	hsa_374378
hsa:374659	hsa_374659
hsa:375775	hsa_375775
hsa:377677	hsa_377677
hsa:377841	hsa_377841
hsa:3795	hsa_3795
hsa:38	hsa_38
hsa:383	hsa_383
hsa:384	hsa_384
hsa:387787	hsa_387787
hsa:387893	hsa_387893
hsa:39	hsa_39
hsa:3906	hsa_3906
hsa:390877	hsa_390877
hsa:391013	hsa_391013
hsa:3931	hsa_3931
hsa:3939	hsa_3939
hsa:3945	hsa_3945
hsa:3948	hsa_3948
hsa:3988	hsa_3988
hsa:3990	hsa_3990
hsa:3992	hsa_3992
hsa:401494	hsa_401494
hsa:4023	hsa_4023
hsa:4047	hsa_4047
hsa:4048	hsa_4048
hsa:4051	hsa_4051
hsa:4056	hsa_4056
hsa:410	hsa_410
hsa:411	hsa_411
hsa:412	hsa_412
hsa:4121	hsa_4121
hsa:4122	hsa_4122
hsa:4124	hsa_4124
hsa:4128	hsa_4128
hsa:4129	hsa_4129
hsa:4141	hsa_4141
hsa:4143	hsa_4143
hsa:414328	hsa_414328
hsa:4144	hsa_4144
hsa:4190	hsa_4190
hsa:4191	hsa_4191
hsa:4199	hsa_4199
hsa:4200	hsa_4200
hsa:4245	hsa_4245
hsa:4247	hsa_4247
hsa:4248	hsa_4248
hsa:4249	hsa_4249
hsa:4257	hsa_4257
hsa:4258	hsa_4258
hsa:4259	hsa_4259
hsa:427	hsa_427
hsa:4282	hsa_4282
hsa:4297	hsa_4297
hsa:43	hsa_43
hsa:4329	hsa_4329
hsa:4337	hsa_4337
hsa:4338	hsa_4338
hsa:435	hsa_435
hsa:4351	hsa_4351
hsa:4357	hsa_4357
hsa:438	hsa_438
hsa:440	hsa_440
hsa:440138	hsa_440138
hsa:441024	hsa_441024
hsa:441531	hsa_441531
hsa:442117	hsa_442117
hsa:443	hsa_443
hsa:445	hsa_445
hsa:4507	hsa_4507
hsa:4522	hsa_4522
hsa:4524	hsa_4524
hsa:4534	hsa_4534
hsa:4548	hsa_4548
hsa:4594	hsa_4594
hsa:4597	hsa_4597
hsa:4598	hsa_4598
hsa:4668	hsa_4668
hsa:4669	hsa_4669
hsa:4677	hsa_4677
hsa:47	hsa_47
hsa:471	hsa_471
hsa:4758	hsa_4758
hsa:4759	hsa_4759
hsa:48	hsa_48
hsa:4830	hsa_4830
hsa:4831	hsa_4831
hsa:4832	hsa_4832
hsa:4833	hsa_4833
hsa:4837	hsa_4837
hsa:4842	hsa_4842
hsa:4843	hsa_4843
hsa:4846	hsa_4846
hsa:4860	hsa_4860
hsa:4907	hsa_4907
hsa:493869	hsa_493869
hsa:493911	hsa_493911
hsa:4942	hsa_4942
hsa:4952	hsa_4952
hsa:4953	hsa_4953
hsa:4967	hsa_4967
hsa:50	hsa_50
hsa:5009	hsa_5009
hsa:501	hsa_501
hsa:5019	hsa_5019
hsa:5033	hsa_5033
hsa:5048	hsa_5048
hsa:50484	hsa_50484
hsa:50487	hsa_50487
hsa:5049	hsa_5049
hsa:5050	hsa_5050
hsa:5051	hsa_5051
hsa:5053	hsa_5053
hsa:50614	hsa_50614
hsa:50808	hsa_50808
hsa:50814	hsa_50814
hsa:5091	hsa_5091
hsa:50940	hsa_50940
hsa:5095	hsa_5095
hsa:5096	hsa_5096
hsa:51	hsa_51
hsa:51004	hsa_51004
hsa:51005	hsa_51005
hsa:5105	hsa_5105
hsa:51056	hsa_51056
hsa:5106	hsa_5106
hsa:51060	hsa_51060
hsa:51067	hsa_51067
hsa:51071	hsa_51071
hsa:51074	hsa_51074
hsa:51082	hsa_51082
hsa:51084	hsa_51084
hsa:51091	hsa_51091
hsa:51102	hsa_51102
hsa:51109	hsa_51109
hsa:51111	hsa_51111
hsa:51144	hsa_51144
hsa:51166	hsa_51166
hsa:51167	hsa_51167
hsa:51179	hsa_51179
hsa:51181	hsa_51181
hsa:51196	hsa_51196
hsa:51251	hsa_51251
hsa:51268	hsa_51268
hsa:51292	hsa_51292
hsa:5130	hsa_5130
hsa:51301	hsa_51301
hsa:51302	hsa_51302
hsa:5136	hsa_5136
hsa:5137	hsa_5137
hsa:5138	hsa_5138
hsa:5139	hsa_5139
hsa:5140	hsa_5140
hsa:5141	hsa_5141
hsa:5142	hsa_5142
hsa:5143	hsa_5143
hsa:5144	hsa_5144
hsa:51447	hsa_51447
hsa:51449	hsa_51449
hsa:5145	hsa_5145
hsa:5146	hsa_5146
hsa:5147	hsa_5147
hsa:51471	hsa_51471
hsa:51477	hsa_51477
hsa:51478	hsa_51478
hsa:5148	hsa_5148
hsa:5149	hsa_5149
hsa:51495	hsa_51495
hsa:5150	hsa_5150
hsa:5151	hsa_5151
hsa:5152	hsa_5152
hsa:51520	hsa_51520
hsa:5153	hsa_5153
hsa:51540	hsa_51540
hsa:5158	hsa_5158
hsa:5160	hsa_5160
hsa:51601	hsa_51601
hsa:5161	hsa_5161
hsa:5162	hsa_5162
hsa:5167	hsa_5167
hsa:5168	hsa_5168
hsa:5169	hsa_5169
hsa:51700	hsa_51700
hsa:51703	hsa_51703
hsa:51706	hsa_51706
hsa:51727	hsa_51727
hsa:51728	hsa_51728
hsa:51733	hsa_51733
hsa:51763	hsa_51763
hsa:51805	hsa_51805
hsa:51809	hsa_51809
hsa:51816	hsa_51816
hsa:5188	hsa_5188
hsa:5198	hsa_5198
hsa:52	hsa_52
hsa:5207	hsa_5207
hsa:5208	hsa_5208
hsa:5209	hsa_5209
hsa:5210	hsa_5210
hsa:5211	hsa_5211
hsa:5213	hsa_5213
hsa:5214	hsa_5214
hsa:5223	hsa_5223
hsa:5224	hsa_5224
hsa:5226	hsa_5226
hsa:5230	hsa_5230
hsa:5232	hsa_5232
hsa:5236	hsa_5236
hsa:5238	hsa_5238
hsa:5277	hsa_5277
hsa:5286	hsa_5286
hsa:5287	hsa_5287
hsa:5288	hsa_5288
hsa:5289	hsa_5289
hsa:5290	hsa_5290
hsa:5291	hsa_5291
hsa:5293	hsa_5293
hsa:5294	hsa_5294
hsa:5297	hsa_5297
hsa:5298	hsa_5298
hsa:53	hsa_53
hsa:5305	hsa_5305
hsa:5313	hsa_5313
hsa:5315	hsa_5315
hsa:5319	hsa_5319
hsa:5320	hsa_5320
hsa:5321	hsa_5321
hsa:5322	hsa_5322
hsa:5330	hsa_5330
hsa:5331	hsa_5331
hsa:5332	hsa_5332
hsa:5333	hsa_5333
hsa:53343	hsa_53343
hsa:5335	hsa_5335
hsa:53354	hsa_53354
hsa:5336	hsa_5336
hsa:5337	hsa_5337
hsa:5338	hsa_5338
hsa:5351	hsa_5351
hsa:5352	hsa_5352
hsa:53630	hsa_53630
hsa:5372	hsa_5372
hsa:5373	hsa_5373
hsa:53947	hsa_53947
hsa:54	hsa_54
hsa:5406	hsa_5406
hsa:5407	hsa_5407
hsa:5408	hsa_5408
hsa:5409	hsa_5409
hsa:54107	hsa_54107
hsa:54187	hsa_54187
hsa:54205	hsa_54205
hsa:5422	hsa_5422
hsa:5424	hsa_5424
hsa:5425	hsa_5425
hsa:5426	hsa_5426
hsa:5427	hsa_5427
hsa:5430	hsa_5430
hsa:5431	hsa_5431
hsa:5432	hsa_5432
hsa:5433	hsa_5433
hsa:5434	hsa_5434
hsa:5435	hsa_5435
hsa:5436	hsa_5436
hsa:54363	hsa_54363
hsa:5437	hsa_5437
hsa:5438	hsa_5438
hsa:5439	hsa_5439
hsa:5440	hsa_5440
hsa:5441	hsa_5441
hsa:54480	hsa_54480
hsa:54490	hsa_54490
hsa:54498	hsa_54498
hsa:54511	hsa_54511
hsa:54575	hsa_54575
hsa:54576	hsa_54576
hsa:54577	hsa_54577
hsa:54578	hsa_54578
hsa:54579	hsa_54579
hsa:54600	hsa_54600
hsa:54657	hsa_54657
hsa:54658	hsa_54658
hsa:54659	hsa_54659
hsa:54675	hsa_54675
hsa:5471	hsa_5471
hsa:54802	hsa_54802
hsa:548596	hsa_548596
hsa:548644	hsa_548644
hsa:54884	hsa_54884
hsa:54898	hsa_54898
hsa:549	hsa_549
hsa:54904	hsa_54904
hsa:54928	hsa_54928
hsa:54938	hsa_54938
hsa:54947	hsa_54947
hsa:54963	hsa_54963
hsa:5498	hsa_5498
hsa:54981	hsa_54981
hsa:54988	hsa_54988
hsa:54995	hsa_54995
hsa:55034	hsa_55034
hsa:55157	hsa_55157
hsa:55163	hsa_55163
hsa:55191	hsa_55191
hsa:55217	hsa_55217
hsa:55224	hsa_55224
hsa:55229	hsa_55229
hsa:55256	hsa_55256
hsa:55276	hsa_55276
hsa:55278	hsa_55278
hsa:55300	hsa_55300
hsa:55301	hsa_55301
hsa:55304	hsa_55304
hsa:55312	hsa_55312
hsa:55326	hsa_55326
hsa:55349	hsa_55349
hsa:55361	hsa_55361
hsa:5538	hsa_5538
hsa:55454	hsa_55454
hsa:55500	hsa_55500
hsa:55512	hsa_55512
hsa:55529	hsa_55529
hsa:55556	hsa_55556
hsa:55568	hsa_55568
hsa:5557	hsa_5557
hsa:55577	hsa_55577
hsa:5558	hsa_5558
hsa:55586	hsa_55586
hsa:55613	hsa_55613
hsa:55624	hsa_55624
hsa:55627	hsa_55627
hsa:55650	hsa_55650
hsa:55699	hsa_55699
hsa:55703	hsa_55703
hsa:55718	hsa_55718
hsa:55750	hsa_55750
hsa:55753	hsa_55753
hsa:55790	hsa_55790
hsa:55808	hsa_55808
hsa:55811	hsa_55811
hsa:55821	hsa_55821
hsa:55825	hsa_55825
hsa:55862	hsa_55862
hsa:55870	hsa_55870
hsa:55902	hsa_55902
hsa:55904	hsa_55904
hsa:55907	hsa_55907
hsa:56052	hsa_56052
hsa:5625	hsa_5625
hsa:56261	hsa_56261
hsa:56267	hsa_56267
hsa:5631	hsa_5631
hsa:5634	hsa_5634
hsa:56474	hsa_56474
hsa:56623	hsa_56623
hsa:56624	hsa_56624
hsa:56655	hsa_56655
hsa:56848	hsa_56848
hsa:56894	hsa_56894
hsa:56895	hsa_56895
hsa:56898	hsa_56898
hsa:56913	hsa_56913
hsa:56922	hsa_56922
hsa:56953	hsa_56953
hsa:56954	hsa_56954
hsa:56979	hsa_56979
hsa:56985	hsa_56985
hsa:56994	hsa_56994
hsa:570	hsa_570
hsa:57016	hsa_57016
hsa:57026	hsa_57026
hsa:57038	hsa_57038
hsa:57103	hsa_57103
hsa:57104	hsa_57104
hsa:57107	hsa_57107
hsa:57134	hsa_57134
hsa:57171	hsa_57171
hsa:57176	hsa_57176
hsa:5723	hsa_5723
hsa:5728	hsa_5728
hsa:5730	hsa_5730
hsa:5740	hsa_5740
hsa:5742	hsa_5742
hsa:5743	hsa_5743
hsa:57452	hsa_57452
hsa:574537	hsa_574537
hsa:57494	hsa_57494
hsa:57505	hsa_57505
hsa:57571	hsa_57571
hsa:57678	hsa_57678
hsa:57704	hsa_57704
hsa:57733	hsa_57733
hsa:57804	hsa_57804
hsa:57818	hsa_57818
hsa:5805	hsa_5805
hsa:5831	hsa_5831
hsa:5832	hsa_5832
hsa:5833	hsa_5833
hsa:5834	hsa_5834
hsa:5836	hsa_5836
hsa:5837	hsa_5837
hsa:58472	hsa_58472
hsa:58478	hsa_58478
hsa:58497	hsa_58497
hsa:58508	hsa_58508
hsa:58510	hsa_58510
hsa:5859	hsa_5859
hsa:586	hsa_586
hsa:5860	hsa_5860
hsa:587	hsa_587
hsa:5917	hsa_5917
hsa:593	hsa_593
hsa:594	hsa_594
hsa:5959	hsa_5959
hsa:5973	hsa_5973
hsa:60481	hsa_60481
hsa:60490	hsa_60490
hsa:60495	hsa_60495
hsa:60496	hsa_60496
hsa:606495	hsa_606495
hsa:6120	hsa_6120
hsa:6121	hsa_6121
hsa:6184	hsa_6184
hsa:6185	hsa_6185
hsa:622	hsa_622
hsa:6240	hsa_6240
hsa:6241	hsa_6241
hsa:6296	hsa_6296
hsa:6301	hsa_6301
hsa:6303	hsa_6303
hsa:6307	hsa_6307
hsa:6309	hsa_6309
hsa:6342	hsa_6342
hsa:635	hsa_635
hsa:63826	hsa_63826
hsa:6389	hsa_6389
hsa:6390	hsa_6390
hsa:6391	hsa_6391
hsa:63917	hsa_63917
hsa:6392	hsa_6392
hsa:64064	hsa_64064
hsa:64080	hsa_64080
hsa:64087	hsa_64087
hsa:64131	hsa_64131
hsa:64132	hsa_64132
hsa:641371	hsa_641371
hsa:6419	hsa_6419
hsa:64324	hsa_64324
hsa:644	hsa_644
hsa:64409	hsa_64409
hsa:64419	hsa_64419
hsa:64425	hsa_64425
hsa:6448	hsa_6448
hsa:645	hsa_645
hsa:64600	hsa_64600
hsa:646625	hsa_646625
hsa:6470	hsa_6470
hsa:6472	hsa_6472
hsa:6476	hsa_6476
hsa:64768	hsa_64768
hsa:64781	hsa_64781
hsa:6480	hsa_6480
hsa:64802	hsa_64802
hsa:6482	hsa_6482
hsa:6483	hsa_6483
hsa:64834	hsa_64834
hsa:6484	hsa_6484
hsa:64841	hsa_64841
hsa:64850	hsa_64850
hsa:6487	hsa_6487
hsa:6489	hsa_6489
hsa:64900	hsa_64900
hsa:64902	hsa_64902
hsa:65220	hsa_65220
hsa:65263	hsa_65263
hsa:653689	hsa_653689
hsa:654364	hsa_654364
hsa:65985	hsa_65985
hsa:6609	hsa_6609
hsa:661	hsa_661
hsa:6610	hsa_6610
hsa:6611	hsa_6611
hsa:6646	hsa_6646
hsa:6652	hsa_6652
hsa:6675	hsa_6675
hsa:6677	hsa_6677
hsa:669	hsa_669
hsa:6697	hsa_6697
hsa:6713	hsa_6713
hsa:6715	hsa_6715
hsa:6716	hsa_6716
hsa:6718	hsa_6718
hsa:6723	hsa_6723
hsa:6783	hsa_6783
hsa:6785	hsa_6785
hsa:6820	hsa_6820
hsa:6821	hsa_6821
hsa:6822	hsa_6822
hsa:683	hsa_683
hsa:6839	hsa_6839
hsa:686	hsa_686
hsa:6888	hsa_6888
hsa:6897	hsa_6897
hsa:6898	hsa_6898
hsa:6901	hsa_6901
hsa:6916	hsa_6916
hsa:6999	hsa_6999
hsa:7054	hsa_7054
hsa:7083	hsa_7083
hsa:7084	hsa_7084
hsa:7086	hsa_7086
hsa:7108	hsa_7108
hsa:7166	hsa_7166
hsa:7167	hsa_7167
hsa:7172	hsa_7172
hsa:7173	hsa_7173
hsa:7263	hsa_7263
hsa:7264	hsa_7264
hsa:728635	hsa_728635
hsa:729020	hsa_729020
hsa:7296	hsa_7296
hsa:7298	hsa_7298
hsa:7299	hsa_7299
hsa:729920	hsa_729920
hsa:7306	hsa_7306
hsa:7357	hsa_7357
hsa:7358	hsa_7358
hsa:7360	hsa_7360
hsa:7363	hsa_7363
hsa:7364	hsa_7364
hsa:7365	hsa_7365
hsa:7366	hsa_7366
hsa:7367	hsa_7367
hsa:7368	hsa_7368
hsa:7371	hsa_7371
hsa:7372	hsa_7372
hsa:7378	hsa_7378
hsa:7389	hsa_7389
hsa:7390	hsa_7390
hsa:7407	hsa_7407
hsa:7453	hsa_7453
hsa:7468	hsa_7468
hsa:7498	hsa_7498
hsa:759	hsa_759
hsa:760	hsa_760
hsa:761	hsa_761
hsa:762	hsa_762
hsa:763	hsa_763
hsa:765	hsa_765
hsa:766	hsa_766
hsa:767	hsa_767
hsa:768	hsa_768
hsa:771	hsa_771
hsa:7799	hsa_7799
hsa:7841	hsa_7841
hsa:790	hsa_790
hsa:79001	hsa_79001
hsa:79017	hsa_79017
hsa:79053	hsa_79053
hsa:79071	hsa_79071
hsa:79077	hsa_79077
hsa:79087	hsa_79087
hsa:79143	hsa_79143
hsa:7915	hsa_7915
hsa:79178	hsa_79178
hsa:7923	hsa_7923
hsa:79369	hsa_79369
hsa:7941	hsa_7941
hsa:79586	hsa_79586
hsa:79587	hsa_79587
hsa:79603	hsa_79603
hsa:79623	hsa_79623
hsa:79644	hsa_79644
hsa:79646	hsa_79646
hsa:79695	hsa_79695
hsa:79709	hsa_79709
hsa:79717	hsa_79717
hsa:79723	hsa_79723
hsa:79731	hsa_79731
hsa:79796	hsa_79796
hsa:79799	hsa_79799
hsa:79813	hsa_79813
hsa:79814	hsa_79814
hsa:79823	hsa_79823
hsa:79837	hsa_79837
hsa:79868	hsa_79868
hsa:79888	hsa_79888
hsa:7991	hsa_7991
hsa:79944	hsa_79944
hsa:79947	hsa_79947
hsa:79993	hsa_79993
hsa:80025	hsa_80025
hsa:80142	hsa_80142
hsa:80146	hsa_80146
hsa:80168	hsa_80168
hsa:80201	hsa_80201
hsa:80222	hsa_80222
hsa:80270	hsa_80270
hsa:80271	hsa_80271
hsa:80308	hsa_80308
hsa:80339	hsa_80339
hsa:80347	hsa_80347
hsa:8050	hsa_8050
hsa:8085	hsa_8085
hsa:80854	hsa_80854
hsa:80896	hsa_80896
hsa:81490	hsa_81490
hsa:81579	hsa_81579
hsa:81616	hsa_81616
hsa:81849	hsa_81849
hsa:81888	hsa_81888
hsa:81889	hsa_81889
hsa:8228	hsa_8228
hsa:8277	hsa_8277
hsa:8309	hsa_8309
hsa:8310	hsa_8310
hsa:833	hsa_833
hsa:83401	hsa_83401
hsa:83440	hsa_83440
hsa:83549	hsa_83549
hsa:8372	hsa_8372
hsa:83852	hsa_83852
hsa:8394	hsa_8394
hsa:8395	hsa_8395
hsa:8396	hsa_8396
hsa:8398	hsa_8398
hsa:8399	hsa_8399
hsa:84002	hsa_84002
hsa:84076	hsa_84076
hsa:84172	hsa_84172
hsa:84193	hsa_84193
hsa:8424	hsa_8424
hsa:84245	hsa_84245
hsa:84265	hsa_84265
hsa:84274	hsa_84274
hsa:84284	hsa_84284
hsa:8435	hsa_8435
hsa:8443	hsa_8443
hsa:84444	hsa_84444
hsa:84513	hsa_84513
hsa:84532	hsa_84532
hsa:84618	hsa_84618
hsa:84620	hsa_84620
hsa:84647	hsa_84647
hsa:84649	hsa_84649
hsa:84693	hsa_84693
hsa:847	hsa_847
hsa:84706	hsa_84706
hsa:84720	hsa_84720
hsa:84735	hsa_84735
hsa:84787	hsa_84787
hsa:84803	hsa_84803
hsa:84812	hsa_84812
hsa:84890	hsa_84890
hsa:84892	hsa_84892
hsa:84920	hsa_84920
hsa:85007	hsa_85007
hsa:8513	hsa_8513
hsa:8525	hsa_8525
hsa:8526	hsa_8526
hsa:8527	hsa_8527
hsa:8528	hsa_8528
hsa:8529	hsa_8529
hsa:85365	hsa_85365
hsa:8540	hsa_8540
hsa:85465	hsa_85465
hsa:8560	hsa_8560
hsa:8564	hsa_8564
hsa:8565	hsa_8565
hsa:8566	hsa_8566
hsa:8605	hsa_8605
hsa:8611	hsa_8611
hsa:8612	hsa_8612
hsa:8613	hsa_8613
hsa:8622	hsa_8622
hsa:8630	hsa_8630
hsa:8639	hsa_8639
hsa:8644	hsa_8644
hsa:8654	hsa_8654
hsa:8659	hsa_8659
hsa:8681	hsa_8681
hsa:8692	hsa_8692
hsa:8693	hsa_8693
hsa:8694	hsa_8694
hsa:8702	hsa_8702
hsa:8703	hsa_8703
hsa:8704	hsa_8704
hsa:8705	hsa_8705
hsa:8706	hsa_8706
hsa:8707	hsa_8707
hsa:8708	hsa_8708
hsa:87178	hsa_87178
hsa:873	hsa_873
hsa:874	hsa_874
hsa:875	hsa_875
hsa:8760	hsa_8760
hsa:8776	hsa_8776
hsa:8789	hsa_8789
hsa:8790	hsa_8790
hsa:8801	hsa_8801
hsa:8802	hsa_8802
hsa:8803	hsa_8803
hsa:8813	hsa_8813
hsa:8821	hsa_8821
hsa:8824	hsa_8824
hsa:883	hsa_883
hsa:8833	hsa_8833
hsa:8836	hsa_8836
hsa:8854	hsa_8854
hsa:8867	hsa_8867
hsa:8869	hsa_8869
hsa:8871	hsa_8871
hsa:8875	hsa_8875
hsa:8876	hsa_8876
hsa:8877	hsa_8877
hsa:8879	hsa_8879
hsa:8897	hsa_8897
hsa:8898	hsa_8898
hsa:8908	hsa_8908
hsa:8942	hsa_8942
hsa:8972	hsa_8972
hsa:8974	hsa_8974
hsa:8985	hsa_8985
hsa:89869	hsa_89869
hsa:9	hsa_9
hsa:9023	hsa_9023
hsa:9027	hsa_9027
hsa:9054	hsa_9054
hsa:9060	hsa_9060
hsa:9061	hsa_9061
hsa:90809	hsa_90809
hsa:91012	hsa_91012
hsa:9104	hsa_9104
hsa:9107	hsa_9107
hsa:9108	hsa_9108
hsa:9110	hsa_9110
hsa:91373	hsa_91373
hsa:9162	hsa_9162
hsa:91734	hsa_91734
hsa:9200	hsa_9200
hsa:9227	hsa_9227
hsa:9245	hsa_9245
hsa:92483	hsa_92483
hsa:9249	hsa_9249
hsa:92579	hsa_92579
hsa:92935	hsa_92935
hsa:93034	hsa_93034
hsa:93100	hsa_93100
hsa:93166	hsa_93166
hsa:93183	hsa_93183
hsa:9331	hsa_9331
hsa:9334	hsa_9334
hsa:93432	hsa_93432
hsa:9365	hsa_9365
hsa:9374	hsa_9374
hsa:9380	hsa_9380
hsa:9388	hsa_9388
hsa:9415	hsa_9415
hsa:9420	hsa_9420
hsa:9446	hsa_9446
hsa:9453	hsa_9453
hsa:9468	hsa_9468
hsa:9487	hsa_9487
hsa:9488	hsa_9488
hsa:9489	hsa_9489
hsa:95	hsa_95
hsa:9514	hsa_9514
hsa:9517	hsa_9517
hsa:952	hsa_952
hsa:9524	hsa_9524
hsa:953	hsa_953
hsa:9533	hsa_9533
hsa:9536	hsa_9536
hsa:955	hsa_955
hsa:956	hsa_956
hsa:9562	hsa_9562
hsa:957	hsa_957
hsa:9583	hsa_9583
hsa:9588	hsa_9588
hsa:9615	hsa_9615
hsa:9651	hsa_9651
hsa:9663	hsa_9663
hsa:9677	hsa_9677
hsa:97	hsa_97
hsa:9739	hsa_9739
hsa:9757	hsa_9757
hsa:978	hsa_978
hsa:9791	hsa_9791
hsa:98	hsa_98
hsa:9807	hsa_9807
hsa:9843	hsa_9843
hsa:9869	hsa_9869
hsa:9926	hsa_9926
hsa:9942	hsa_9942
hsa:9945	hsa_9945

## Sheet: Genes (1455|1455)
Name	Identifier
hsa:10	hsa:10
hsa:100	hsa:100
hsa:10005	hsa:10005
hsa:10007	hsa:10007
hsa:100137049	hsa:100137049
hsa:10020	hsa:10020
hsa:100526760	hsa:100526760
hsa:100526794	hsa:100526794
hsa:100528021	hsa:100528021
hsa:100528030	hsa:100528030
hsa:10056	hsa:10056
hsa:100861540	hsa:100861540
hsa:101060521	hsa:101060521
hsa:10135	hsa:10135
hsa:10157	hsa:10157
hsa:10162	hsa:10162
hsa:10170	hsa:10170
hsa:10195	hsa:10195
hsa:10201	hsa:10201
hsa:102157402	hsa:102157402
hsa:10229	hsa:10229
hsa:10243	hsa:10243
hsa:10249	hsa:10249
hsa:10269	hsa:10269
hsa:102724560	hsa:102724560
hsa:102724788	hsa:102724788
hsa:10317	hsa:10317
hsa:10327	hsa:10327
hsa:10331	hsa:10331
hsa:10352	hsa:10352
hsa:1036	hsa:1036
hsa:10380	hsa:10380
hsa:10390	hsa:10390
hsa:1040	hsa:1040
hsa:10400	hsa:10400
hsa:10402	hsa:10402
hsa:10423	hsa:10423
hsa:10434	hsa:10434
hsa:10449	hsa:10449
hsa:10455	hsa:10455
hsa:10554	hsa:10554
hsa:10555	hsa:10555
hsa:10558	hsa:10558
hsa:1056	hsa:1056
hsa:10585	hsa:10585
hsa:10587	hsa:10587
hsa:10588	hsa:10588
hsa:10606	hsa:10606
hsa:10621	hsa:10621
hsa:10622	hsa:10622
hsa:10623	hsa:10623
hsa:10654	hsa:10654
hsa:1066	hsa:1066
hsa:10667	hsa:10667
hsa:10678	hsa:10678
hsa:10682	hsa:10682
hsa:10690	hsa:10690
hsa:107	hsa:107
hsa:10714	hsa:10714
hsa:10715	hsa:10715
hsa:10720	hsa:10720
hsa:10728	hsa:10728
hsa:10768	hsa:10768
hsa:10797	hsa:10797
hsa:107987478	hsa:107987478
hsa:108	hsa:108
hsa:10825	hsa:10825
hsa:10826	hsa:10826
hsa:10840	hsa:10840
hsa:10841	hsa:10841
hsa:10846	hsa:10846
hsa:10855	hsa:10855
hsa:10858	hsa:10858
hsa:10873	hsa:10873
hsa:109	hsa:109
hsa:10901	hsa:10901
hsa:10905	hsa:10905
hsa:10908	hsa:10908
hsa:10919	hsa:10919
hsa:10941	hsa:10941
hsa:10965	hsa:10965
hsa:10993	hsa:10993
hsa:10998	hsa:10998
hsa:11019	hsa:11019
hsa:1103	hsa:1103
hsa:11086	hsa:11086
hsa:1109	hsa:1109
hsa:111	hsa:111
hsa:11105	hsa:11105
hsa:11112	hsa:11112
hsa:11128	hsa:11128
hsa:11145	hsa:11145
hsa:11164	hsa:11164
hsa:1118	hsa:1118
hsa:11181	hsa:11181
hsa:11185	hsa:11185
hsa:1119	hsa:1119
hsa:112	hsa:112
hsa:1120	hsa:1120
hsa:11226	hsa:11226
hsa:11227	hsa:11227
hsa:11238	hsa:11238
hsa:112483	hsa:112483
hsa:11253	hsa:11253
hsa:112817	hsa:112817
hsa:11282	hsa:11282
hsa:112849	hsa:112849
hsa:11285	hsa:11285
hsa:113	hsa:113
hsa:113026	hsa:113026
hsa:11313	hsa:11313
hsa:11320	hsa:11320
hsa:11332	hsa:11332
hsa:11343	hsa:11343
hsa:113451	hsa:113451
hsa:113675	hsa:113675
hsa:114	hsa:114
hsa:114112	hsa:114112
hsa:114805	hsa:114805
hsa:115	hsa:115
hsa:115024	hsa:115024
hsa:1152	hsa:1152
hsa:1158	hsa:1158
hsa:1159	hsa:1159
hsa:1160	hsa:1160
hsa:116150	hsa:116150
hsa:116255	hsa:116255
hsa:116285	hsa:116285
hsa:117248	hsa:117248
hsa:117283	hsa:117283
hsa:118672	hsa:118672
hsa:119391	hsa:119391
hsa:119548	hsa:119548
hsa:120227	hsa:120227
hsa:121278	hsa:121278
hsa:122481	hsa:122481
hsa:122618	hsa:122618
hsa:122622	hsa:122622
hsa:122970	hsa:122970
hsa:123099	hsa:123099
hsa:123263	hsa:123263
hsa:123283	hsa:123283
hsa:123688	hsa:123688
hsa:123745	hsa:123745
hsa:123876	hsa:123876
hsa:124	hsa:124
hsa:124454	hsa:124454
hsa:124583	hsa:124583
hsa:124975	hsa:124975
hsa:125	hsa:125
hsa:125061	hsa:125061
hsa:125981	hsa:125981
hsa:126	hsa:126
hsa:126792	hsa:126792
hsa:127	hsa:127
hsa:127281	hsa:127281
hsa:127550	hsa:127550
hsa:128	hsa:128
hsa:129607	hsa:129607
hsa:129642	hsa:129642
hsa:129807	hsa:129807
hsa:130	hsa:130
hsa:130013	hsa:130013
hsa:130589	hsa:130589
hsa:131	hsa:131
hsa:1312	hsa:1312
hsa:131669	hsa:131669
hsa:131870	hsa:131870
hsa:132158	hsa:132158
hsa:132789	hsa:132789
hsa:133121	hsa:133121
hsa:133686	hsa:133686
hsa:134147	hsa:134147
hsa:134526	hsa:134526
hsa:1352	hsa:1352
hsa:1355	hsa:1355
hsa:1356	hsa:1356
hsa:1371	hsa:1371
hsa:1373	hsa:1373
hsa:1376	hsa:1376
hsa:137964	hsa:137964
hsa:138050	hsa:138050
hsa:138199	hsa:138199
hsa:138429	hsa:138429
hsa:139189	hsa:139189
hsa:139596	hsa:139596
hsa:140838	hsa:140838
hsa:142827	hsa:142827
hsa:1431	hsa:1431
hsa:144193	hsa:144193
hsa:144245	hsa:144245
hsa:145226	hsa:145226
hsa:146664	hsa:146664
hsa:1491	hsa:1491
hsa:15	hsa:15
hsa:1503	hsa:1503
hsa:150763	hsa:150763
hsa:151056	hsa:151056
hsa:151531	hsa:151531
hsa:152586	hsa:152586
hsa:154141	hsa:154141
hsa:1543	hsa:1543
hsa:1544	hsa:1544
hsa:1545	hsa:1545
hsa:1548	hsa:1548
hsa:154807	hsa:154807
hsa:1551	hsa:1551
hsa:1553	hsa:1553
hsa:1555	hsa:1555
hsa:1557	hsa:1557
hsa:1558	hsa:1558
hsa:1559	hsa:1559
hsa:1562	hsa:1562
hsa:1565	hsa:1565
hsa:1571	hsa:1571
hsa:1572	hsa:1572
hsa:1573	hsa:1573
hsa:157506	hsa:157506
hsa:1576	hsa:1576
hsa:1577	hsa:1577
hsa:1579	hsa:1579
hsa:158	hsa:158
hsa:158067	hsa:158067
hsa:1581	hsa:1581
hsa:1582	hsa:1582
hsa:1583	hsa:1583
hsa:1584	hsa:1584
hsa:1585	hsa:1585
hsa:1586	hsa:1586
hsa:1588	hsa:1588
hsa:158835	hsa:158835
hsa:1589	hsa:1589
hsa:159	hsa:159
hsa:1591	hsa:1591
hsa:1593	hsa:1593
hsa:1594	hsa:1594
hsa:1595	hsa:1595
hsa:16	hsa:16
hsa:160287	hsa:160287
hsa:1603	hsa:1603
hsa:160428	hsa:160428
hsa:1606	hsa:1606
hsa:1607	hsa:1607
hsa:1608	hsa:1608
hsa:160851	hsa:160851
hsa:1609	hsa:1609
hsa:1610	hsa:1610
hsa:1615	hsa:1615
hsa:1621	hsa:1621
hsa:162417	hsa:162417
hsa:162466	hsa:162466
hsa:1629	hsa:1629
hsa:1632	hsa:1632
hsa:1633	hsa:1633
hsa:1635	hsa:1635
hsa:1638	hsa:1638
hsa:1644	hsa:1644
hsa:1645	hsa:1645
hsa:1646	hsa:1646
hsa:1650	hsa:1650
hsa:166929	hsa:166929
hsa:168391	hsa:168391
hsa:169355	hsa:169355
hsa:171568	hsa:171568
hsa:1716	hsa:1716
hsa:1717	hsa:1717
hsa:1718	hsa:1718
hsa:1719	hsa:1719
hsa:1723	hsa:1723
hsa:1727	hsa:1727
hsa:1728	hsa:1728
hsa:1737	hsa:1737
hsa:1738	hsa:1738
hsa:1743	hsa:1743
hsa:1757	hsa:1757
hsa:178	hsa:178
hsa:1786	hsa:1786
hsa:1788	hsa:1788
hsa:1789	hsa:1789
hsa:1798	hsa:1798
hsa:18	hsa:18
hsa:1806	hsa:1806
hsa:1807	hsa:1807
hsa:1841	hsa:1841
hsa:1854	hsa:1854
hsa:189	hsa:189
hsa:1890	hsa:1890
hsa:1892	hsa:1892
hsa:191	hsa:191
hsa:192134	hsa:192134
hsa:195814	hsa:195814
hsa:196051	hsa:196051
hsa:1962	hsa:1962
hsa:196883	hsa:196883
hsa:197257	hsa:197257
hsa:197258	hsa:197258
hsa:197322	hsa:197322
hsa:199857	hsa:199857
hsa:200576	hsa:200576
hsa:200895	hsa:200895
hsa:201562	hsa:201562
hsa:2023	hsa:2023
hsa:2026	hsa:2026
hsa:2027	hsa:2027
hsa:203	hsa:203
hsa:204	hsa:204
hsa:204219	hsa:204219
hsa:205	hsa:205
hsa:2052	hsa:2052
hsa:2053	hsa:2053
hsa:2058	hsa:2058
hsa:2098	hsa:2098
hsa:210	hsa:210
hsa:211	hsa:211
hsa:212	hsa:212
hsa:2131	hsa:2131
hsa:2132	hsa:2132
hsa:2134	hsa:2134
hsa:2135	hsa:2135
hsa:2137	hsa:2137
hsa:2145	hsa:2145
hsa:2146	hsa:2146
hsa:216	hsa:216
hsa:217	hsa:217
hsa:218	hsa:218
hsa:2180	hsa:2180
hsa:2181	hsa:2181
hsa:2182	hsa:2182
hsa:2184	hsa:2184
hsa:219	hsa:219
hsa:2193	hsa:2193
hsa:2194	hsa:2194
hsa:220	hsa:220
hsa:2203	hsa:2203
hsa:221	hsa:221
hsa:221264	hsa:221264
hsa:221357	hsa:221357
hsa:221823	hsa:221823
hsa:221830	hsa:221830
hsa:222	hsa:222
hsa:2222	hsa:2222
hsa:2224	hsa:2224
hsa:223	hsa:223
hsa:2235	hsa:2235
hsa:224	hsa:224
hsa:226	hsa:226
hsa:2271	hsa:2271
hsa:2272	hsa:2272
hsa:22845	hsa:22845
hsa:22856	hsa:22856
hsa:22875	hsa:22875
hsa:22876	hsa:22876
hsa:229	hsa:229
hsa:22908	hsa:22908
hsa:22928	hsa:22928
hsa:22929	hsa:22929
hsa:22934	hsa:22934
hsa:22978	hsa:22978
hsa:230	hsa:230
hsa:23007	hsa:23007
hsa:23057	hsa:23057
hsa:23067	hsa:23067
hsa:231	hsa:231
hsa:23127	hsa:23127
hsa:23171	hsa:23171
hsa:23175	hsa:23175
hsa:23193	hsa:23193
hsa:23205	hsa:23205
hsa:23236	hsa:23236
hsa:2326	hsa:2326
hsa:23262	hsa:23262
hsa:2327	hsa:2327
hsa:2328	hsa:2328
hsa:2329	hsa:2329
hsa:2330	hsa:2330
hsa:23305	hsa:23305
hsa:23382	hsa:23382
hsa:2339	hsa:2339
hsa:23395	hsa:23395
hsa:23396	hsa:23396
hsa:23417	hsa:23417
hsa:2342	hsa:2342
hsa:23438	hsa:23438
hsa:2346	hsa:2346
hsa:23463	hsa:23463
hsa:23464	hsa:23464
hsa:23474	hsa:23474
hsa:23475	hsa:23475
hsa:23498	hsa:23498
hsa:23530	hsa:23530
hsa:23553	hsa:23553
hsa:23556	hsa:23556
hsa:2356	hsa:2356
hsa:23590	hsa:23590
hsa:23600	hsa:23600
hsa:23632	hsa:23632
hsa:23646	hsa:23646
hsa:23649	hsa:23649
hsa:23659	hsa:23659
hsa:23743	hsa:23743
hsa:23761	hsa:23761
hsa:239	hsa:239
hsa:2395	hsa:2395
hsa:240	hsa:240
hsa:242	hsa:242
hsa:246	hsa:246
hsa:246721	hsa:246721
hsa:247	hsa:247
hsa:248	hsa:248
hsa:249	hsa:249
hsa:250	hsa:250
hsa:251	hsa:251
hsa:2523	hsa:2523
hsa:2524	hsa:2524
hsa:2525	hsa:2525
hsa:2526	hsa:2526
hsa:2527	hsa:2527
hsa:2528	hsa:2528
hsa:2530	hsa:2530
hsa:2531	hsa:2531
hsa:253430	hsa:253430
hsa:253558	hsa:253558
hsa:253782	hsa:253782
hsa:2538	hsa:2538
hsa:2539	hsa:2539
hsa:254531	hsa:254531
hsa:2548	hsa:2548
hsa:255043	hsa:255043
hsa:255189	hsa:255189
hsa:2571	hsa:2571
hsa:2572	hsa:2572
hsa:257202	hsa:257202
hsa:25796	hsa:25796
hsa:2581	hsa:2581
hsa:2582	hsa:2582
hsa:2583	hsa:2583
hsa:25834	hsa:25834
hsa:2584	hsa:2584
hsa:2588	hsa:2588
hsa:25885	hsa:25885
hsa:2589	hsa:2589
hsa:2590	hsa:2590
hsa:25902	hsa:25902
hsa:2591	hsa:2591
hsa:2592	hsa:2592
hsa:259230	hsa:259230
hsa:2593	hsa:2593
hsa:259307	hsa:259307
hsa:2595	hsa:2595
hsa:2597	hsa:2597
hsa:25973	hsa:25973
hsa:26	hsa:26
hsa:26007	hsa:26007
hsa:2617	hsa:2617
hsa:2618	hsa:2618
hsa:262	hsa:262
hsa:26227	hsa:26227
hsa:26229	hsa:26229
hsa:26275	hsa:26275
hsa:26279	hsa:26279
hsa:2628	hsa:2628
hsa:26289	hsa:26289
hsa:2629	hsa:2629
hsa:26290	hsa:26290
hsa:26301	hsa:26301
hsa:2632	hsa:2632
hsa:26330	hsa:26330
hsa:2639	hsa:2639
hsa:2643	hsa:2643
hsa:2645	hsa:2645
hsa:2650	hsa:2650
hsa:2651	hsa:2651
hsa:2653	hsa:2653
hsa:2673	hsa:2673
hsa:2677	hsa:2677
hsa:2678	hsa:2678
hsa:2683	hsa:2683
hsa:2686	hsa:2686
hsa:2687	hsa:2687
hsa:26873	hsa:26873
hsa:270	hsa:270
hsa:27010	hsa:27010
hsa:27034	hsa:27034
hsa:271	hsa:271
hsa:2710	hsa:2710
hsa:27115	hsa:27115
hsa:2712	hsa:2712
hsa:27124	hsa:27124
hsa:27159	hsa:27159
hsa:27165	hsa:27165
hsa:2717	hsa:2717
hsa:272	hsa:272
hsa:2720	hsa:2720
hsa:27231	hsa:27231
hsa:27232	hsa:27232
hsa:27235	hsa:27235
hsa:2729	hsa:2729
hsa:27294	hsa:27294
hsa:2730	hsa:2730
hsa:27306	hsa:27306
hsa:2731	hsa:2731
hsa:2739	hsa:2739
hsa:27430	hsa:27430
hsa:2744	hsa:2744
hsa:2746	hsa:2746
hsa:2747	hsa:2747
hsa:275	hsa:275
hsa:2752	hsa:2752
hsa:276	hsa:276
hsa:2762	hsa:2762
hsa:2766	hsa:2766
hsa:277	hsa:277
hsa:278	hsa:278
hsa:279	hsa:279
hsa:2799	hsa:2799
hsa:28	hsa:28
hsa:280	hsa:280
hsa:2805	hsa:2805
hsa:2806	hsa:2806
hsa:2819	hsa:2819
hsa:2820	hsa:2820
hsa:2821	hsa:2821
hsa:2822	hsa:2822
hsa:283208	hsa:283208
hsa:283209	hsa:283209
hsa:283459	hsa:283459
hsa:283748	hsa:283748
hsa:283871	hsa:283871
hsa:284004	hsa:284004
hsa:284098	hsa:284098
hsa:284541	hsa:284541
hsa:284716	hsa:284716
hsa:2875	hsa:2875
hsa:2876	hsa:2876
hsa:2877	hsa:2877
hsa:2878	hsa:2878
hsa:2879	hsa:2879
hsa:2880	hsa:2880
hsa:2882	hsa:2882
hsa:29071	hsa:29071
hsa:29072	hsa:29072
hsa:2936	hsa:2936
hsa:2937	hsa:2937
hsa:2938	hsa:2938
hsa:2939	hsa:2939
hsa:2940	hsa:2940
hsa:2941	hsa:2941
hsa:2944	hsa:2944
hsa:2946	hsa:2946
hsa:2947	hsa:2947
hsa:2948	hsa:2948
hsa:2949	hsa:2949
hsa:2950	hsa:2950
hsa:2952	hsa:2952
hsa:2953	hsa:2953
hsa:2954	hsa:2954
hsa:29785	hsa:29785
hsa:2987	hsa:2987
hsa:29880	hsa:29880
hsa:2990	hsa:2990
hsa:29906	hsa:29906
hsa:2992	hsa:2992
hsa:29920	hsa:29920
hsa:29922	hsa:29922
hsa:29925	hsa:29925
hsa:29926	hsa:29926
hsa:29929	hsa:29929
hsa:29940	hsa:29940
hsa:29954	hsa:29954
hsa:29956	hsa:29956
hsa:29958	hsa:29958
hsa:29968	hsa:29968
hsa:2997	hsa:2997
hsa:2998	hsa:2998
hsa:30	hsa:30
hsa:3028	hsa:3028
hsa:3029	hsa:3029
hsa:3030	hsa:3030
hsa:3032	hsa:3032
hsa:3033	hsa:3033
hsa:3034	hsa:3034
hsa:3035	hsa:3035
hsa:3052	hsa:3052
hsa:3067	hsa:3067
hsa:3073	hsa:3073
hsa:3074	hsa:3074
hsa:3081	hsa:3081
hsa:30814	hsa:30814
hsa:30815	hsa:30815
hsa:30833	hsa:30833
hsa:30834	hsa:30834
hsa:3098	hsa:3098
hsa:3099	hsa:3099
hsa:31	hsa:31
hsa:3101	hsa:3101
hsa:314	hsa:314
hsa:3141	hsa:3141
hsa:3145	hsa:3145
hsa:3155	hsa:3155
hsa:3156	hsa:3156
hsa:3157	hsa:3157
hsa:3158	hsa:3158
hsa:316	hsa:316
hsa:3162	hsa:3162
hsa:3163	hsa:3163
hsa:3176	hsa:3176
hsa:317749	hsa:317749
hsa:318	hsa:318
hsa:32	hsa:32
hsa:3242	hsa:3242
hsa:3251	hsa:3251
hsa:326625	hsa:326625
hsa:3283	hsa:3283
hsa:3284	hsa:3284
hsa:3290	hsa:3290
hsa:3291	hsa:3291
hsa:3292	hsa:3292
hsa:3294	hsa:3294
hsa:3295	hsa:3295
hsa:3373	hsa:3373
hsa:3376	hsa:3376
hsa:337876	hsa:337876
hsa:339221	hsa:339221
hsa:339896	hsa:339896
hsa:339983	hsa:339983
hsa:34	hsa:34
hsa:340485	hsa:340485
hsa:341392	hsa:341392
hsa:3417	hsa:3417
hsa:3418	hsa:3418
hsa:3419	hsa:3419
hsa:3420	hsa:3420
hsa:3421	hsa:3421
hsa:3422	hsa:3422
hsa:3423	hsa:3423
hsa:3425	hsa:3425
hsa:346606	hsa:346606
hsa:348158	hsa:348158
hsa:349565	hsa:349565
hsa:35	hsa:35
hsa:353	hsa:353
hsa:36	hsa:36
hsa:3612	hsa:3612
hsa:3613	hsa:3613
hsa:3614	hsa:3614
hsa:3615	hsa:3615
hsa:3620	hsa:3620
hsa:3628	hsa:3628
hsa:3631	hsa:3631
hsa:3632	hsa:3632
hsa:3633	hsa:3633
hsa:3635	hsa:3635
hsa:3636	hsa:3636
hsa:37	hsa:37
hsa:3704	hsa:3704
hsa:3705	hsa:3705
hsa:3706	hsa:3706
hsa:3707	hsa:3707
hsa:373156	hsa:373156
hsa:3735	hsa:3735
hsa:374378	hsa:374378
hsa:374659	hsa:374659
hsa:375775	hsa:375775
hsa:377677	hsa:377677
hsa:377841	hsa:377841
hsa:3795	hsa:3795
hsa:38	hsa:38
hsa:383	hsa:383
hsa:384	hsa:384
hsa:387787	hsa:387787
hsa:387893	hsa:387893
hsa:39	hsa:39
hsa:3906	hsa:3906
hsa:390877	hsa:390877
hsa:391013	hsa:391013
hsa:3931	hsa:3931
hsa:3939	hsa:3939
hsa:3945	hsa:3945
hsa:3948	hsa:3948
hsa:3988	hsa:3988
hsa:3990	hsa:3990
hsa:3992	hsa:3992
hsa:401494	hsa:401494
hsa:4023	hsa:4023
hsa:4047	hsa:4047
hsa:4048	hsa:4048
hsa:4051	hsa:4051
hsa:4056	hsa:4056
hsa:410	hsa:410
hsa:411	hsa:411
hsa:412	hsa:412
hsa:4121	hsa:4121
hsa:4122	hsa:4122
hsa:4124	hsa:4124
hsa:4128	hsa:4128
hsa:4129	hsa:4129
hsa:4141	hsa:4141
hsa:4143	hsa:4143
hsa:414328	hsa:414328
hsa:4144	hsa:4144
hsa:4190	hsa:4190
hsa:4191	hsa:4191
hsa:4199	hsa:4199
hsa:4200	hsa:4200
hsa:4245	hsa:4245
hsa:4247	hsa:4247
hsa:4248	hsa:4248
hsa:4249	hsa:4249
hsa:4257	hsa:4257
hsa:4258	hsa:4258
hsa:4259	hsa:4259
hsa:427	hsa:427
hsa:4282	hsa:4282
hsa:4297	hsa:4297
hsa:43	hsa:43
hsa:4329	hsa:4329
hsa:4337	hsa:4337
hsa:4338	hsa:4338
hsa:435	hsa:435
hsa:4351	hsa:4351
hsa:4357	hsa:4357
hsa:438	hsa:438
hsa:440	hsa:440
hsa:440138	hsa:440138
hsa:441024	hsa:441024
hsa:441531	hsa:441531
hsa:442117	hsa:442117
hsa:443	hsa:443
hsa:445	hsa:445
hsa:4507	hsa:4507
hsa:4522	hsa:4522
hsa:4524	hsa:4524
hsa:4534	hsa:4534
hsa:4548	hsa:4548
hsa:4594	hsa:4594
hsa:4597	hsa:4597
hsa:4598	hsa:4598
hsa:4668	hsa:4668
hsa:4669	hsa:4669
hsa:4677	hsa:4677
hsa:47	hsa:47
hsa:471	hsa:471
hsa:4758	hsa:4758
hsa:4759	hsa:4759
hsa:48	hsa:48
hsa:4830	hsa:4830
hsa:4831	hsa:4831
hsa:4832	hsa:4832
hsa:4833	hsa:4833
hsa:4837	hsa:4837
hsa:4842	hsa:4842
hsa:4843	hsa:4843
hsa:4846	hsa:4846
hsa:4860	hsa:4860
hsa:4907	hsa:4907
hsa:493869	hsa:493869
hsa:493911	hsa:493911
hsa:4942	hsa:4942
hsa:4952	hsa:4952
hsa:4953	hsa:4953
hsa:4967	hsa:4967
hsa:50	hsa:50
hsa:5009	hsa:5009
hsa:501	hsa:501
hsa:5019	hsa:5019
hsa:5033	hsa:5033
hsa:5048	hsa:5048
hsa:50484	hsa:50484
hsa:50487	hsa:50487
hsa:5049	hsa:5049
hsa:5050	hsa:5050
hsa:5051	hsa:5051
hsa:5053	hsa:5053
hsa:50614	hsa:50614
hsa:50808	hsa:50808
hsa:50814	hsa:50814
hsa:5091	hsa:5091
hsa:50940	hsa:50940
hsa:5095	hsa:5095
hsa:5096	hsa:5096
hsa:51	hsa:51
hsa:51004	hsa:51004
hsa:51005	hsa:51005
hsa:5105	hsa:5105
hsa:51056	hsa:51056
hsa:5106	hsa:5106
hsa:51060	hsa:51060
hsa:51067	hsa:51067
hsa:51071	hsa:51071
hsa:51074	hsa:51074
hsa:51082	hsa:51082
hsa:51084	hsa:51084
hsa:51091	hsa:51091
hsa:51102	hsa:51102
hsa:51109	hsa:51109
hsa:51111	hsa:51111
hsa:51144	hsa:51144
hsa:51166	hsa:51166
hsa:51167	hsa:51167
hsa:51179	hsa:51179
hsa:51181	hsa:51181
hsa:51196	hsa:51196
hsa:51251	hsa:51251
hsa:51268	hsa:51268
hsa:51292	hsa:51292
hsa:5130	hsa:5130
hsa:51301	hsa:51301
hsa:51302	hsa:51302
hsa:5136	hsa:5136
hsa:5137	hsa:5137
hsa:5138	hsa:5138
hsa:5139	hsa:5139
hsa:5140	hsa:5140
hsa:5141	hsa:5141
hsa:5142	hsa:5142
hsa:5143	hsa:5143
hsa:5144	hsa:5144
hsa:51447	hsa:51447
hsa:51449	hsa:51449
hsa:5145	hsa:5145
hsa:5146	hsa:5146
hsa:5147	hsa:5147
hsa:51471	hsa:51471
hsa:51477	hsa:51477
hsa:51478	hsa:51478
hsa:5148	hsa:5148
hsa:5149	hsa:5149
hsa:51495	hsa:51495
hsa:5150	hsa:5150
hsa:5151	hsa:5151
hsa:5152	hsa:5152
hsa:51520	hsa:51520
hsa:5153	hsa:5153
hsa:51540	hsa:51540
hsa:5158	hsa:5158
hsa:5160	hsa:5160
hsa:51601	hsa:51601
hsa:5161	hsa:5161
hsa:5162	hsa:5162
hsa:5167	hsa:5167
hsa:5168	hsa:5168
hsa:5169	hsa:5169
hsa:51700	hsa:51700
hsa:51703	hsa:51703
hsa:51706	hsa:51706
hsa:51727	hsa:51727
hsa:51728	hsa:51728
hsa:51733	hsa:51733
hsa:51763	hsa:51763
hsa:51805	hsa:51805
hsa:51809	hsa:51809
hsa:51816	hsa:51816
hsa:5188	hsa:5188
hsa:5198	hsa:5198
hsa:52	hsa:52
hsa:5207	hsa:5207
hsa:5208	hsa:5208
hsa:5209	hsa:5209
hsa:5210	hsa:5210
hsa:5211	hsa:5211
hsa:5213	hsa:5213
hsa:5214	hsa:5214
hsa:5223	hsa:5223
hsa:5224	hsa:5224
hsa:5226	hsa:5226
hsa:5230	hsa:5230
hsa:5232	hsa:5232
hsa:5236	hsa:5236
hsa:5238	hsa:5238
hsa:5277	hsa:5277
hsa:5286	hsa:5286
hsa:5287	hsa:5287
hsa:5288	hsa:5288
hsa:5289	hsa:5289
hsa:5290	hsa:5290
hsa:5291	hsa:5291
hsa:5293	hsa:5293
hsa:5294	hsa:5294
hsa:5297	hsa:5297
hsa:5298	hsa:5298
hsa:53	hsa:53
hsa:5305	hsa:5305
hsa:5313	hsa:5313
hsa:5315	hsa:5315
hsa:5319	hsa:5319
hsa:5320	hsa:5320
hsa:5321	hsa:5321
hsa:5322	hsa:5322
hsa:5330	hsa:5330
hsa:5331	hsa:5331
hsa:5332	hsa:5332
hsa:5333	hsa:5333
hsa:53343	hsa:53343
hsa:5335	hsa:5335
hsa:53354	hsa:53354
hsa:5336	hsa:5336
hsa:5337	hsa:5337
hsa:5338	hsa:5338
hsa:5351	hsa:5351
hsa:5352	hsa:5352
hsa:53630	hsa:53630
hsa:5372	hsa:5372
hsa:5373	hsa:5373
hsa:53947	hsa:53947
hsa:54	hsa:54
hsa:5406	hsa:5406
hsa:5407	hsa:5407
hsa:5408	hsa:5408
hsa:5409	hsa:5409
hsa:54107	hsa:54107
hsa:54187	hsa:54187
hsa:54205	hsa:54205
hsa:5422	hsa:5422
hsa:5424	hsa:5424
hsa:5425	hsa:5425
hsa:5426	hsa:5426
hsa:5427	hsa:5427
hsa:5430	hsa:5430
hsa:5431	hsa:5431
hsa:5432	hsa:5432
hsa:5433	hsa:5433
hsa:5434	hsa:5434
hsa:5435	hsa:5435
hsa:5436	hsa:5436
hsa:54363	hsa:54363
hsa:5437	hsa:5437
hsa:5438	hsa:5438
hsa:5439	hsa:5439
hsa:5440	hsa:5440
hsa:5441	hsa:5441
hsa:54480	hsa:54480
hsa:54490	hsa:54490
hsa:54498	hsa:54498
hsa:54511	hsa:54511
hsa:54575	hsa:54575
hsa:54576	hsa:54576
hsa:54577	hsa:54577
hsa:54578	hsa:54578
hsa:54579	hsa:54579
hsa:54600	hsa:54600
hsa:54657	hsa:54657
hsa:54658	hsa:54658
hsa:54659	hsa:54659
hsa:54675	hsa:54675
hsa:5471	hsa:5471
hsa:54802	hsa:54802
hsa:548596	hsa:548596
hsa:548644	hsa:548644
hsa:54884	hsa:54884
hsa:54898	hsa:54898
hsa:549	hsa:549
hsa:54904	hsa:54904
hsa:54928	hsa:54928
hsa:54938	hsa:54938
hsa:54947	hsa:54947
hsa:54963	hsa:54963
hsa:5498	hsa:5498
hsa:54981	hsa:54981
hsa:54988	hsa:54988
hsa:54995	hsa:54995
hsa:55034	hsa:55034
hsa:55157	hsa:55157
hsa:55163	hsa:55163
hsa:55191	hsa:55191
hsa:55217	hsa:55217
hsa:55224	hsa:55224
hsa:55229	hsa:55229
hsa:55256	hsa:55256
hsa:55276	hsa:55276
hsa:55278	hsa:55278
hsa:55300	hsa:55300
hsa:55301	hsa:55301
hsa:55304	hsa:55304
hsa:55312	hsa:55312
hsa:55326	hsa:55326
hsa:55349	hsa:55349
hsa:55361	hsa:55361
hsa:5538	hsa:5538
hsa:55454	hsa:55454
hsa:55500	hsa:55500
hsa:55512	hsa:55512
hsa:55529	hsa:55529
hsa:55556	hsa:55556
hsa:55568	hsa:55568
hsa:5557	hsa:5557
hsa:55577	hsa:55577
hsa:5558	hsa:5558
hsa:55586	hsa:55586
hsa:55613	hsa:55613
hsa:55624	hsa:55624
hsa:55627	hsa:55627
hsa:55650	hsa:55650
hsa:55699	hsa:55699
hsa:55703	hsa:55703
hsa:55718	hsa:55718
hsa:55750	hsa:55750
hsa:55753	hsa:55753
hsa:55790	hsa:55790
hsa:55808	hsa:55808
hsa:55811	hsa:55811
hsa:55821	hsa:55821
hsa:55825	hsa:55825
hsa:55862	hsa:55862
hsa:55870	hsa:55870
hsa:55902	hsa:55902
hsa:55904	hsa:55904
hsa:55907	hsa:55907
hsa:56052	hsa:56052
hsa:5625	hsa:5625
hsa:56261	hsa:56261
hsa:56267	hsa:56267
hsa:5631	hsa:5631
hsa:5634	hsa:5634
hsa:56474	hsa:56474
hsa:56623	hsa:56623
hsa:56624	hsa:56624
hsa:56655	hsa:56655
hsa:56848	hsa:56848
hsa:56894	hsa:56894
hsa:56895	hsa:56895
hsa:56898	hsa:56898
hsa:56913	hsa:56913
hsa:56922	hsa:56922
hsa:56953	hsa:56953
hsa:56954	hsa:56954
hsa:56979	hsa:56979
hsa:56985	hsa:56985
hsa:56994	hsa:56994
hsa:570	hsa:570
hsa:57016	hsa:57016
hsa:57026	hsa:57026
hsa:57038	hsa:57038
hsa:57103	hsa:57103
hsa:57104	hsa:57104
hsa:57107	hsa:57107
hsa:57134	hsa:57134
hsa:57171	hsa:57171
hsa:57176	hsa:57176
hsa:5723	hsa:5723
hsa:5728	hsa:5728
hsa:5730	hsa:5730
hsa:5740	hsa:5740
hsa:5742	hsa:5742
hsa:5743	hsa:5743
hsa:57452	hsa:57452
hsa:574537	hsa:574537
hsa:57494	hsa:57494
hsa:57505	hsa:57505
hsa:57571	hsa:57571
hsa:57678	hsa:57678
hsa:57704	hsa:57704
hsa:57733	hsa:57733
hsa:57804	hsa:57804
hsa:57818	hsa:57818
hsa:5805	hsa:5805
hsa:5831	hsa:5831
hsa:5832	hsa:5832
hsa:5833	hsa:5833
hsa:5834	hsa:5834
hsa:5836	hsa:5836
hsa:5837	hsa:5837
hsa:58472	hsa:58472
hsa:58478	hsa:58478
hsa:58497	hsa:58497
hsa:58508	hsa:58508
hsa:58510	hsa:58510
hsa:5859	hsa:5859
hsa:586	hsa:586
hsa:5860	hsa:5860
hsa:587	hsa:587
hsa:5917	hsa:5917
hsa:593	hsa:593
hsa:594	hsa:594
hsa:5959	hsa:5959
hsa:5973	hsa:5973
hsa:60481	hsa:60481
hsa:60490	hsa:60490
hsa:60495	hsa:60495
hsa:60496	hsa:60496
hsa:606495	hsa:606495
hsa:6120	hsa:6120
hsa:6121	hsa:6121
hsa:6184	hsa:6184
hsa:6185	hsa:6185
hsa:622	hsa:622
hsa:6240	hsa:6240
hsa:6241	hsa:6241
hsa:6296	hsa:6296
hsa:6301	hsa:6301
hsa:6303	hsa:6303
hsa:6307	hsa:6307
hsa:6309	hsa:6309
hsa:6342	hsa:6342
hsa:635	hsa:635
hsa:63826	hsa:63826
hsa:6389	hsa:6389
hsa:6390	hsa:6390
hsa:6391	hsa:6391
hsa:63917	hsa:63917
hsa:6392	hsa:6392
hsa:64064	hsa:64064
hsa:64080	hsa:64080
hsa:64087	hsa:64087
hsa:64131	hsa:64131
hsa:64132	hsa:64132
hsa:641371	hsa:641371
hsa:6419	hsa:6419
hsa:64324	hsa:64324
hsa:644	hsa:644
hsa:64409	hsa:64409
hsa:64419	hsa:64419
hsa:64425	hsa:64425
hsa:6448	hsa:6448
hsa:645	hsa:645
hsa:64600	hsa:64600
hsa:646625	hsa:646625
hsa:6470	hsa:6470
hsa:6472	hsa:6472
hsa:6476	hsa:6476
hsa:64768	hsa:64768
hsa:64781	hsa:64781
hsa:6480	hsa:6480
hsa:64802	hsa:64802
hsa:6482	hsa:6482
hsa:6483	hsa:6483
hsa:64834	hsa:64834
hsa:6484	hsa:6484
hsa:64841	hsa:64841
hsa:64850	hsa:64850
hsa:6487	hsa:6487
hsa:6489	hsa:6489
hsa:64900	hsa:64900
hsa:64902	hsa:64902
hsa:65220	hsa:65220
hsa:65263	hsa:65263
hsa:653689	hsa:653689
hsa:654364	hsa:654364
hsa:65985	hsa:65985
hsa:6609	hsa:6609
hsa:661	hsa:661
hsa:6610	hsa:6610
hsa:6611	hsa:6611
hsa:6646	hsa:6646
hsa:6652	hsa:6652
hsa:6675	hsa:6675
hsa:6677	hsa:6677
hsa:669	hsa:669
hsa:6697	hsa:6697
hsa:6713	hsa:6713
hsa:6715	hsa:6715
hsa:6716	hsa:6716
hsa:6718	hsa:6718
hsa:6723	hsa:6723
hsa:6783	hsa:6783
hsa:6785	hsa:6785
hsa:6820	hsa:6820
hsa:6821	hsa:6821
hsa:6822	hsa:6822
hsa:683	hsa:683
hsa:6839	hsa:6839
hsa:686	hsa:686
hsa:6888	hsa:6888
hsa:6897	hsa:6897
hsa:6898	hsa:6898
hsa:6901	hsa:6901
hsa:6916	hsa:6916
hsa:6999	hsa:6999
hsa:7054	hsa:7054
hsa:7083	hsa:7083
hsa:7084	hsa:7084
hsa:7086	hsa:7086
hsa:7108	hsa:7108
hsa:7166	hsa:7166
hsa:7167	hsa:7167
hsa:7172	hsa:7172
hsa:7173	hsa:7173
hsa:7263	hsa:7263
hsa:7264	hsa:7264
hsa:728635	hsa:728635
hsa:729020	hsa:729020
hsa:7296	hsa:7296
hsa:7298	hsa:7298
hsa:7299	hsa:7299
hsa:729920	hsa:729920
hsa:7306	hsa:7306
hsa:7357	hsa:7357
hsa:7358	hsa:7358
hsa:7360	hsa:7360
hsa:7363	hsa:7363
hsa:7364	hsa:7364
hsa:7365	hsa:7365
hsa:7366	hsa:7366
hsa:7367	hsa:7367
hsa:7368	hsa:7368
hsa:7371	hsa:7371
hsa:7372	hsa:7372
hsa:7378	hsa:7378
hsa:7389	hsa:7389
hsa:7390	hsa:7390
hsa:7407	hsa:7407
hsa:7453	hsa:7453
hsa:7468	hsa:7468
hsa:7498	hsa:7498
hsa:759	hsa:759
hsa:760	hsa:760
hsa:761	hsa:761
hsa:762	hsa:762
hsa:763	hsa:763
hsa:765	hsa:765
hsa:766	hsa:766
hsa:767	hsa:767
hsa:768	hsa:768
hsa:771	hsa:771
hsa:7799	hsa:7799
hsa:7841	hsa:7841
hsa:790	hsa:790
hsa:79001	hsa:79001
hsa:79017	hsa:79017
hsa:79053	hsa:79053
hsa:79071	hsa:79071
hsa:79077	hsa:79077
hsa:79087	hsa:79087
hsa:79143	hsa:79143
hsa:7915	hsa:7915
hsa:79178	hsa:79178
hsa:7923	hsa:7923
hsa:79369	hsa:79369
hsa:7941	hsa:7941
hsa:79586	hsa:79586
hsa:79587	hsa:79587
hsa:79603	hsa:79603
hsa:79623	hsa:79623
hsa:79644	hsa:79644
hsa:79646	hsa:79646
hsa:79695	hsa:79695
hsa:79709	hsa:79709
hsa:79717	hsa:79717
hsa:79723	hsa:79723
hsa:79731	hsa:79731
hsa:79796	hsa:79796
hsa:79799	hsa:79799
hsa:79813	hsa:79813
hsa:79814	hsa:79814
hsa:79823	hsa:79823
hsa:79837	hsa:79837
hsa:79868	hsa:79868
hsa:79888	hsa:79888
hsa:7991	hsa:7991
hsa:79944	hsa:79944
hsa:79947	hsa:79947
hsa:79993	hsa:79993
hsa:80025	hsa:80025
hsa:80142	hsa:80142
hsa:80146	hsa:80146
hsa:80168	hsa:80168
hsa:80201	hsa:80201
hsa:80222	hsa:80222
hsa:80270	hsa:80270
hsa:80271	hsa:80271
hsa:80308	hsa:80308
hsa:80339	hsa:80339
hsa:80347	hsa:80347
hsa:8050	hsa:8050
hsa:8085	hsa:8085
hsa:80854	hsa:80854
hsa:80896	hsa:80896
hsa:81490	hsa:81490
hsa:81579	hsa:81579
hsa:81616	hsa:81616
hsa:81849	hsa:81849
hsa:81888	hsa:81888
hsa:81889	hsa:81889
hsa:8228	hsa:8228
hsa:8277	hsa:8277
hsa:8309	hsa:8309
hsa:8310	hsa:8310
hsa:833	hsa:833
hsa:83401	hsa:83401
hsa:83440	hsa:83440
hsa:83549	hsa:83549
hsa:8372	hsa:8372
hsa:83852	hsa:83852
hsa:8394	hsa:8394
hsa:8395	hsa:8395
hsa:8396	hsa:8396
hsa:8398	hsa:8398
hsa:8399	hsa:8399
hsa:84002	hsa:84002
hsa:84076	hsa:84076
hsa:84172	hsa:84172
hsa:84193	hsa:84193
hsa:8424	hsa:8424
hsa:84245	hsa:84245
hsa:84265	hsa:84265
hsa:84274	hsa:84274
hsa:84284	hsa:84284
hsa:8435	hsa:8435
hsa:8443	hsa:8443
hsa:84444	hsa:84444
hsa:84513	hsa:84513
hsa:84532	hsa:84532
hsa:84618	hsa:84618
hsa:84620	hsa:84620
hsa:84647	hsa:84647
hsa:84649	hsa:84649
hsa:84693	hsa:84693
hsa:847	hsa:847
hsa:84706	hsa:84706
hsa:84720	hsa:84720
hsa:84735	hsa:84735
hsa:84787	hsa:84787
hsa:84803	hsa:84803
hsa:84812	hsa:84812
hsa:84890	hsa:84890
hsa:84892	hsa:84892
hsa:84920	hsa:84920
hsa:85007	hsa:85007
hsa:8513	hsa:8513
hsa:8525	hsa:8525
hsa:8526	hsa:8526
hsa:8527	hsa:8527
hsa:8528	hsa:8528
hsa:8529	hsa:8529
hsa:85365	hsa:85365
hsa:8540	hsa:8540
hsa:85465	hsa:85465
hsa:8560	hsa:8560
hsa:8564	hsa:8564
hsa:8565	hsa:8565
hsa:8566	hsa:8566
hsa:8605	hsa:8605
hsa:8611	hsa:8611
hsa:8612	hsa:8612
hsa:8613	hsa:8613
hsa:8622	hsa:8622
hsa:8630	hsa:8630
hsa:8639	hsa:8639
hsa:8644	hsa:8644
hsa:8654	hsa:8654
hsa:8659	hsa:8659
hsa:8681	hsa:8681
hsa:8692	hsa:8692
hsa:8693	hsa:8693
hsa:8694	hsa:8694
hsa:8702	hsa:8702
hsa:8703	hsa:8703
hsa:8704	hsa:8704
hsa:8705	hsa:8705
hsa:8706	hsa:8706
hsa:8707	hsa:8707
hsa:8708	hsa:8708
hsa:87178	hsa:87178
hsa:873	hsa:873
hsa:874	hsa:874
hsa:875	hsa:875
hsa:8760	hsa:8760
hsa:8776	hsa:8776
hsa:8789	hsa:8789
hsa:8790	hsa:8790
hsa:8801	hsa:8801
hsa:8802	hsa:8802
hsa:8803	hsa:8803
hsa:8813	hsa:8813
hsa:8821	hsa:8821
hsa:8824	hsa:8824
hsa:883	hsa:883
hsa:8833	hsa:8833
hsa:8836	hsa:8836
hsa:8854	hsa:8854
hsa:8867	hsa:8867
hsa:8869	hsa:8869
hsa:8871	hsa:8871
hsa:8875	hsa:8875
hsa:8876	hsa:8876
hsa:8877	hsa:8877
hsa:8879	hsa:8879
hsa:8897	hsa:8897
hsa:8898	hsa:8898
hsa:8908	hsa:8908
hsa:8942	hsa:8942
hsa:8972	hsa:8972
hsa:8974	hsa:8974
hsa:8985	hsa:8985
hsa:89869	hsa:89869
hsa:9	hsa:9
hsa:9023	hsa:9023
hsa:9027	hsa:9027
hsa:9054	hsa:9054
hsa:9060	hsa:9060
hsa:9061	hsa:9061
hsa:90809	hsa:90809
hsa:91012	hsa:91012
hsa:9104	hsa:9104
hsa:9107	hsa:9107
hsa:9108	hsa:9108
hsa:9110	hsa:9110
hsa:91373	hsa:91373
hsa:9162	hsa:9162
hsa:91734	hsa:91734
hsa:9200	hsa:9200
hsa:9227	hsa:9227
hsa:9245	hsa:9245
hsa:92483	hsa:92483
hsa:9249	hsa:9249
hsa:92579	hsa:92579
hsa:92935	hsa:92935
hsa:93034	hsa:93034
hsa:93100	hsa:93100
hsa:93166	hsa:93166
hsa:93183	hsa:93183
hsa:9331	hsa:9331
hsa:9334	hsa:9334
hsa:93432	hsa:93432
hsa:9365	hsa:9365
hsa:9374	hsa:9374
hsa:9380	hsa:9380
hsa:9388	hsa:9388
hsa:9415	hsa:9415
hsa:9420	hsa:9420
hsa:9446	hsa:9446
hsa:9453	hsa:9453
hsa:9468	hsa:9468
hsa:9487	hsa:9487
hsa:9488	hsa:9488
hsa:9489	hsa:9489
hsa:95	hsa:95
hsa:9514	hsa:9514
hsa:9517	hsa:9517
hsa:952	hsa:952
hsa:9524	hsa:9524
hsa:953	hsa:953
hsa:9533	hsa:9533
hsa:9536	hsa:9536
hsa:955	hsa:955
hsa:956	hsa:956
hsa:9562	hsa:9562
hsa:957	hsa:957
hsa:9583	hsa:9583
hsa:9588	hsa:9588
hsa:9615	hsa:9615
hsa:9651	hsa:9651
hsa:9663	hsa:9663
hsa:9677	hsa:9677
hsa:97	hsa:97
hsa:9739	hsa:9739
hsa:9757	hsa:9757
hsa:978	hsa:978
hsa:9791	hsa:9791
hsa:98	hsa:98
hsa:9807	hsa:9807
hsa:9843	hsa:9843
hsa:9869	hsa:9869
hsa:9926	hsa:9926
hsa:9942	hsa:9942
hsa:9945	hsa:9945
