# Supplementary material for: Morpho‐metabotyping the oxidative stress response
Source: Sci Rep. 2021 Jul 29;11:15471. doi: 10.1038/s41598-021-94585-8 (PMC8322264; doi:10.1038/s41598-021-94585-8)
Supplement: Supplementary file 3 — Supplementary Information 3. [file 41598_2021_94585_MOESM3_ESM.xlsx]

## Sheet: S1 Metabolites in pmol
Sample	Group	1-Methylnicotinamide	3-Methyl-2-oxovaleric acid	3-Phosphoglycerate	4-Hydroxy-proline	5-Deoxy-5-Methylthioadenosine	6-Phosphogluconate	Adenine	Adenosine	ADP	Alanine	alpha-Aminoadipic acid	alpha-Ketoglutarate	AMP	Arginine	Asparagine	Aspartate	ATP	Betaine	Carnitine	Choline	cis-Aconitate	Citrate	Citrulline	CMP	Cysteic acid	Cytidine	dGTP	Dihydroxyacetone-phosphate	Dihydroxyisovalerate	Erythrol	F6P+G1P	Flavinadenin dinucleotide	Fructose-1,6-bisphosphate	Fumarate	GDP	Gluconate	Glucose-6-phosphate	Glutamate	Glutamine	Glutamyl-cysteine-NEM	Glycine	GSH-NEM	GSSG	GTP	Hexose	Histidine	Homocysteine-NEM	Homoserine
C1	Cntrl	1161.22	4.1012	31.77	171.12	10.1612	5.2908	2.095	4.3122	1397.2	2443.2	14.7432	112.444	1354.76	41.356	306.54	3424.2	3313.4	36.022	56.662	68.69	6.0678	683.56	4.7174	9.3894	4.1292	1.92596	3.9552	26.786	1.86984	9.2768	69.872	5.8302	573.96	42.248	131.14	28.216	340.96	9691.2	604.3	3.1498	1856.4	14809.4	3.638	213.7	18.3526	45.948	1.51526	27.182
C2	Cntrl	NA	4.6612	8.7268	348.1	12.535	3.2164	0.82994	4.3122	1819.44	1996.22	17.866	107.738	1550.3	35.666	295.18	2733.4	NA	33.188	50.428	38.93	8.6298	691.3	4.7174	3.5862	38.412	1.92596	3.9552	14.638	3.574	4.5976	NA	4.855	734.52	42.096	57.996	32.296	34.954	9210.4	658.98	3.0312	304.58	13781.8	3.638	92.306	10.4148	13.8582	7.812	26.696
C3	Cntrl	855.56	2.4684	9.7346	235.6	8.347	11.3078	1.92748	19.4314	2265.8	2229	13.2694	113.874	2444.4	51.926	255.42	3501.8	8161	29	53.32	37.388	5.078	587.54	4.7174	140.292	8.582	3.343	3.9552	162.486	3.8082	5.2538	492.86	4.5836	5065.2	60.5	150.56	29.922	35.164	9001.4	552.62	3.6216	377.76	13376.2	3.638	30.85	20.372	37.032	10.3382	27.794
C4	Cntrl	NA	1.81076	3.0076	182.186	11.0646	6.1526	2.8604	18.4354	2442	2359	9.153	112.356	2455.2	58.808	292.04	4537.2	6958	29.592	53.474	46.168	4.6364	593.36	4.7174	163.926	4.1318	5.8342	3.9552	173.262	2.8374	5.1464	481.48	4.8466	NA	53.746	181.632	29.672	21.762	9279	508.82	4.2582	1431.18	14236.6	3.638	72.454	18.6252	56.95	11.064	21.416
C5	Cntrl	NA	10.0778	24.246	230.12	9.4142	3.2164	11.2054	7.0412	3816.8	2157.2	35.878	142.152	3338.4	31.612	281.66	4820.8	3149.2	56.962	64.554	49.078	6.0242	773.4	4.7174	3.5862	7.5886	1.92596	3.9552	15.4846	3.112	8.4478	NA	4.333	439.66	76.816	115.196	18.6906	93.316	11293.8	464.94	2.455	2370.8	17345.4	3.638	311.78	13.9832	75.856	20.292	34.288
C6	Cntrl	NA	2.4498	16.5956	265.1	7.6112	3.2164	24.474	5.7958	3370.2	2022.4	30.032	121.382	2430.6	45.694	283.96	4536	1390.32	49.264	54.952	43.564	6.548	555.06	13.9356	8.251	10.2458	1.92596	3.9552	23.512	2.8734	7.9514	147.546	5.5366	370.7	43.56	126.544	19.659	33.656	9594.8	478.78	2.455	1073.2	15110.4	3.638	287.54	104.302	50.84	11.3338	27.084
C7	Cntrl	NA	7.4554	19.76	443.5	2.7042	11.1054	45.028	18.5118	4442.2	1989.68	60.706	156.304	3118.6	48.598	326.76	4913.8	3220.8	36.4	76.45	60.772	6.1084	706.14	4.7174	409.46	18.2368	6.3144	3.9552	145.348	5.3306	8.0208	NA	5.5466	NA	127.088	304.64	23.446	217.88	11534.4	524.94	4.301	2024.4	18703.6	3.638	146.624	67.406	32.99	22.456	3.9556
C8	Cntrl	1077.2	5.1298	38.104	281.82	11.7198	26.082	3.5068	13.8086	2518.6	1778.58	15.036	146.454	2495	58.818	296.98	3341.6	1393.42	22.204	63.088	45.692	5.4148	643.44	7.751	248.52	3.8026	4.1988	3.9552	316.96	3.5708	7.16	440.12	4.333	2801.8	79.8	490.6	20.004	35.062	10307.4	719.4	5.3438	1084.48	14938.6	10.8724	221.22	80.678	55.95	17.0044	34.996
H1	H2O2	NA	3.5506	226.26	247.6	12.2676	17.7824	21.112	9.0176	448.58	3919	6.9934	17.1894	772.22	108.334	165.366	5034.6	731.38	41.652	50.806	24.21	19.8676	3722.8	5.2898	113.718	6.8828	3.5854	3.9552	5385.8	3.3388	13.8018	NA	4.5386	11914.4	74.628	158.308	112.222	64.188	3165.2	828.8	125.85	157.466	10908.6	1316.7	4.092	277.92	72.314	NA	25.558
H2	H2O2	NA	5.235	131.102	185.306	14.15	13.5934	0.24858	7.2164	1058.64	3430	2.9072	31.984	973.38	63.68	186.768	5145.8	508.98	45.174	49.776	26.726	22.672	3577.4	6.4638	147.698	3.876	2.8036	3.9552	5058.6	3.4826	18.082	585.18	4.333	12106.4	45.054	324.32	124.834	52.156	3410.6	952.66	124.436	1708.84	10635	1028.68	83.434	233.98	84.282	NA	23.642
H3	H2O2	NA	5.3484	16.7476	246.04	11.5784	3.2164	9.528	6.5144	706.8	3981.4	4.8378	36.57	768.04	77.142	185.696	4280.6	NA	30.862	54.354	26.684	24.52	4208.4	5.9548	132.772	4.479	3.1296	3.9552	4838.2	6.5148	22.418	2735.2	4.333	103154	31.54	94.198	119.334	55.96	3352.4	1236.26	140.016	121.044	10069.4	1241.66	13.979	410	46.926	NA	25.218
H4	H2O2	NA	2.4578	17.5976	234.86	10.482	4.751	2.766	7.58	1003.5	3866.4	3.2692	34.168	954.26	59.332	190.002	5184.4	NA	55.238	53.01	27.634	20.2	3897	5.4364	84.414	7.8368	5.3922	3.9552	3582.6	3.7626	21.79	631.12	6.3052	NA	30.196	102.104	100.134	30.16	3496.4	970.74	125.166	320.08	10227	1267.68	4.092	337.26	36.694	NA	23.806
H5	H2O2	NA	3.0312	109.26	204.32	13.7444	3.2164	10.9024	11.0024	1124.28	3299	6.8034	30.032	969	46.694	163.742	5485.4	1862.34	8.6894	54.804	21.92	22.716	4044.8	5.0494	50.566	2.9642	1.92596	3.9552	3049.2	4.2474	17.846	3512.4	4.6316	12564.6	29.596	151.522	150.23	48.314	3285.4	702.62	153.022	337.3	12686.2	1068.96	43.954	158.81	30.842	NA	30.026
H6	H2O2	NA	3.041	67.872	217.56	13.122	5.144	19.747	9.7136	874.24	3075.4	14.9704	39.554	888.72	52.168	186.732	4776.4	376.8	25.22	53.746	19.8692	23.866	4089	4.7174	37.544	2.8398	2.0828	3.9552	3794.8	2.4732	20.988	NA	6.093	19648	27.094	132.34	134.006	52.412	3368	993.38	156.86	533.06	12638.8	1146.02	83.83	227.56	72.68	NA	26.728
H7	H2O2	NA	5.083	64.446	306.86	21.67	3.2164	2.412	6.3114	984.56	3547.4	18.444	45.852	997.38	76.604	238.52	5576	583.86	44.616	67.236	23.698	30.502	4008.4	5.8296	94.558	7.56	2.2368	3.9552	7186.4	4.5814	26.212	6057	5.8906	37386	32.458	151.65	127.96	108.43	3796.2	1352.82	177.086	1056.28	13009.6	944.4	84.632	215.68	58.48	NA	27.452
H8	H2O2	832.74	3.251	65.556	200.14	13.8912	3.2164	22.904	6.458	1158.48	3642.2	3.4962	46.524	1147.7	60.414	195.918	6279.4	1098.24	37.794	61.194	25.424	26.266	4094.8	5.033	115.692	3.392	2.415	3.9552	7131	3.567	17.3066	3808.6	4.333	13839	56.628	193.944	117.838	54.684	3831.8	951.96	177.008	734.28	12382.8	1016.2	83.958	149.008	63.04	2.1694	24.868
qcpool	poolQC	1054.46	5.258	114.39	348.14	12.632	19.1876	8.941	7.5732	1767.38	3568.6	5.5512	81.474	1447.64	60.342	233.32	4500.8	1723.32	56.522	55.664	37.56	10.675	1583.08	5.6602	44.164	2.1958	2.2908	19.1572	1670.14	3.1408	8.2666	1352.8	4.5938	1549.68	68.388	363.6	57.664	48.598	7641.8	613.48	38.08	669.46	13932	328.94	401.62	91.54	37.096	1.8738	22.866
qcpool_20191003225537	poolQC	979.52	3.4696	46.68	285	7.8348	3.2164	11.7424	6.1944	1563.4	2708.4	17.2378	75.7	1304.78	60.98	260.18	4388.6	9390.2	27.71	53.622	36.77	9.143	1730.84	4.7174	32.512	4.1086	2.0744	3.9552	1427.14	3.6346	10.0284	764.16	4.6652	2192	44.01	112.988	62.592	NA	7630.8	622.32	41.812	983.22	13904	66.986	60.566	90.382	40.65	2.5758	23.652
qcpool_20191004011715	poolQC	NA	2.8144	40.938	298.7	10.776	6.6128	10.003	5.813	1814.2	2876	14.6648	76.406	1386.56	71.544	249.38	4456.4	5232.4	23.612	53.84	37.194	12.314	1754.88	5.3834	43.744	5.9916	2.4524	3.9552	1385.66	3.6366	10.1534	722.96	4.5508	3136.8	26.214	105.748	59.872	63.806	7708.8	614.88	44.28	520.78	13677.4	142.28	78.15	91.914	50.638	2.316	20.932
qcpool_20191004033856	poolQC	1946.16	7.654	22.244	342.28	16.9514	3.2164	10.2778	33.44	1516.46	2322	15.5	69.51	1316.78	73.524	245.6	4355.6	NA	40.574	56.882	36.602	10.2174	1681	4.7174	20.36	11.2958	1.92596	3.9552	1067.82	4.5568	12.4994	NA	4.333	4218.6	38.758	63.01	63.882	NA	7650.8	623.2	47.878	1121.98	14001.2	3.638	38.516	79.656	52.874	5.0008	31.478
qcpool_20191004060032	poolQC	423.32	6.8232	37.812	324.8	9.5556	3.2164	4.0842	7.2922	1593.58	2851	5.1712	74	1398.32	73.906	250.02	4404.4	3559.2	29.078	54.178	36.544	9.1846	1743.34	4.7174	47.278	3.2198	2.1196	3.9552	1563.24	2.153	13.1754	NA	4.333	3581.4	39.968	154.974	66.466	58.554	7658.8	642.68	42.77	691.92	13897.2	327.06	184.448	99.29	65.906	1.50348	27.172
[truncated: 52 more columns]

## Sheet: S2 Morphology analysis
group	# Branches	# Junctions	# End-point voxels	# Junction voxels	# Slab voxels	Average Branch Length	# Triple points	# Quadruple points	Maximum Branch Length	Longest Shortest Path	spx	spy	spz
Cntrl	225	112	102	393	3153	18.349	99	9	245.87	1484.97	94	1300	0
Cntrl	1	0	2	0	0	1	0	0	1	1	4	162	0
Cntrl	5	2	4	2	57	14.637	2	0	30.142	57.527	29	886	0
Cntrl	1	0	2	0	24	32.042	0	0	32.042	32.042	30	203	0
Cntrl	2	1	2	4	2	3.621	0	0	5.243	7.243	10	736	0
Cntrl	0	0	1	0	0	0	0	0	0	0	7	733	0
Cntrl	1	0	2	0	2	3.414	0	0	3.414	3.414	8	945	0
Cntrl	1	0	2	0	1	2	0	0	2	2	10	887	0
Cntrl	1	0	2	0	11	15.314	0	0	15.314	15.314	18	993	0
Cntrl	3	1	3	3	23	10.438	1	0	19.071	26.899	20	1120	0
Cntrl	3	1	3	1	16	7.99	1	0	11.485	20.142	27	719	0
Cntrl	0	0	1	0	0	0	0	0	0	0	12	737	0
Cntrl	1	0	2	0	20	23.899	0	0	23.899	23.899	37	96	0
Cntrl	1	0	2	0	3	4	0	0	4	4	24	52	0
Cntrl	5	2	4	5	61	15.705	2	0	26.314	54.627	27	1058	0
Cntrl	1	0	2	0	13	16.485	0	0	16.485	16.485	40	1001	0
Cntrl	1	0	2	0	7	10.071	0	0	10.071	10.071	37	1130	0
Cntrl	9	4	5	15	61	10.224	3	1	20.071	51.87	55	47	0
Cntrl	1	0	2	0	6	8.243	0	0	8.243	8.243	35	199	0
Cntrl	1	0	2	0	14	17.899	0	0	17.899	17.899	43	0	0
Cntrl	5	2	4	4	67	17.534	2	0	40.971	67.941	91	1185	0
Cntrl	41	19	18	84	303	11.612	13	3	51.042	201.3	111	912	0
Cntrl	3	1	3	4	7	5.162	1	0	6.828	13.071	40	1215	0
Cntrl	5	2	4	8	23	7.428	2	0	14.243	29.899	55	914	0
Cntrl	1	0	2	0	1	2.414	0	0	2.414	2.414	45	1120	0
Cntrl	1	0	2	0	2	3.414	0	0	3.414	3.414	46	1141	0
Cntrl	1	0	2	0	2	3	0	0	3	3	45	696	0
Cntrl	1	0	2	0	2	3.828	0	0	3.828	3.828	48	94	0
Cntrl	1	0	2	0	2	4.243	0	0	4.243	4.243	49	885	0
Cntrl	1	0	2	0	2	3	0	0	3	3	50	104	0
Cntrl	3	1	3	3	21	10.185	1	0	14.485	27.142	62	945	0
Cntrl	1	0	2	0	3	4.414	0	0	4.414	4.414	51	567	0
Cntrl	1	0	2	0	1	2.414	0	0	2.414	2.414	49	707	0
Cntrl	1	0	2	0	3	4.828	0	0	4.828	4.828	51	192	0
Cntrl	1	0	2	0	0	1	0	0	1	1	50	462	0
Cntrl	29	12	12	73	135	9.117	6	1	33.385	125.873	86	109	0
Cntrl	1	0	2	0	8	10.657	0	0	10.657	10.657	51	460	0
Cntrl	1	0	2	0	4	5.828	0	0	5.828	5.828	54	734	0
Cntrl	1	0	2	0	1	2	0	0	2	2	52	996	0
Cntrl	1	0	2	0	1	2	0	0	2	2	51	441	0
Cntrl	3	1	3	1	7	4.495	1	0	5.828	10.657	60	874	0
Cntrl	1	0	2	0	2	3.414	0	0	3.414	3.414	55	68	0
Cntrl	3	1	3	4	10	6.714	1	0	9.899	15.728	60	1108	0
Cntrl	1	0	2	0	2	3.414	0	0	3.414	3.414	58	297	0
Cntrl	1	0	2	0	1	2	0	0	2	2	62	68	0
Cntrl	1	0	2	0	2	3.828	0	0	3.828	3.828	65	1035	0
Cntrl	1	0	2	0	3	4	0	0	4	4	68	1205	0
Cntrl	1	0	2	0	0	1	0	0	1	1	66	1085	0
Cntrl	1	0	2	0	3	4	0	0	4	4	69	1246	0
Cntrl	1	0	2	0	6	8.243	0	0	8.243	8.243	69	889	0
Cntrl	1	0	2	0	1	2.828	0	0	2.828	2.828	69	751	0
Cntrl	1	0	2	0	6	8.657	0	0	8.657	8.657	73	111	0
Cntrl	3	1	3	4	20	10.324	1	0	16.314	25.556	78	164	0
Cntrl	1	0	2	0	0	1.414	0	0	1.414	1.414	69	971	0
Cntrl	1	0	2	0	0	1	0	0	1	1	68	1285	0
Cntrl	0	0	1	0	0	0	0	0	0	0	69	1193	0
Cntrl	0	0	1	0	0	0	0	0	0	0	70	880	0
Cntrl	1	0	2	0	0	1.414	0	0	1.414	1.414	71	1045	0
Cntrl	1	0	2	0	6	7.828	0	0	7.828	7.828	75	593	0
Cntrl	1	0	2	0	8	11.071	0	0	11.071	11.071	81	878	0
Cntrl	1	0	2	0	2	3	0	0	3	3	78	936	0
Cntrl	1	0	2	0	8	10.243	0	0	10.243	10.243	84	1240	0
Cntrl	3	1	3	1	10	5.714	1	0	9.485	14.728	84	1195	0
Cntrl	1	0	2	0	1	2.414	0	0	2.414	2.414	78	1273	0
Cntrl	19	9	11	24	242	17.09	9	0	56.456	196.51	122	274	0
Cntrl	1	0	2	0	3	4.414	0	0	4.414	4.414	82	323	0
Cntrl	1	0	2	0	1	2.828	0	0	2.828	2.828	80	744	0
Cntrl	1	0	2	0	15	20.556	0	0	20.556	20.556	94	54	0
Cntrl	1	0	2	0	1	2.828	0	0	2.828	2.828	81	946	0
Cntrl	3	1	3	1	17	7.909	1	0	14.485	19.314	93	1227	0
Cntrl	3	1	3	3	4	3.69	1	0	5.828	9.657	92	322	0
Cntrl	1	0	2	0	16	20.728	0	0	20.728	20.728	99	899	0
Cntrl	1	0	2	0	0	1	0	0	1	1	89	43	0
Cntrl	51	25	26	83	626	17.127	20	3	82.012	354.434	213	1090	0
Cntrl	1	0	2	0	3	5.243	0	0	5.243	5.243	93	930	0
Cntrl	1	0	2	0	2	3	0	0	3	3	93	1198	0
Cntrl	1	0	2	0	13	15.243	0	0	15.243	15.243	108	1237	0
Cntrl	1	0	2	0	21	25.728	0	0	25.728	25.728	112	1272	0
Cntrl	3	1	3	4	24	11.657	1	0	24.314	30.556	109	1135	0
Cntrl	3	1	3	5	13	7.495	1	0	9.414	16.243	109	1288	0
Cntrl	0	0	1	0	0	0	0	0	0	0	99	1006	0
Cntrl	1	0	2	0	6	8.243	0	0	8.243	8.243	102	70	0
Cntrl	1	0	2	0	2	3	0	0	3	3	106	1180	0
Cntrl	1	0	2	0	2	3	0	0	3	3	108	42	0
Cntrl	5	2	4	6	58	16.217	2	0	38.627	66.184	146	1244	0
Cntrl	1	0	2	0	1	2.414	0	0	2.414	2.414	107	67	0
Cntrl	5	2	4	5	20	6.146	2	0	8.828	21.071	110	583	0
Cntrl	1	0	2	0	2	3.414	0	0	3.414	3.414	114	591	0
Cntrl	1	0	2	0	6	7.828	0	0	7.828	7.828	119	324	0
Cntrl	1	0	2	0	3	5.243	0	0	5.243	5.243	117	1109	0
Cntrl	1	0	2	0	9	10.828	0	0	10.828	10.828	123	17	0
Cntrl	1	0	2	0	1	2	0	0	2	2	117	1183	0
Cntrl	1	0	2	0	2	3.828	0	0	3.828	3.828	117	1244	0
Cntrl	4	1	4	7	40	14.834	0	1	28.314	39.679	144	567	0
Cntrl	1	0	2	0	3	4.828	0	0	4.828	4.828	123	1154	0
Cntrl	1	0	2	0	6	7	0	0	7	7	130	9	0
Cntrl	1	0	2	0	11	14.899	0	0	14.899	14.899	135	832	0
Cntrl	1	0	2	0	1	2.414	0	0	2.414	2.414	125	1098	0
Cntrl	1	0	2	0	0	1	0	0	1	1	127	0	0
Cntrl	3	1	3	3	1	2.414	1	0	3.414	6.243	132	601	0
Cntrl	1	0	2	0	0	1.414	0	0	1.414	1.414	129	609	0
Cntrl	1	0	2	0	2	3.828	0	0	3.828	3.828	132	564	0
Cntrl	1	0	2	0	2	3.414	0	0	3.414	3.414	132	635	0
Cntrl	0	0	1	0	0	0	0	0	0	0	132	608	0
Cntrl	3	1	3	3	32	14.819	1	0	27.556	36.627	152	605	0
Cntrl	1	0	2	0	13	17.728	0	0	17.728	17.728	147	1088	0
Cntrl	9	4	6	9	62	9.871	4	0	13.485	42.799	162	1171	0
Cntrl	0	0	1	0	0	0	0	0	0	0	134	597	0
Cntrl	14	6	8	23	100	10.712	4	2	56.971	106.184	155	1296	0
Cntrl	1	0	2	0	1	2.414	0	0	2.414	2.414	136	26	0
Cntrl	1	0	2	0	2	3.828	0	0	3.828	3.828	138	848	0
Cntrl	0	0	1	0	0	0	0	0	0	0	137	660	0
Cntrl	1	0	2	0	0	1.414	0	0	1.414	1.414	139	556	0
Cntrl	10	5	5	17	38	6.753	3	1	13.243	49.627	159	158	0
Cntrl	1	0	2	0	1	2.414	0	0	2.414	2.414	141	841	0
Cntrl	18	8	11	27	241	18.85	7	1	60.355	131.296	228	256	0
Cntrl	1	0	2	0	1	2.828	0	0	2.828	2.828	143	735	0
Cntrl	1	0	2	0	1	2.828	0	0	2.828	2.828	143	1177	0
Cntrl	1	0	2	0	0	1	0	0	1	1	144	2	0
Cntrl	1	0	2	0	5	6.828	0	0	6.828	6.828	145	14	0
Cntrl	1	0	2	0	0	1	0	0	1	1	145	842	0
Cntrl	1	0	2	0	9	10.414	0	0	10.414	10.414	147	684	0
Cntrl	1	0	2	0	5	7.243	0	0	7.243	7.243	153	4	0
Cntrl	1	0	2	0	0	1.414	0	0	1.414	1.414	149	404	0
Cntrl	1	0	2	0	1	2.414	0	0	2.414	2.414	152	1259	0
Cntrl	1	0	2	0	4	6.657	0	0	6.657	6.657	155	704	0
Cntrl	45	21	24	67	443	13.881	18	3	41.87	228.238	306	938	0
Cntrl	0	0	1	0	0	0	0	0	0	0	153	1180	0
Cntrl	9	4	6	12	49	8.373	4	0	12.828	42.799	185	139	0
Cntrl	1	0	2	0	6	7.828	0	0	7.828	7.828	163	20	0
Cntrl	0	0	1	0	0	0	0	0	0	0	157	1179	0
Cntrl	1	0	2	0	2	4.243	0	0	4.243	4.243	162	12	0
Cntrl	1	0	2	0	2	3.828	0	0	3.828	3.828	163	112	0
Cntrl	3	1	3	3	40	17.761	1	0	32.556	45.042	201	98	0
Cntrl	0	0	1	0	0	0	0	0	0	0	169	1167	0
Cntrl	1	0	2	0	0	1.414	0	0	1.414	1.414	170	1296	0
Cntrl	1	0	2	0	3	5.243	0	0	5.243	5.243	175	711	0
Cntrl	3	1	3	3	13	7.243	1	0	12.657	17.899	181	389	0
Cntrl	1	0	2	0	16	21.556	0	0	21.556	21.556	188	591	0
Cntrl	0	0	1	0	0	0	0	0	0	0	173	794	0
Cntrl	1	0	2	0	2	3.828	0	0	3.828	3.828	175	43	0
Cntrl	1	0	2	0	0	1	0	0	1	1	175	899	0
Cntrl	0	0	1	0	0	0	0	0	0	0	176	791	0
Cntrl	1	0	2	0	0	1	0	0	1	1	177	848	0
Cntrl	1	0	2	0	0	1	0	0	1	1	177	1150	0
Cntrl	7	3	5	8	49	10.134	3	0	20.728	59.698	200	595	0
Cntrl	0	0	1	0	0	0	0	0	0	0	182	78	0
Cntrl	1	0	2	0	1	2	0	0	2	2	185	737	0
Cntrl	1	0	2	0	2	4.243	0	0	4.243	4.243	187	870	0
Cntrl	1	0	2	0	0	1.414	0	0	1.414	1.414	186	568	0
Cntrl	1	0	2	0	0	1.414	0	0	1.414	1.414	187	910	0
Cntrl	1	0	2	0	3	4.828	0	0	4.828	4.828	188	1140	0
Cntrl	1	0	2	0	0	1.414	0	0	1.414	1.414	187	1208	0
Cntrl	1	0	2	0	9	12.071	0	0	12.071	12.071	192	893	0
Cntrl	1	0	2	0	3	4.828	0	0	4.828	4.828	192	70	0
Cntrl	92	46	40	158	876	13.668	34	9	53.87	537.701	347	296	0
Cntrl	1	0	2	0	5	7.243	0	0	7.243	7.243	196	451	0
Cntrl	1	0	2	0	0	1	0	0	1	1	192	507	0
Cntrl	1	0	2	0	10	14.728	0	0	14.728	14.728	201	884	0
Cntrl	1	0	2	0	4	6.657	0	0	6.657	6.657	198	1101	0
Cntrl	1	0	2	0	11	13.657	0	0	13.657	13.657	198	471	0
Cntrl	1	0	2	0	2	3.828	0	0	3.828	3.828	198	1121	0
Cntrl	9	4	6	12	170	23.382	4	0	69.627	151.569	241	725	0
Cntrl	1	0	2	0	1	2.828	0	0	2.828	2.828	199	722	0
Cntrl	1	0	2	0	0	1.414	0	0	1.414	1.414	201	23	0
Cntrl	3	1	3	3	9	5.495	1	0	10.071	14.071	210	51	0
Cntrl	1	0	2	0	9	10.828	0	0	10.828	10.828	209	575	0
Cntrl	1	0	2	0	7	10.071	0	0	10.071	10.071	209	711	0
Cntrl	1	0	2	0	42	52.113	0	0	52.113	52.113	231	661	0
Cntrl	1	0	2	0	0	1.414	0	0	1.414	1.414	208	21	0
Cntrl	1	0	2	0	0	1.414	0	0	1.414	1.414	208	582	0
Cntrl	0	0	1	0	0	0	0	0	0	0	208	6	0
Cntrl	3	1	3	4	33	13.828	1	0	14.828	28.243	224	361	0
Cntrl	1	0	2	0	0	1	0	0	1	1	210	704	0
Cntrl	1	0	2	0	6	8.243	0	0	8.243	8.243	219	53	0
Cntrl	1	0	2	0	0	1.414	0	0	1.414	1.414	216	579	0
Cntrl	3	1	3	3	71	28.923	1	0	46.385	78.527	253	147	0
Cntrl	0	0	1	0	0	0	0	0	0	0	220	669	0
Cntrl	1	0	2	0	3	4	0	0	4	4	220	697	0
Cntrl	1	0	2	0	28	33.556	0	0	33.556	33.556	234	1281	0
Cntrl	1	0	2	0	0	1.414	0	0	1.414	1.414	224	828	0
Cntrl	1	0	2	0	3	5.657	0	0	5.657	5.657	228	354	0
Cntrl	1	0	2	0	1	2	0	0	2	2	224	370	0
Cntrl	3	1	3	1	9	4.69	1	0	10.243	12.657	227	970	0
Cntrl	1	0	2	0	5	7.243	0	0	7.243	7.243	226	198	0
Cntrl	1	0	2	0	21	25.728	0	0	25.728	25.728	250	422	0
Cntrl	1	0	2	0	19	23.728	0	0	23.728	23.728	235	675	0
Cntrl	7	3	5	11	30	7.292	3	0	14.314	34.385	249	34	0
Cntrl	1	0	2	0	2	3	0	0	3	3	230	209	0
Cntrl	1	0	2	0	3	5.243	0	0	5.243	5.243	238	819	0
Cntrl	0	0	1	0	0	0	0	0	0	0	236	1289	0
Cntrl	1	0	2	0	12	14.243	0	0	14.243	14.243	250	1309	0
Cntrl	1	0	2	0	0	1	0	0	1	1	239	16	0
Cntrl	1	0	2	0	17	19.243	0	0	19.243	19.243	241	344	0
Cntrl	7	3	5	7	90	16.914	3	0	41.799	87.841	281	130	0
Cntrl	35	14	21	54	372	15.517	8	5	64.912	217.584	326	1013	0
Cntrl	15	7	9	24	196	17.623	7	0	64.941	151.782	302	240	0
Cntrl	1	0	2	0	2	3.828	0	0	3.828	3.828	247	613	0
Cntrl	1	0	2	0	1	2.414	0	0	2.414	2.414	247	67	0
Cntrl	3	1	3	4	17	8.771	1	0	9.828	18.899	259	702	0
Cntrl	1	0	2	0	0	1.414	0	0	1.414	1.414	250	199	0
Cntrl	1	0	2	0	16	18.657	0	0	18.657	18.657	251	1109	0
Cntrl	1	0	2	0	1	2.828	0	0	2.828	2.828	255	904	0
Cntrl	7	3	5	10	108	19.593	3	0	51.385	113.841	269	1274	0
Cntrl	1	0	2	0	0	1.414	0	0	1.414	1.414	255	824	0
Cntrl	19	9	11	33	240	17.664	7	1	41.556	173.953	359	592	0
Cntrl	1	0	2	0	2	3.414	0	0	3.414	3.414	257	300	0
Cntrl	5	2	4	6	34	10.423	2	0	23.314	42.627	275	38	0
Cntrl	3	1	3	5	23	11.381	1	0	15.071	29.314	271	58	0
Cntrl	16	7	10	21	74	7.51	6	1	20.728	66.87	276	809	0
Cntrl	1	0	2	0	0	1	0	0	1	1	262	796	0
Cntrl	3	1	3	1	12	5.828	1	0	7.828	15.071	274	146	0
Cntrl	57	28	29	80	618	15	25	2	60.042	370.211	521	683	0
Cntrl	1	0	2	0	10	14.314	0	0	14.314	14.314	274	1146	0
Cntrl	1	0	2	0	0	1	0	0	1	1	272	271	0
Cntrl	1	0	2	0	6	7.828	0	0	7.828	7.828	275	331	0
Cntrl	1	0	2	0	1	2.414	0	0	2.414	2.414	275	449	0
Cntrl	1	0	2	0	2	3.828	0	0	3.828	3.828	276	81	0
Cntrl	1	0	2	0	1	2	0	0	2	2	276	266	0
Cntrl	10	5	6	19	154	20.482	4	0	37.971	140.397	331	1227	0
Cntrl	0	0	1	0	0	0	0	0	0	0	277	706	0
Cntrl	9	4	6	19	36	7.412	4	0	12.129	43.22	300	322	0
Cntrl	5	2	4	4	9	3.98	2	0	6.828	15.485	292	857	0
Cntrl	1	0	2	0	0	1.414	0	0	1.414	1.414	286	727	0
Cntrl	23	10	12	38	272	17.457	9	0	43.213	182.266	361	937	0
Cntrl	3	1	3	3	61	26.142	1	0	52.284	71.012	328	181	0
Cntrl	3	1	3	3	19	9.243	1	0	18.071	24.314	306	952	0
Cntrl	1	0	2	0	1	2.414	0	0	2.414	2.414	290	123	0
Cntrl	3	1	3	3	11	6.162	1	0	8.243	14.657	291	1250	0
Cntrl	1	0	2	0	16	19.485	0	0	19.485	19.485	308	805	0
Cntrl	1	0	2	0	1	2.414	0	0	2.414	2.414	295	564	0
Cntrl	70	35	36	102	727	14.477	32	1	76.527	412.647	577	6	0
Cntrl	1	0	2	0	22	26.314	0	0	26.314	26.314	299	1216	0
Cntrl	1	0	2	0	1	2.414	0	0	2.414	2.414	297	720	0
Cntrl	1	0	2	0	1	2	0	0	2	2	299	136	0
Cntrl	1	0	2	0	3	4.828	0	0	4.828	4.828	302	562	0
Cntrl	1	0	2	0	9	12.071	0	0	12.071	12.071	310	676	0
Cntrl	1	0	2	0	1	2	0	0	2	2	303	723	0
Cntrl	0	0	1	0	0	0	0	0	0	0	303	1132	0
Cntrl	1	0	2	0	10	12.243	0	0	12.243	12.243	306	1250	0
Cntrl	1	0	2	0	2	3.828	0	0	3.828	3.828	306	410	0
Cntrl	0	0	1	0	0	0	0	0	0	0	306	543	0
Cntrl	1	0	2	0	9	11.657	0	0	11.657	11.657	308	1149	0
Cntrl	1	0	2	0	1	2	0	0	2	2	311	784	0
Cntrl	1	0	2	0	2	3.414	0	0	3.414	3.414	315	1266	0
Cntrl	3	1	3	3	30	13.738	1	0	25.728	34.385	322	260	0
Cntrl	1	0	2	0	13	16.485	0	0	16.485	16.485	317	287	0
Cntrl	1	0	2	0	11	14.485	0	0	14.485	14.485	325	799	0
Cntrl	3	1	3	3	16	8.105	1	0	10.657	18.485	327	1218	0
Cntrl	1	0	2	0	0	1.414	0	0	1.414	1.414	316	51	0
Cntrl	1	0	2	0	2	3.414	0	0	3.414	3.414	319	273	0
Cntrl	35	16	17	56	292	12.168	11	5	45.485	208.219	373	535	0
Cntrl	1	0	2	0	7	10.899	0	0	10.899	10.899	326	102	0
Cntrl	1	0	2	0	0	1.414	0	0	1.414	1.414	319	141	0
Cntrl	1	0	2	0	4	6.243	0	0	6.243	6.243	321	303	0
Cntrl	1	0	2	0	19	24.142	0	0	24.142	24.142	330	1183	0
Cntrl	1	0	2	0	13	16.899	0	0	16.899	16.899	335	142	0
Cntrl	1	0	2	0	1	2	0	0	2	2	325	764	0
Cntrl	146	76	46	263	1284	12.905	56	16	51.113	535.238	534	810	0
Cntrl	1	0	2	0	1	2.828	0	0	2.828	2.828	330	671	0
Cntrl	1	0	2	0	2	3.828	0	0	3.828	3.828	332	40	0
Cntrl	3	1	3	4	33	14.519	1	0	28.485	39.142	341	1023	0
Cntrl	1	0	2	0	0	1.414	0	0	1.414	1.414	337	110	0
Cntrl	1	0	2	0	2	3.414	0	0	3.414	3.414	342	600	0
Cntrl	16	7	10	22	180	15.916	6	1	39.385	150.432	385	222	0
Cntrl	1	0	2	0	0	1	0	0	1	1	343	388	0
Cntrl	1	0	2	0	0	1.414	0	0	1.414	1.414	346	561	0
Cntrl	0	0	1	0	0	0	0	0	0	0	346	610	0
Cntrl	1	0	2	0	1	2.414	0	0	2.414	2.414	348	957	0
Cntrl	1	0	2	0	0	1	0	0	1	1	350	760	0
Cntrl	48	22	21	78	446	13.702	17	3	65.113	342.736	492	256	0
Cntrl	1	0	2	0	1	2.414	0	0	2.414	2.414	352	615	0
Cntrl	1	0	2	0	0	1	0	0	1	1	351	557	0
Cntrl	1	0	2	0	14	16.657	0	0	16.657	16.657	369	127	0
Cntrl	1	0	2	0	3	4	0	0	4	4	359	387	0
Cntrl	1	0	2	0	1	2.414	0	0	2.414	2.414	359	1043	0
Cntrl	1	0	2	0	0	1.414	0	0	1.414	1.414	361	632	0
Cntrl	0	0	1	0	0	0	0	0	0	0	361	629	0
Cntrl	1	0	2	0	11	14.485	0	0	14.485	14.485	378	380	0
Cntrl	0	0	1	0	0	0	0	0	0	0	366	651	0
Cntrl	1	0	2	0	3	4.828	0	0	4.828	4.828	372	596	0
Cntrl	1	0	2	0	1	2.414	0	0	2.414	2.414	370	713	0
Cntrl	1	0	2	0	0	1.414	0	0	1.414	1.414	369	715	0
Cntrl	1	0	2	0	0	1	0	0	1	1	369	934	0
Cntrl	1	0	2	0	6	8.657	0	0	8.657	8.657	374	626	0
Cntrl	1	0	2	0	0	1.414	0	0	1.414	1.414	373	551	0
Cntrl	1	0	2	0	0	1	0	0	1	1	375	515	0
Cntrl	1	0	2	0	1	2.414	0	0	2.414	2.414	379	444	0
Cntrl	1	0	2	0	0	1	0	0	1	1	378	818	0
Cntrl	13	6	8	26	105	11.914	4	1	40.385	97.255	404	567	0
Cntrl	1	0	2	0	1	2	0	0	2	2	386	383	0
Cntrl	1	0	2	0	0	1	0	0	1	1	384	1053	0
Cntrl	0	0	1	0	0	0	0	0	0	0	387	765	0
Cntrl	23	10	7	57	102	8.536	5	3	27.971	93.264	455	1236	0
Cntrl	3	1	3	4	25	11.933	1	0	21.314	31.385	407	503	0
Cntrl	1	0	2	0	8	9.828	0	0	9.828	9.828	406	484	0
Cntrl	1	0	2	0	4	5.828	0	0	5.828	5.828	414	598	0
Cntrl	16	6	8	29	59	7.614	2	2	17.372	50.514	417	651	0
Cntrl	1	0	2	0	7	8.828	0	0	8.828	8.828	422	400	0
Cntrl	1	0	2	0	6	8.657	0	0	8.657	8.657	421	40	0
Cntrl	1	0	2	0	0	1.414	0	0	1.414	1.414	421	331	0
Cntrl	1	0	2	0	7	9.243	0	0	9.243	9.243	429	776	0
Cntrl	1	0	2	0	10	13.071	0	0	13.071	13.071	433	524	0
Cntrl	1	0	2	0	3	4.828	0	0	4.828	4.828	427	766	0
Cntrl	1	0	2	0	1	2.414	0	0	2.414	2.414	428	34	0
Cntrl	1	0	2	0	0	1.414	0	0	1.414	1.414	431	754	0
Cntrl	1	0	2	0	14	17.071	0	0	17.071	17.071	436	799	0
Cntrl	1	0	2	0	0	1	0	0	1	1	433	504	0
Cntrl	0	0	1	0	0	0	0	0	0	0	432	1254	0
Cntrl	1	0	2	0	4	5.828	0	0	5.828	5.828	440	454	0
Cntrl	0	0	1	0	0	0	0	0	0	0	436	613	0
Cntrl	1	0	2	0	0	1	0	0	1	1	441	82	0
Cntrl	1	0	2	0	0	1	0	0	1	1	442	437	0
Cntrl	0	0	1	0	0	0	0	0	0	0	445	654	0
Cntrl	0	0	1	0	0	0	0	0	0	0	445	669	0
Cntrl	1	0	2	0	2	3.828	0	0	3.828	3.828	449	619	0
Cntrl	0	0	1	0	0	0	0	0	0	0	447	666	0
Cntrl	1	0	2	0	0	1	0	0	1	1	449	482	0
Cntrl	2	1	2	4	3	4.328	0	0	4.828	8.657	452	664	0
Cntrl	1	0	2	0	73	87.255	0	0	87.255	87.255	526	1282	0
Cntrl	1	0	2	0	0	1	0	0	1	1	456	642	0
Cntrl	3	1	2	6	6	4.802	0	1	7.576	10.991	464	540	0
Cntrl	1	0	2	0	16	19.071	0	0	19.071	19.071	476	479	0
Cntrl	1	0	2	0	1	2	0	0	2	2	463	472	0
Cntrl	1	0	2	0	1	2.414	0	0	2.414	2.414	469	67	0
Cntrl	1	0	2	0	0	1	0	0	1	1	469	520	0
Cntrl	8	2	7	16	31	7.945	0	1	13.233	25.89	484	569	0
Cntrl	1	0	2	0	7	8.828	0	0	8.828	8.828	484	539	0
Cntrl	1	0	2	0	1	2	0	0	2	2	482	530	0
Cntrl	5	2	4	7	22	7.228	2	0	13.071	24.899	506	581	0
Cntrl	0	0	1	0	0	0	0	0	0	0	485	904	0
Cntrl	1	0	2	0	2	3	0	0	3	3	486	466	0
Cntrl	1	0	2	0	0	1	0	0	1	1	487	485	0
Cntrl	1	0	2	0	4	6.243	0	0	6.243	6.243	494	562	0
Cntrl	0	0	1	0	0	0	0	0	0	0	489	591	0
Cntrl	46	22	25	71	538	16.435	19	2	82.355	327.664	586	368	0
Cntrl	36	15	19	59	308	12.649	8	4	62.763	204.389	516	223	0
Cntrl	1	0	2	0	7	10.899	0	0	10.899	10.899	503	467	0
Cntrl	1	0	2	0	4	5.828	0	0	5.828	5.828	501	193	0
Cntrl	3	1	3	3	8	4.748	1	0	7	11.828	513	690	0
Cntrl	4	1	4	6	5	4.515	0	1	6.243	11.819	513	538	0
Cntrl	1	0	2	0	22	30.87	0	0	30.87	30.87	529	164	0
Cntrl	0	0	1	0	0	0	0	0	0	0	514	534	0
Cntrl	3	1	3	4	26	11.99	1	0	15.071	30.142	527	580	0
Cntrl	1	0	2	0	1	2	0	0	2	2	519	890	0
Cntrl	1	0	2	0	0	1.414	0	0	1.414	1.414	519	459	0
Cntrl	1	0	2	0	8	9.828	0	0	9.828	9.828	525	480	0
Cntrl	1	0	2	0	4	6.243	0	0	6.243	6.243	524	649	0
Cntrl	53	24	27	90	878	22.092	20	3	119.154	455.39	667	516	0
Cntrl	0	0	1	0	0	0	0	0	0	0	525	557	0
Cntrl	1	0	2	0	0	1.414	0	0	1.414	1.414	528	884	0
Cntrl	24	10	14	47	310	18.305	8	0	68.527	265.027	605	1152	0
Cntrl	0	0	1	0	0	0	0	0	0	0	528	282	0
Cntrl	1	0	2	0	1	2.414	0	0	2.414	2.414	530	441	0
Cntrl	1	0	2	0	2	3.414	0	0	3.414	3.414	532	528	0
Cntrl	0	0	1	0	0	0	0	0	0	0	530	573	0
Cntrl	1	0	2	0	0	1	0	0	1	1	534	221	0
Cntrl	1	0	2	0	5	7.657	0	0	7.657	7.657	537	519	0
Cntrl	1	0	2	0	1	2.414	0	0	2.414	2.414	536	671	0
Cntrl	11	5	7	19	106	13.626	5	0	43.213	125.74	562	190	0
Cntrl	1	0	2	0	2	3	0	0	3	3	541	0	0
Cntrl	0	0	1	0	0	0	0	0	0	0	541	1071	0
Cntrl	0	0	1	0	0	0	0	0	0	0	543	676	0
Cntrl	0	0	1	0	0	0	0	0	0	0	545	7	0
Cntrl	1	0	2	0	20	23.899	0	0	23.899	23.899	567	50	0
Cntrl	0	0	1	0	0	0	0	0	0	0	551	584	0
Cntrl	50	23	27	85	225	8.223	19	2	24.971	141.387	639	576	0
Cntrl	0	0	1	0	0	0	0	0	0	0	567	285	0
Cntrl	1	0	2	0	0	1	0	0	1	1	569	282	0
Cntrl	19	9	9	30	186	13.25	7	2	75.456	182.054	684	822	0
Cntrl	1	0	2	0	23	30.213	0	0	30.213	30.213	578	70	0
Cntrl	3	1	2	6	4	3.94	0	1	5.576	10.819	578	217	0
Cntrl	1	0	2	0	12	15.899	0	0	15.899	15.899	578	753	0
Cntrl	1	0	2	0	27	31.314	0	0	31.314	31.314	602	333	0
Cntrl	3	1	3	4	41	18.509	1	0	28.971	49.113	609	971	0
Cntrl	1	0	2	0	0	1.414	0	0	1.414	1.414	584	227	0
Cntrl	1	0	2	0	0	1	0	0	1	1	585	222	0
Cntrl	3	1	3	3	10	5.69	1	0	6.828	12.071	594	764	0
Cntrl	1	0	2	0	6	7.828	0	0	7.828	7.828	592	891	0
Cntrl	1	0	2	0	0	1.414	0	0	1.414	1.414	587	226	0
Cntrl	13	6	8	22	206	21.072	6	0	50.385	170.368	650	27	0
Cntrl	1	0	2	0	5	7.657	0	0	7.657	7.657	592	948	0
Cntrl	1	0	2	0	0	1	0	0	1	1	589	0	0
Cntrl	1	0	2	0	1	2	0	0	2	2	591	1132	0
Cntrl	16	7	10	27	218	18.83	6	1	43.385	192.296	678	1278	0
Cntrl	1	0	2	0	0	1.414	0	0	1.414	1.414	591	357	0
Cntrl	1	0	2	0	1	2	0	0	2	2	592	139	0
Cntrl	12	5	8	17	81	10.24	2	2	40.799	92.497	619	181	0
Cntrl	45	22	20	72	550	16.841	18	4	79.598	368.262	784	1056	0
Cntrl	0	0	1	0	0	0	0	0	0	0	598	135	0
Cntrl	1	0	2	0	0	1	0	0	1	1	601	500	0
Cntrl	1	0	2	0	2	3.414	0	0	3.414	3.414	604	1022	0
Cntrl	3	1	3	3	15	7.495	1	0	13.243	18.071	610	57	0
Cntrl	1	0	2	0	23	25.657	0	0	25.657	25.657	628	998	0
Cntrl	1	0	2	0	0	1	0	0	1	1	604	1036	0
Cntrl	1	0	2	0	5	7.243	0	0	7.243	7.243	609	245	0
Cntrl	1	0	2	0	0	1	0	0	1	1	610	33	0
Cntrl	1	0	2	0	23	27.728	0	0	27.728	27.728	635	155	0
Cntrl	1	0	2	0	6	8.243	0	0	8.243	8.243	622	511	0
Cntrl	0	0	1	0	0	0	0	0	0	0	617	489	0
Cntrl	1	0	2	0	15	19.314	0	0	19.314	19.314	618	1074	0
Cntrl	1	0	2	0	0	1.414	0	0	1.414	1.414	625	44	0
Cntrl	3	1	3	3	9	5.357	1	0	7.243	13.243	638	539	0
Cntrl	1	0	2	0	5	7.657	0	0	7.657	7.657	637	400	0
Cntrl	1	0	2	0	3	4	0	0	4	4	635	1041	0
Cntrl	1	0	2	0	20	24.314	0	0	24.314	24.314	653	512	0
Cntrl	1	0	2	0	21	24.899	0	0	24.899	24.899	635	1073	0
Cntrl	1	0	2	0	0	1	0	0	1	1	634	179	0
Cntrl	1	0	2	0	0	1	0	0	1	1	634	411	0
Cntrl	1	0	2	0	6	8.657	0	0	8.657	8.657	637	1097	0
Cntrl	1	0	2	0	13	16.485	0	0	16.485	16.485	649	324	0
Cntrl	1	0	2	0	1	2.828	0	0	2.828	2.828	638	66	0
Cntrl	1	0	2	0	5	6.414	0	0	6.414	6.414	638	1143	0
Cntrl	1	0	2	0	1	2.414	0	0	2.414	2.414	640	38	0
Cntrl	1	0	2	0	1	2.414	0	0	2.414	2.414	640	1176	0
Cntrl	1	0	2	0	2	3.828	0	0	3.828	3.828	640	1007	0
Cntrl	1	0	2	0	2	3.828	0	0	3.828	3.828	644	1049	0
Cntrl	1	0	2	0	0	1.414	0	0	1.414	1.414	647	990	0
Cntrl	1	0	2	0	11	12.828	0	0	12.828	12.828	649	1101	0
Cntrl	5	2	4	7	59	15.788	2	0	34.142	60.456	673	349	0
Cntrl	1	0	2	0	4	6.657	0	0	6.657	6.657	652	406	0
Cntrl	1	0	2	0	1	2.414	0	0	2.414	2.414	650	352	0
Cntrl	1	0	2	0	11	14.485	0	0	14.485	14.485	655	1093	0
Cntrl	1	0	2	0	0	1.414	0	0	1.414	1.414	650	1308	0
Cntrl	1	0	2	0	1	2	0	0	2	2	653	452	0
Cntrl	10	5	6	19	41	7.276	4	0	13.243	42.964	679	1291	0
Cntrl	1	0	2	0	4	5.828	0	0	5.828	5.828	659	590	0
Cntrl	1	0	2	0	0	1	0	0	1	1	662	1101	0
Cntrl	1	0	2	0	1	2.414	0	0	2.414	2.414	664	1087	0
Cntrl	1	0	2	0	4	5.828	0	0	5.828	5.828	667	118	0
Cntrl	11	5	6	16	149	18.166	4	1	81.598	149.539	710	1102	0
Cntrl	3	1	3	3	25	11.519	1	0	24.314	32.142	685	414	0
Cntrl	1	0	2	0	1	2.414	0	0	2.414	2.414	668	901	0
Cntrl	0	0	1	0	0	0	0	0	0	0	667	871	0
Cntrl	1	0	2	0	13	17.314	0	0	17.314	17.314	676	1074	0
Cntrl	2	1	2	4	6	5.414	0	0	8.414	10.828	670	1174	0
Cntrl	13	6	8	17	236	23.728	6	0	49.314	181.924	821	45	0
Cntrl	0	0	1	0	0	0	0	0	0	0	672	492	0
Cntrl	1	0	2	0	2	3.828	0	0	3.828	3.828	679	1187	0
Cntrl	1	0	2	0	17	20.485	0	0	20.485	20.485	681	319	0
Cntrl	36	16	21	61	449	18.024	14	1	71.397	277.929	807	1305	0
Cntrl	1	0	2	0	2	3.828	0	0	3.828	3.828	682	288	0
Cntrl	0	0	1	0	0	0	0	0	0	0	682	952	0
Cntrl	1	0	2	0	0	1.414	0	0	1.414	1.414	684	935	0
Cntrl	1	0	2	0	0	1	0	0	1	1	693	497	0
Cntrl	6	3	4	8	18	5.495	2	0	7.243	19.314	706	59	0
Cntrl	30	14	16	44	290	13.795	12	2	40.87	192.328	755	116	0
Cntrl	1	0	2	0	1	2.828	0	0	2.828	2.828	695	406	0
Cntrl	1	0	2	0	0	1.414	0	0	1.414	1.414	695	1130	0
Cntrl	1	0	2	0	2	3.828	0	0	3.828	3.828	700	398	0
Cntrl	1	0	2	0	0	1	0	0	1	1	699	1191	0
Cntrl	1	0	2	0	1	2.828	0	0	2.828	2.828	705	990	0
Cntrl	1	0	2	0	17	20.485	0	0	20.485	20.485	711	369	0
Cntrl	3	1	3	1	23	10.324	1	0	22.899	28.556	722	780	0
Cntrl	1	0	2	0	19	22.899	0	0	22.899	22.899	717	1024	0
Cntrl	1	0	2	0	7	10.899	0	0	10.899	10.899	718	511	0
Cntrl	0	0	1	0	0	0	0	0	0	0	715	451	0
Cntrl	1	0	2	0	6	8.657	0	0	8.657	8.657	719	745	0
Cntrl	1	0	2	0	9	12.485	0	0	12.485	12.485	725	1079	0
Cntrl	3	1	3	3	12	6.357	1	0	14.243	17.657	729	398	0
Cntrl	21	10	12	26	313	19.787	10	0	53.971	191.167	745	464	0
Cntrl	3	1	3	3	16	7.828	1	0	9	16.828	736	1099	0
Cntrl	1	0	2	0	1	2	0	0	2	2	723	526	0
Cntrl	3	1	3	1	56	22.428	1	0	32.142	57.627	760	695	0
Cntrl	1	0	2	0	9	12.485	0	0	12.485	12.485	741	1291	0
Cntrl	1	0	2	0	11	12.414	0	0	12.414	12.414	739	803	0
Cntrl	2	1	2	7	11	9.338	0	0	11.657	18.677	749	648	0
Cntrl	1	0	2	0	1	2	0	0	2	2	740	973	0
Cntrl	1	0	2	0	1	2.414	0	0	2.414	2.414	741	1104	0
Cntrl	8	3	6	6	42	8.022	2	1	14.893	41.035	750	1122	0
Cntrl	1	0	2	0	8	11.485	0	0	11.485	11.485	746	534	0
Cntrl	1	0	2	0	0	1.414	0	0	1.414	1.414	743	688	0
Cntrl	81	39	38	123	646	11.892	34	4	58.627	413.688	754	644	0
Cntrl	0	0	1	0	0	0	0	0	0	0	758	127	0
Cntrl	5	2	4	7	21	7.36	2	0	20.728	31.556	778	739	0
Cntrl	1	0	2	0	17	21.314	0	0	21.314	21.314	765	1133	0
Cntrl	1	0	2	0	7	8.414	0	0	8.414	8.414	759	1160	0
Cntrl	1	0	2	0	1	2.414	0	0	2.414	2.414	759	1186	0
Cntrl	1	0	2	0	2	3.414	0	0	3.414	3.414	765	788	0
Cntrl	5	2	4	6	48	13.802	2	0	18.899	42.284	768	530	0
Cntrl	1	0	2	0	0	1.414	0	0	1.414	1.414	766	749	0
Cntrl	1	0	2	0	0	1.414	0	0	1.414	1.414	766	756	0
Cntrl	1	0	2	0	1	2	0	0	2	2	766	324	0
Cntrl	1	0	2	0	17	20.071	0	0	20.071	20.071	770	1158	0
Cntrl	1	0	2	0	4	5.828	0	0	5.828	5.828	771	1190	0
Cntrl	1	0	2	0	14	19.142	0	0	19.142	19.142	783	142	0
Cntrl	1	0	2	0	2	3.414	0	0	3.414	3.414	772	1020	0
Cntrl	3	1	3	1	20	8.828	1	0	16	23.657	794	74	0
Cntrl	1	0	2	0	0	1.414	0	0	1.414	1.414	775	411	0
Cntrl	1	0	2	0	5	7.243	0	0	7.243	7.243	781	324	0
Cntrl	1	0	2	0	1	2	0	0	2	2	797	466	0
Cntrl	1	0	2	0	3	4.828	0	0	4.828	4.828	797	1252	0
Cntrl	1	0	2	0	0	1	0	0	1	1	796	408	0
Cntrl	1	0	2	0	2	4.243	0	0	4.243	4.243	799	729	0
Cntrl	1	0	2	0	1	2	0	0	2	2	800	484	0
Cntrl	0	0	1	0	0	0	0	0	0	0	800	665	0
Cntrl	9	4	4	15	54	9.526	2	2	21.314	42.627	836	555	0
Cntrl	1	0	2	0	0	1.414	0	0	1.414	1.414	809	126	0
Cntrl	1	0	2	0	2	3.414	0	0	3.414	3.414	811	1081	0
Cntrl	9	3	5	20	112	18.633	2	0	46.445	124.237	898	819	0
Cntrl	1	0	2	0	2	3	0	0	3	3	822	474	0
Cntrl	1	0	2	0	2	3	0	0	3	3	827	717	0
Cntrl	29	14	15	50	303	15.008	11	2	47.627	178.71	900	331	0
Cntrl	1	0	2	0	0	1	0	0	1	1	829	470	0
Cntrl	1	0	2	0	1	2	0	0	2	2	833	693	0
Cntrl	1	0	2	0	1	2.414	0	0	2.414	2.414	836	399	0
Cntrl	1	0	2	0	2	4.243	0	0	4.243	4.243	837	487	0
Cntrl	54	26	29	83	513	13.416	25	1	66.284	412.569	919	1070	0
Cntrl	1	0	2	0	0	1	0	0	1	1	838	701	0
Cntrl	3	1	3	4	23	11.324	1	0	24.314	30.556	856	937	0
Cntrl	1	0	2	0	13	17.314	0	0	17.314	17.314	857	525	0
Cntrl	1	0	2	0	2	3.828	0	0	3.828	3.828	852	628	0
Cntrl	1	0	2	0	36	39.485	0	0	39.485	39.485	888	1309	0
Cntrl	0	0	1	0	0	0	0	0	0	0	856	470	0
Cntrl	1	0	2	0	1	2.414	0	0	2.414	2.414	862	935	0
Cntrl	13	6	8	22	151	16.527	4	1	29.971	101.621	907	480	0
Cntrl	0	0	1	0	0	0	0	0	0	0	864	650	0
Cntrl	1	0	2	0	3	4.828	0	0	4.828	4.828	867	579	0
Cntrl	4	1	3	6	11	6.139	0	0	13.071	17.314	869	649	0
Cntrl	3	1	3	1	6	3.69	1	0	7.657	10.071	877	522	0
Cntrl	1	0	2	0	0	1	0	0	1	1	872	743	0
Cntrl	1	0	2	0	1	2	0	0	2	2	873	854	0
Cntrl	1	0	2	0	4	6.243	0	0	6.243	6.243	875	650	0
Cntrl	5	2	3	6	41	11.623	1	1	36.042	51.113	906	934	0
Cntrl	1	0	2	0	4	6.657	0	0	6.657	6.657	888	854	0
Cntrl	1	0	2	0	10	13.071	0	0	13.071	13.071	896	1231	0
Cntrl	1	0	2	0	5	6.828	0	0	6.828	6.828	892	1075	0
Cntrl	0	0	1	0	0	0	0	0	0	0	891	830	0
Cntrl	0	0	1	0	0	0	0	0	0	0	892	492	0
Cntrl	1	0	2	0	0	1.414	0	0	1.414	1.414	895	1132	0
Cntrl	1	0	2	0	4	6.657	0	0	6.657	6.657	900	1192	0
Cntrl	1	0	2	0	1	2.828	0	0	2.828	2.828	898	1243	0
Cntrl	1	0	2	0	24	29.556	0	0	29.556	29.556	924	1087	0
Cntrl	1	0	2	0	28	30.657	0	0	30.657	30.657	929	0	0
Cntrl	1	0	2	0	17	20.485	0	0	20.485	20.485	906	544	0
Cntrl	1	0	2	0	1	2.828	0	0	2.828	2.828	902	1085	0
Cntrl	22	10	12	31	225	14.858	8	2	50.456	139.681	983	1256	0
Cntrl	0	0	1	0	0	0	0	0	0	0	902	837	0
Cntrl	1	0	2	0	1	2.414	0	0	2.414	2.414	903	1043	0
Cntrl	1	0	2	0	1	2.414	0	0	2.414	2.414	905	485	0
Cntrl	1	0	2	0	0	1	0	0	1	1	904	836	0
Cntrl	1	0	2	0	2	3	0	0	3	3	905	832	0
Cntrl	1	0	2	0	1	2.414	0	0	2.414	2.414	906	1226	0
Cntrl	1	0	2	0	0	1	0	0	1	1	906	1245	0
Cntrl	5	2	4	6	68	17.885	2	0	48.284	72.77	945	652	0
Cntrl	1	0	2	0	6	8.243	0	0	8.243	8.243	916	937	0
Cntrl	5	2	4	5	124	29.879	2	0	73.184	135.154	986	1246	0
Cntrl	0	0	1	0	0	0	0	0	0	0	916	328	0
Cntrl	1	0	2	0	1	2.828	0	0	2.828	2.828	918	824	0
Cntrl	25	12	14	34	304	16.339	12	0	60.87	243.48	1018	305	0
Cntrl	1	0	2	0	5	6.828	0	0	6.828	6.828	924	928	0
Cntrl	1	0	2	0	4	6.243	0	0	6.243	6.243	927	480	0
Cntrl	1	0	2	0	1	2.828	0	0	2.828	2.828	925	854	0
Cntrl	1	0	2	0	6	7	0	0	7	7	930	1218	0
Cntrl	1	0	2	0	24	27.485	0	0	27.485	27.485	932	839	0
Cntrl	1	0	2	0	0	1	0	0	1	1	926	944	0
Cntrl	5	2	4	4	30	8.56	2	0	18.243	35.556	953	5	0
Cntrl	1	0	2	0	7	9.243	0	0	9.243	9.243	933	472	0
Cntrl	14	6	9	23	277	25.331	5	1	85.042	202.953	1055	551	0
Cntrl	1	0	2	0	1	2.414	0	0	2.414	2.414	935	911	0
Cntrl	12	5	8	15	133	15.465	4	1	28.899	110.326	998	2	0
Cntrl	5	2	4	14	21	7.905	2	0	15.071	32.285	953	494	0
Cntrl	32	15	16	52	438	18.634	12	3	81.355	323.664	1036	287	0
Cntrl	1	0	2	0	11	14.071	0	0	14.071	14.071	954	848	0
Cntrl	1	0	2	0	5	6.828	0	0	6.828	6.828	948	970	0
Cntrl	1	0	2	0	6	8.243	0	0	8.243	8.243	950	1231	0
Cntrl	0	0	1	0	0	0	0	0	0	0	947	962	0
Cntrl	1	0	2	0	1	2.414	0	0	2.414	2.414	952	1240	0
Cntrl	1	0	2	0	33	44.77	0	0	44.77	44.77	976	923	0
Cntrl	7	3	5	8	51	10.218	3	0	24.485	60.456	970	870	0
Cntrl	1	0	2	0	8	10.243	0	0	10.243	10.243	958	82	0
Cntrl	1	0	2	0	2	3.414	0	0	3.414	3.414	958	1149	0
Cntrl	1	0	2	0	7	10.485	0	0	10.485	10.485	962	995	0
Cntrl	1	0	2	0	1	2.414	0	0	2.414	2.414	960	877	0
Cntrl	1	0	2	0	11	13.243	0	0	13.243	13.243	963	54	0
Cntrl	1	0	2	0	13	19.385	0	0	19.385	19.385	980	1017	0
Cntrl	1	0	2	0	0	1.414	0	0	1.414	1.414	972	1153	0
Cntrl	0	0	1	0	0	0	0	0	0	0	972	487	0
Cntrl	3	1	3	3	12	6.081	1	0	13.414	16.828	978	82	0
Cntrl	7	3	5	10	34	8.218	3	0	13.657	39.799	998	612	0
Cntrl	1	0	2	0	26	33.213	0	0	33.213	33.213	999	890	0
Cntrl	5	2	4	8	58	15.754	2	0	41.799	60.698	1034	1039	0
Cntrl	0	0	1	0	0	0	0	0	0	0	989	1018	0
Cntrl	21	11	10	42	220	15.085	8	1	43.799	213.48	1071	0	0
Cntrl	1	0	2	0	1	2	0	0	2	2	994	398	0
Cntrl	1	0	2	0	0	1.414	0	0	1.414	1.414	996	256	0
Cntrl	1	0	2	0	6	7.828	0	0	7.828	7.828	1006	1020	0
Cntrl	5	2	4	7	21	7.243	2	0	18.314	28.556	1007	388	0
Cntrl	1	0	2	0	50	56.799	0	0	56.799	56.799	1028	841	0
Cntrl	1	0	2	0	0	1.414	0	0	1.414	1.414	1008	833	0
Cntrl	0	0	1	0	0	0	0	0	0	0	1011	0	0
Cntrl	1	0	2	0	3	4.828	0	0	4.828	4.828	1015	18	0
Cntrl	16	7	10	23	170	14.736	6	1	57.799	138.74	1077	905	0
Cntrl	1	0	2	0	0	1	0	0	1	1	1015	228	0
Cntrl	1	0	2	0	6	8.657	0	0	8.657	8.657	1020	10	0
Cntrl	1	0	2	0	9	11.243	0	0	11.243	11.243	1019	1147	0
Cntrl	1	0	2	0	0	1.414	0	0	1.414	1.414	1019	37	0
Cntrl	1	0	2	0	4	6.243	0	0	6.243	6.243	1025	246	0
Cntrl	1	0	2	0	3	4.414	0	0	4.414	4.414	1024	590	0
Cntrl	10	4	7	14	201	24.667	3	1	43.385	154.912	1115	150	0
Cntrl	1	0	2	0	0	1	0	0	1	1	1036	805	0
Cntrl	46	22	20	69	478	14.65	17	3	57.627	337.069	1108	387	0
Cntrl	0	0	1	0	0	0	0	0	0	0	1037	1182	0
Cntrl	1	0	2	0	14	17.899	0	0	17.899	17.899	1057	621	0
Cntrl	7	3	5	7	107	20.348	3	0	40.284	75.426	1092	1041	0
Cntrl	1	0	2	0	0	1.414	0	0	1.414	1.414	1046	562	0
Cntrl	0	0	1	0	0	0	0	0	0	0	1048	1062	0
Cntrl	0	0	1	0	0	0	0	0	0	0	1050	889	0
Cntrl	1	0	2	0	2	3.828	0	0	3.828	3.828	1053	1038	0
Cntrl	18	8	11	28	188	15.094	7	1	46.87	147.853	1088	1100	0
Cntrl	1	0	2	0	0	1	0	0	1	1	1054	692	0
Cntrl	0	0	1	0	0	0	0	0	0	0	1055	500	0
Cntrl	0	0	1	0	0	0	0	0	0	0	1055	522	0
Cntrl	1	0	2	0	16	20.314	0	0	20.314	20.314	1071	370	0
Cntrl	1	0	2	0	0	1.414	0	0	1.414	1.414	1065	152	0
Cntrl	1	0	2	0	3	4.414	0	0	4.414	4.414	1069	1049	0
Cntrl	1	0	2	0	2	3.414	0	0	3.414	3.414	1070	202	0
Cntrl	1	0	2	0	1	2	0	0	2	2	1070	475	0
Cntrl	0	0	1	0	0	0	0	0	0	0	1068	893	0
Cntrl	1	0	2	0	3	5.243	0	0	5.243	5.243	1075	1077	0
Cntrl	1	0	2	0	0	1	0	0	1	1	1074	1133	0
Cntrl	1	0	2	0	8	11.485	0	0	11.485	11.485	1083	147	0
Cntrl	1	0	2	0	0	1	0	0	1	1	1080	1042	0
Cntrl	1	0	2	0	1	2.414	0	0	2.414	2.414	1081	390	0
Cntrl	9	4	6	14	58	10.397	4	0	21.142	66.012	1117	201	0
Cntrl	1	0	2	0	12	15.899	0	0	15.899	15.899	1099	258	0
Cntrl	0	0	1	0	0	0	0	0	0	0	1110	206	0
Cntrl	7	3	5	8	119	21.791	3	0	62.042	100.669	1186	40	0
Cntrl	1	0	2	0	9	11.657	0	0	11.657	11.657	1124	447	0
Cntrl	119	56	55	209	1073	13.293	43	11	77.77	559.086	1267	46	0
Cntrl	1	0	2	0	1	2	0	0	2	2	1117	660	0
Cntrl	1	0	2	0	0	1.414	0	0	1.414	1.414	1119	241	0
Cntrl	1	0	2	0	1	2.414	0	0	2.414	2.414	1124	1173	0
Cntrl	1	0	2	0	29	33.728	0	0	33.728	33.728	1140	1216	0
Cntrl	1	0	2	0	9	11.657	0	0	11.657	11.657	1139	516	0
Cntrl	1	0	2	0	3	5.243	0	0	5.243	5.243	1135	227	0
Cntrl	1	0	2	0	4	6.243	0	0	6.243	6.243	1138	1111	0
Cntrl	5	2	4	7	40	11.408	2	0	15.071	35.556	1164	1135	0
Cntrl	15	5	10	27	101	11.328	2	1	36.899	78.941	1174	890	0
Cntrl	5	2	4	8	50	13.574	2	0	38.799	64.456	1168	477	0
Cntrl	1	0	2	0	1	2.414	0	0	2.414	2.414	1154	896	0
Cntrl	20	8	13	30	193	13.749	6	1	44.213	135.074	1180	1173	0
Cntrl	3	1	3	3	17	8.714	1	0	13.899	21.314	1174	1189	0
Cntrl	0	0	1	0	0	0	0	0	0	0	1164	899	0
Cntrl	0	0	1	0	0	0	0	0	0	0	1165	897	0
Cntrl	1	0	2	0	2	3.414	0	0	3.414	3.414	1166	1178	0
Cntrl	1	0	2	0	7	9.243	0	0	9.243	9.243	1173	1014	0
Cntrl	1	0	2	0	11	14.071	0	0	14.071	14.071	1175	486	0
Cntrl	1	0	2	0	5	6.828	0	0	6.828	6.828	1179	896	0
Cntrl	26	12	15	42	236	13.391	11	1	33.627	164.338	1256	1277	0
Cntrl	1	0	2	0	1	2	0	0	2	2	1178	11	0
Cntrl	1	0	2	0	0	1	0	0	1	1	1178	135	0
Cntrl	1	0	2	0	0	1	0	0	1	1	1181	852	0
Cntrl	0	0	1	0	0	0	0	0	0	0	1185	19	0
Cntrl	1	0	2	0	0	1.414	0	0	1.414	1.414	1197	271	0
Cntrl	1	0	2	0	0	1	0	0	1	1	1197	499	0
Cntrl	3	1	3	1	17	7.633	1	0	9.243	18.071	1210	1	0
Cntrl	1	0	2	0	31	39.87	0	0	39.87	39.87	1221	853	0
Cntrl	4	2	3	8	14	6.432	1	0	14.071	24.314	1205	1194	0
Cntrl	3	1	3	1	8	4.414	1	0	8.828	11.243	1206	1148	0
Cntrl	0	0	1	0	0	0	0	0	0	0	1205	1171	0
Cntrl	1	0	2	0	1	2.828	0	0	2.828	2.828	1207	1207	0
Cntrl	1	0	2	0	3	4.828	0	0	4.828	4.828	1216	1064	0
Cntrl	1	0	2	0	7	10.071	0	0	10.071	10.071	1225	1077	0
Cntrl	1	0	2	0	11	13.657	0	0	13.657	13.657	1223	1097	0
Cntrl	3	1	3	1	1	2.081	1	0	2.414	5.243	1222	1130	0
Cntrl	0	0	1	0	0	0	0	0	0	0	1221	1126	0
Cntrl	9	4	6	12	94	14.496	4	0	33.627	104.154	1271	382	0
Cntrl	8	2	5	17	9	5.181	0	1	10.479	22.754	1240	1037	0
Cntrl	0	0	1	0	0	0	0	0	0	0	1229	74	0
Cntrl	0	0	1	0	0	0	0	0	0	0	1231	74	0
Cntrl	1	0	2	0	0	1.414	0	0	1.414	1.414	1238	78	0
Cntrl	1	0	2	0	2	3.414	0	0	3.414	3.414	1240	1233	0
Cntrl	28	13	10	58	188	10.835	8	3	50.627	148.844	1323	256	0
Cntrl	6	2	5	12	34	9.908	1	1	13.071	36.508	1254	1001	0
Cntrl	0	0	1	0	0	0	0	0	0	0	1244	149	0
Cntrl	0	0	1	0	0	0	0	0	0	0	1247	1002	0
Cntrl	3	1	3	5	17	8.828	1	0	14.243	21.485	1264	1028	0
Cntrl	0	0	1	0	0	0	0	0	0	0	1256	330	0
Cntrl	1	0	2	0	0	1	0	0	1	1	1258	332	0
Cntrl	0	0	1	0	0	0	0	0	0	0	1261	554	0
Cntrl	1	0	2	0	16	18.657	0	0	18.657	18.657	1279	375	0
Cntrl	2	1	2	8	40	26.55	0	0	27.556	53.1	1307	349	0
Cntrl	9	4	6	14	51	9.158	4	0	19.485	50.456	1303	429	0
Cntrl	1	0	2	0	2	3.414	0	0	3.414	3.414	1271	557	0
Cntrl	0	0	1	0	0	0	0	0	0	0	1269	1241	0
Cntrl	1	0	2	0	3	4.414	0	0	4.414	4.414	1275	435	0
Cntrl	1	0	2	0	5	7.243	0	0	7.243	7.243	1278	189	0
Cntrl	1	0	2	0	1	2.414	0	0	2.414	2.414	1273	750	0
Cntrl	0	0	1	0	0	0	0	0	0	0	1275	559	0
Cntrl	1	0	2	0	2	3.414	0	0	3.414	3.414	1282	446	0
Cntrl	0	0	1	0	0	0	0	0	0	0	1279	559	0
Cntrl	1	0	2	0	0	1	0	0	1	1	1283	1065	0
Cntrl	1	0	2	0	7	10.071	0	0	10.071	10.071	1290	454	0
Cntrl	1	0	2	0	7	10.071	0	0	10.071	10.071	1290	770	0
Cntrl	3	1	3	4	5	3.609	1	0	6.414	8.828	1289	790	0
Cntrl	1	0	2	0	1	2	0	0	2	2	1289	568	0
Cntrl	0	0	1	0	0	0	0	0	0	0	1287	780	0
Cntrl	1	0	2	0	0	1.414	0	0	1.414	1.414	1290	574	0
Cntrl	3	1	3	3	5	3.886	1	0	6.828	10.243	1297	1244	0
Cntrl	1	0	2	0	26	30.728	0	0	30.728	30.728	1322	588	0
Cntrl	1	0	2	0	8	10.657	0	0	10.657	10.657	1300	1277	0
Cntrl	0	0	1	0	0	0	0	0	0	0	1297	800	0
Cntrl	1	0	2	0	0	1.414	0	0	1.414	1.414	1299	393	0
Cntrl	7	3	5	12	79	15.085	3	0	53.556	88.941	1321	742	0
Cntrl	4	1	4	6	10	5.282	0	1	8.243	15.479	1308	1238	0
Cntrl	1	0	2	0	1	2	0	0	2	2	1303	390	0
Cntrl	3	1	3	3	21	10.047	1	0	17.899	29.142	1322	56	0
Cntrl	6	2	5	20	51	13.165	1	1	23.556	60.75	1322	481	0
Cntrl	1	0	2	0	2	3.414	0	0	3.414	3.414	1305	729	0
Cntrl	1	0	2	0	1	2.414	0	0	2.414	2.414	1305	453	0
Cntrl	0	0	1	0	0	0	0	0	0	0	1304	724	0
Cntrl	3	1	3	3	27	12.6	1	0	27.142	35.385	1319	428	0
Cntrl	1	0	2	0	1	2	0	0	2	2	1309	1015	0
Cntrl	1	0	2	0	2	3.828	0	0	3.828	3.828	1317	822	0
Cntrl	1	0	2	0	3	5.243	0	0	5.243	5.243	1319	679	0
Cntrl	1	0	2	0	2	3	0	0	3	3	1316	1022	0
Cntrl	1	0	2	0	0	1.414	0	0	1.414	1.414	1318	1230	0
Cntrl	0	0	1	0	0	0	0	0	0	0	1318	392	0
Cntrl	1	0	2	0	10	12.657	0	0	12.657	12.657	1323	649	0
Cntrl	1	0	2	0	0	1.414	0	0	1.414	1.414	1320	1052	0
Cntrl	3	1	3	1	17	7.633	1	0	17.657	20.485	1323	1223	0
Cntrl	1	0	2	0	32	36.314	0	0	36.314	36.314	1323	62	0
Cntrl	1	0	2	0	0	1.414	0	0	1.414	1.414	1322	344	0
Cntrl	1	0	2	0	1	2	0	0	2	2	1322	2	0
Cntrl	1	0	2	0	2	3.414	0	0	3.414	3.414	1323	1229	0
Cntrl	1	0	2	0	2	3	0	0	3	3	1323	438	0
Cntrl	0	0	1	0	0	0	0	0	0	0	1323	441	0
Cntrl	1	0	2	0	3	4	0	0	4	4	1323	695	0
Cntrl	1	0	2	0	12	14.657	0	0	14.657	14.657	1323	1290	0
Cntrl	13	6	8	18	190	19.743	6	0	61.87	131.64	28	105	0
Cntrl	1	0	2	0	13	14.828	0	0	14.828	14.828	0	212	0
Cntrl	2	1	2	4	8	6.621	0	0	8.414	13.243	3	279	0
Cntrl	47	22	24	82	357	11.572	19	2	57.042	227.302	145	428	0
Cntrl	1	0	2	0	1	2	0	0	2	2	0	492	0
Cntrl	1	0	2	0	5	6.828	0	0	6.828	6.828	0	599	0
Cntrl	1	0	2	0	10	11.828	0	0	11.828	11.828	0	653	0
Cntrl	1	0	2	0	5	6.828	0	0	6.828	6.828	0	673	0
Cntrl	1	0	2	0	8	11.071	0	0	11.071	11.071	7	705	0
Cntrl	3	1	3	1	23	9.771	1	0	16.657	23.485	8	1111	0
Cntrl	1	0	2	0	1	2.414	0	0	2.414	2.414	1	1196	0
Cntrl	1	0	2	0	55	60.142	0	0	60.142	60.142	0	1263	0
Cntrl	5	2	4	7	26	8.36	2	0	12.657	31.556	3	460	0
Cntrl	4	2	3	8	9	4.98	1	0	6.828	17.091	13	1316	0
Cntrl	1	0	2	0	13	15.243	0	0	15.243	15.243	4	548	0
Cntrl	5	2	4	4	58	15.485	2	0	34.456	69.184	28	910	0
Cntrl	1	0	2	0	0	1.414	0	0	1.414	1.414	6	11	0
Cntrl	1	0	2	0	9	11.243	0	0	11.243	11.243	8	611	0
Cntrl	0	0	1	0	0	0	0	0	0	0	6	16	0
Cntrl	1	0	2	0	2	3.414	0	0	3.414	3.414	7	585	0
Cntrl	29	15	13	53	245	12.43	15	0	44.556	118.497	51	1184	0
Cntrl	1	0	2	0	1	2.414	0	0	2.414	2.414	10	226	0
Cntrl	11	5	7	10	117	14.124	5	0	23.556	97.74	71	805	0
Cntrl	1	0	2	0	0	1.414	0	0	1.414	1.414	10	985	0
Cntrl	3	1	3	1	48	19.623	1	0	49.627	55.456	22	193	0
Cntrl	1	0	2	0	0	1.414	0	0	1.414	1.414	11	1103	0
Cntrl	1	0	2	0	1	2	0	0	2	2	13	1264	0
Cntrl	1	0	2	0	5	6.828	0	0	6.828	6.828	18	677	0
Cntrl	78	37	38	121	729	13.36	33	1	41.698	335.961	126	532	0
Cntrl	1	0	2	0	1	2	0	0	2	2	16	493	0
Cntrl	7	3	5	12	44	9.881	3	0	18.314	54.44	44	739	0
Cntrl	52	25	22	90	485	13.534	17	6	56.042	271.716	162	532	0
Cntrl	55	28	17	90	507	13.356	20	7	34.042	209.467	134	1235	0
Cntrl	1	0	2	0	20	24.314	0	0	24.314	24.314	27	318	0
Cntrl	1	0	2	0	7	8.828	0	0	8.828	8.828	25	791	0
Cntrl	1	0	2	0	1	2.414	0	0	2.414	2.414	26	440	0
Cntrl	1	0	2	0	1	2.414	0	0	2.414	2.414	26	1093	0
Cntrl	1	0	2	0	1	2.414	0	0	2.414	2.414	27	680	0
Cntrl	3	1	2	3	1	2.219	0	1	2.828	3.828	29	538	0
Cntrl	0	0	1	0	0	0	0	0	0	0	29	735	0
Cntrl	1	0	2	0	1	2	0	0	2	2	33	343	0
Cntrl	1	0	2	0	0	1.414	0	0	1.414	1.414	32	960	0
Cntrl	3	1	3	4	19	9.657	1	0	15.899	24.556	36	214	0
Cntrl	1	0	2	0	0	1	0	0	1	1	34	1076	0
Cntrl	3	1	3	3	16	8.381	1	0	12.071	19.728	43	979	0
Cntrl	1	0	2	0	11	13.243	0	0	13.243	13.243	49	401	0
Cntrl	1	0	2	0	0	1.414	0	0	1.414	1.414	38	1098	0
Cntrl	13	6	7	19	196	19.937	5	1	63.113	158.196	84	986	0
Cntrl	1	0	2	0	14	17.899	0	0	17.899	17.899	50	192	0
Cntrl	3	1	3	4	2	2.943	1	0	3.828	6.828	45	688	0
Cntrl	1	0	2	0	1	2.414	0	0	2.414	2.414	43	863	0
Cntrl	1	0	2	0	0	1.414	0	0	1.414	1.414	43	928	0
Cntrl	0	0	1	0	0	0	0	0	0	0	47	1298	0
Cntrl	1	0	2	0	0	1	0	0	1	1	51	1316	0
Cntrl	1	0	2	0	9	13.728	0	0	13.728	13.728	62	569	0
Cntrl	0	0	1	0	0	0	0	0	0	0	53	989	0
Cntrl	1	0	2	0	2	3	0	0	3	3	61	183	0
Cntrl	1	0	2	0	1	2	0	0	2	2	61	397	0
Cntrl	1	0	2	0	5	6.414	0	0	6.414	6.414	62	241	0
Cntrl	1	0	2	0	2	3.828	0	0	3.828	3.828	63	1006	0
Cntrl	0	0	1	0	0	0	0	0	0	0	62	1001	0
Cntrl	11	5	7	11	167	20.38	5	0	39.213	124.225	106	907	0
Cntrl	3	1	3	1	49	20.923	1	0	38.456	53.941	106	1092	0
Cntrl	31	16	14	38	418	17.908	14	1	58.87	242.037	170	180	0
Cntrl	1	0	2	0	13	16.485	0	0	16.485	16.485	82	1039	0
Cntrl	0	0	1	0	0	0	0	0	0	0	69	1035	0
Cntrl	1	0	2	0	3	4.414	0	0	4.414	4.414	71	1016	0
Cntrl	1	0	2	0	6	8.243	0	0	8.243	8.243	74	553	0
Cntrl	3	1	3	3	17	8.3	1	0	10.657	20.071	85	1177	0
Cntrl	1	0	2	0	5	6.828	0	0	6.828	6.828	76	315	0
Cntrl	1	0	2	0	12	17.556	0	0	17.556	17.556	94	334	0
Cntrl	1	0	2	0	15	20.971	0	0	20.971	20.971	95	725	0
Cntrl	1	0	2	0	2	3	0	0	3	3	81	1027	0
Cntrl	0	0	1	0	0	0	0	0	0	0	83	434	0
Cntrl	1	0	2	0	1	2	0	0	2	2	89	441	0
Cntrl	1	0	2	0	15	18.899	0	0	18.899	18.899	91	732	0
Cntrl	1	0	2	0	5	7.243	0	0	7.243	7.243	95	824	0
Cntrl	1	0	2	0	6	7.828	0	0	7.828	7.828	90	828	0
Cntrl	1	0	2	0	2	3.414	0	0	3.414	3.414	94	600	0
Cntrl	1	0	2	0	2	4.243	0	0	4.243	4.243	95	762	0
Cntrl	1	0	2	0	10	14.314	0	0	14.314	14.314	101	1174	0
Cntrl	0	0	1	0	0	0	0	0	0	0	92	1226	0
Cntrl	1	0	2	0	0	1	0	0	1	1	93	713	0
Cntrl	1	0	2	0	1	2	0	0	2	2	96	1317	0
Cntrl	5	2	4	5	15	5.228	2	0	18.485	23.728	102	708	0
Cntrl	1	0	2	0	6	8.243	0	0	8.243	8.243	104	443	0
Cntrl	1	0	2	0	3	4.414	0	0	4.414	4.414	100	41	0
Cntrl	0	0	1	0	0	0	0	0	0	0	100	479	0
Cntrl	3	1	3	4	32	14.324	1	0	21.485	34.142	113	769	0
Cntrl	1	0	2	0	0	1	0	0	1	1	104	748	0
Cntrl	1	0	2	0	0	1.414	0	0	1.414	1.414	106	569	0
Cntrl	1	0	2	0	8	11.485	0	0	11.485	11.485	111	1161	0
Cntrl	1	0	2	0	5	7.243	0	0	7.243	7.243	110	738	0
Cntrl	0	0	1	0	0	0	0	0	0	0	108	482	0
Cntrl	4	1	4	11	31	12.921	0	1	17.485	33.2	125	1317	0
Cntrl	1	0	2	0	7	9.243	0	0	9.243	9.243	120	371	0
Cntrl	1	0	2	0	7	9.657	0	0	9.657	9.657	122	740	0
Cntrl	1	0	2	0	11	12.828	0	0	12.828	12.828	115	1116	0
Cntrl	49	23	26	77	587	16.54	20	3	65.456	352.9	251	1097	0
Cntrl	1	0	2	0	1	2.414	0	0	2.414	2.414	117	733	0
Cntrl	0	0	1	0	0	0	0	0	0	0	118	730	0
Cntrl	5	2	4	6	31	9.077	2	0	21.485	35.728	130	8	0
Cntrl	1	0	2	0	4	5.828	0	0	5.828	5.828	126	457	0
Cntrl	1	0	2	0	0	1	0	0	1	1	123	750	0
Cntrl	0	0	1	0	0	0	0	0	0	0	126	892	0
Cntrl	32	14	19	55	372	16.564	11	3	39.456	260.561	222	726	0
Cntrl	6	2	5	12	39	10.559	1	1	16.366	39.265	135	750	0
Cntrl	1	0	2	0	1	2	0	0	2	2	137	35	0
Cntrl	1	0	2	0	12	16.314	0	0	16.314	16.314	148	1285	0
Cntrl	3	1	3	3	8	5.3	1	0	9.071	14.485	148	21	0
Cntrl	1	0	2	0	0	1	0	0	1	1	141	409	0
Cntrl	1	0	2	0	8	11.485	0	0	11.485	11.485	149	1000	0
Cntrl	7	3	5	7	52	10.657	3	0	16.556	53.213	174	1073	0
Cntrl	1	0	2	0	9	10.414	0	0	10.414	10.414	154	738	0
Cntrl	1	0	2	0	3	4.414	0	0	4.414	4.414	145	1108	0
Cntrl	3	1	3	4	17	8.771	1	0	14.828	22.485	154	616	0
Cntrl	1	0	2	0	7	10.071	0	0	10.071	10.071	156	1217	0
Cntrl	27	13	14	41	337	16.82	10	2	89.941	273.238	269	1316	0
Cntrl	1	0	2	0	29	36.213	0	0	36.213	36.213	181	410	0
Cntrl	1	0	2	0	5	7.243	0	0	7.243	7.243	156	781	0
Cntrl	1	0	2	0	5	7.243	0	0	7.243	7.243	161	17	0
Cntrl	24	11	7	38	215	12.822	6	3	54.799	137.876	220	896	0
Cntrl	3	1	3	3	66	27.118	1	0	60.627	77.113	217	645	0
Cntrl	0	0	1	0	0	0	0	0	0	0	158	141	0
Cntrl	1	0	2	0	1	2.414	0	0	2.414	2.414	159	1144	0
Cntrl	1	0	2	0	10	12.657	0	0	12.657	12.657	163	468	0
Cntrl	3	1	3	3	31	14.071	1	0	19.899	31.971	180	328	0
Cntrl	1	0	2	0	0	1.414	0	0	1.414	1.414	163	713	0
Cntrl	1	0	2	0	0	1	0	0	1	1	165	416	0
Cntrl	1	0	2	0	0	1	0	0	1	1	167	731	0
Cntrl	1	0	2	0	0	1.414	0	0	1.414	1.414	170	131	0
Cntrl	1	0	2	0	0	1.414	0	0	1.414	1.414	170	450	0
Cntrl	1	0	2	0	0	1.414	0	0	1.414	1.414	172	430	0
Cntrl	1	0	2	0	28	34.385	0	0	34.385	34.385	188	502	0
Cntrl	1	0	2	0	1	2	0	0	2	2	174	756	0
Cntrl	1	0	2	0	1	2.414	0	0	2.414	2.414	175	495	0
Cntrl	1	0	2	0	1	2.414	0	0	2.414	2.414	174	735	0
Cntrl	1	0	2	0	12	15.071	0	0	15.071	15.071	184	711	0
Cntrl	3	1	2	3	1	2.357	0	1	2.828	4.243	176	729	0
Cntrl	3	1	3	4	15	8.047	1	0	16.899	21.314	188	285	0
Cntrl	1	0	2	0	5	7.243	0	0	7.243	7.243	178	758	0
Cntrl	1	0	2	0	0	1.414	0	0	1.414	1.414	178	1067	0
Cntrl	1	0	2	0	5	7.243	0	0	7.243	7.243	182	751	0
Cntrl	1	0	2	0	0	1	0	0	1	1	180	419	0
Cntrl	1	0	2	0	8	10.657	0	0	10.657	10.657	188	729	0
Cntrl	1	0	2	0	4	5.828	0	0	5.828	5.828	186	810	0
Cntrl	1	0	2	0	3	4	0	0	4	4	185	1082	0
Cntrl	1	0	2	0	21	24.071	0	0	24.071	24.071	204	246	0
Cntrl	1	0	2	0	4	5.828	0	0	5.828	5.828	184	555	0
Cntrl	1	0	2	0	1	2	0	0	2	2	186	1124	0
Cntrl	1	0	2	0	4	6.657	0	0	6.657	6.657	191	141	0
Cntrl	1	0	2	0	2	3	0	0	3	3	186	1146	0
Cntrl	1	0	2	0	1	2.414	0	0	2.414	2.414	190	763	0
Cntrl	1	0	2	0	1	2.414	0	0	2.414	2.414	193	85	0
Cntrl	1	0	2	0	5	6.828	0	0	6.828	6.828	193	481	0
Cntrl	3	1	3	4	10	6.162	1	0	10.243	15.071	192	760	0
Cntrl	1	0	2	0	6	8.657	0	0	8.657	8.657	197	67	0
Cntrl	14	6	9	20	211	20.443	5	1	41.621	131.283	256	796	0
Cntrl	1	0	2	0	0	1	0	0	1	1	197	6	0
Cntrl	1	0	2	0	5	7.657	0	0	7.657	7.657	202	1093	0
Cntrl	1	0	2	0	12	14.243	0	0	14.243	14.243	209	1317	0
Cntrl	1	0	2	0	0	1	0	0	1	1	202	14	0
Cntrl	3	1	3	4	27	13.209	1	0	32.385	37.213	229	23	0
Cntrl	1	0	2	0	14	16.657	0	0	16.657	16.657	207	46	0
Cntrl	1	0	2	0	0	1	0	0	1	1	205	1248	0
Cntrl	1	0	2	0	0	1	0	0	1	1	207	11	0
Cntrl	1	0	2	0	12	15.071	0	0	15.071	15.071	219	813	0
Cntrl	0	0	1	0	0	0	0	0	0	0	210	152	0
Cntrl	1	0	2	0	2	3.828	0	0	3.828	3.828	215	376	0
Cntrl	1	0	2	0	1	2	0	0	2	2	215	710	0
Cntrl	1	0	2	0	8	11.485	0	0	11.485	11.485	218	1121	0
Cntrl	3	1	3	1	13	6.024	1	0	7.828	13.657	226	1099	0
Cntrl	1	0	2	0	0	1.414	0	0	1.414	1.414	216	1145	0
Cntrl	1	0	2	0	13	15.243	0	0	15.243	15.243	229	1317	0
Cntrl	1	0	2	0	5	7.243	0	0	7.243	7.243	222	3	0
Cntrl	0	0	1	0	0	0	0	0	0	0	216	598	0
Cntrl	28	13	15	35	248	12.287	11	2	31.071	165.468	297	348	0
Cntrl	1	0	2	0	11	14.899	0	0	14.899	14.899	233	794	0
Cntrl	3	1	3	3	12	7.047	1	0	12.899	18.728	241	9	0
Cntrl	1	0	2	0	20	24.728	0	0	24.728	24.728	238	603	0
Cntrl	1	0	2	0	2	3	0	0	3	3	229	607	0
Cntrl	1	0	2	0	7	8.828	0	0	8.828	8.828	238	303	0
Cntrl	1	0	2	0	17	22.142	0	0	22.142	22.142	238	424	0
Cntrl	1	0	2	0	4	5.828	0	0	5.828	5.828	237	228	0
Cntrl	3	1	3	3	17	8.438	1	0	9.071	17.899	245	621	0
Cntrl	1	0	2	0	1	2.828	0	0	2.828	2.828	235	1	0
Cntrl	1	0	2	0	0	1	0	0	1	1	234	311	0
Cntrl	3	1	3	3	19	8.966	1	0	15.243	22.485	242	567	0
Cntrl	1	0	2	0	5	6.828	0	0	6.828	6.828	240	628	0
Cntrl	1	0	2	0	0	1.414	0	0	1.414	1.414	236	895	0
Cntrl	0	0	1	0	0	0	0	0	0	0	236	314	0
Cntrl	1	0	2	0	14	18.314	0	0	18.314	18.314	249	551	0
Cntrl	1	0	2	0	12	15.485	0	0	15.485	15.485	246	1011	0
Cntrl	0	0	1	0	0	0	0	0	0	0	237	320	0
Cntrl	1	0	2	0	2	3	0	0	3	3	241	0	0
Cntrl	1	0	2	0	0	1	0	0	1	1	242	21	0
Cntrl	3	1	3	4	47	20.566	1	0	32.556	53.87	282	972	0
Cntrl	0	0	1	0	0	0	0	0	0	0	241	1214	0
Cntrl	1	0	2	0	2	3.414	0	0	3.414	3.414	244	94	0
Cntrl	11	4	7	22	91	12.982	1	3	32.919	107.275	279	688	0
Cntrl	1	0	2	0	6	8.657	0	0	8.657	8.657	247	771	0
Cntrl	3	1	3	3	12	6.357	1	0	11.414	16.657	257	112	0
Cntrl	27	13	12	45	211	11.486	10	3	35.314	174.425	324	101	0
Cntrl	1	0	2	0	2	3.828	0	0	3.828	3.828	247	309	0
Cntrl	1	0	2	0	1	2	0	0	2	2	247	5	0
Cntrl	0	0	1	0	0	0	0	0	0	0	248	94	0
Cntrl	4	1	4	6	17	7.93	0	1	11.071	20.062	262	451	0
Cntrl	15	7	7	19	111	10.857	5	2	28.213	100.74	271	963	0
Cntrl	0	0	1	0	0	0	0	0	0	0	250	95	0
Cntrl	1	0	2	0	0	1	0	0	1	1	253	700	0
Cntrl	1	0	2	0	0	1	0	0	1	1	255	624	0
Cntrl	1	0	2	0	26	30.728	0	0	30.728	30.728	265	507	0
Cntrl	18	8	10	36	143	12.229	6	2	50.456	122.083	281	525	0
Cntrl	1	0	2	0	0	1.414	0	0	1.414	1.414	257	711	0
Cntrl	1	0	2	0	2	3.828	0	0	3.828	3.828	264	174	0
Cntrl	5	2	4	5	31	9.54	2	0	13.899	32.971	286	783	0
Cntrl	1	0	2	0	0	1	0	0	1	1	262	25	0
Cntrl	0	0	1	0	0	0	0	0	0	0	266	461	0
Cntrl	1	0	2	0	5	6.828	0	0	6.828	6.828	271	371	0
Cntrl	1	0	2	0	2	3.414	0	0	3.414	3.414	270	487	0
Cntrl	1	0	2	0	1	2.414	0	0	2.414	2.414	273	667	0
Cntrl	22	10	12	35	317	19.351	9	0	58.647	213.873	320	732	0
Cntrl	1	0	2	0	6	8.657	0	0	8.657	8.657	280	635	0
Cntrl	0	0	1	0	0	0	0	0	0	0	275	24	0
Cntrl	33	16	16	50	299	12.965	12	3	37.799	187.51	296	289	0
Cntrl	1	0	2	0	11	13.243	0	0	13.243	13.243	284	313	0
Cntrl	1	0	2	0	27	35.042	0	0	35.042	35.042	297	1203	0
Cntrl	5	2	4	6	79	20.582	2	0	49.042	95.083	322	411	0
Cntrl	1	0	2	0	0	1.414	0	0	1.414	1.414	282	403	0
Cntrl	1	0	2	0	3	4.828	0	0	4.828	4.828	285	681	0
Cntrl	1	0	2	0	5	6.828	0	0	6.828	6.828	284	34	0
Cntrl	1	0	2	0	11	13.657	0	0	13.657	13.657	288	415	0
Cntrl	1	0	2	0	0	1	0	0	1	1	284	863	0
Cntrl	0	0	1	0	0	0	0	0	0	0	287	306	0
Cntrl	1	0	2	0	3	4.828	0	0	4.828	4.828	291	525	0
Cntrl	19	8	12	27	126	10.082	6	2	25.899	102.003	349	357	0
Cntrl	1	0	2	0	1	2.414	0	0	2.414	2.414	291	37	0
Cntrl	1	0	2	0	0	1.414	0	0	1.414	1.414	294	858	0
Cntrl	3	1	3	3	12	6.771	1	0	8.071	15.899	297	771	0
Cntrl	3	1	3	4	2	3.081	1	0	4.828	7.828	302	53	0
Cntrl	1	0	2	0	0	1.414	0	0	1.414	1.414	299	852	0
Cntrl	0	0	1	0	0	0	0	0	0	0	300	395	0
Cntrl	1	0	2	0	1	2.414	0	0	2.414	2.414	302	321	0
Cntrl	3	1	3	4	21	10.381	1	0	12.899	25.142	319	460	0
Cntrl	11	4	8	21	124	16.246	2	2	56.177	133.176	311	777	0
Cntrl	1	0	2	0	13	14.828	0	0	14.828	14.828	305	1194	0
Cntrl	1	0	2	0	0	1	0	0	1	1	307	928	0
Cntrl	1	0	2	0	1	2.828	0	0	2.828	2.828	311	302	0
Cntrl	1	0	2	0	2	3	0	0	3	3	315	0	0
Cntrl	1	0	2	0	1	2.828	0	0	2.828	2.828	315	69	0
Cntrl	1	0	2	0	5	7.657	0	0	7.657	7.657	315	618	0
Cntrl	1	0	2	0	1	2.414	0	0	2.414	2.414	316	649	0
Cntrl	3	1	3	4	25	12.819	1	0	23.385	31.213	337	602	0
Cntrl	47	24	20	96	462	14.425	18	4	40.213	263.001	378	1056	0
Cntrl	33	14	12	84	274	14.333	9	2	65.355	216.328	439	1250	0
Cntrl	1	0	2	0	5	6.828	0	0	6.828	6.828	324	95	0
Cntrl	1	0	2	0	5	7.243	0	0	7.243	7.243	325	995	0
Cntrl	5	2	4	6	47	12.691	2	0	22.899	48.799	358	925	0
Cntrl	1	0	2	0	17	20.485	0	0	20.485	20.485	348	460	0
Cntrl	1	0	2	0	3	5.243	0	0	5.243	5.243	335	618	0
Cntrl	1	0	2	0	1	2.414	0	0	2.414	2.414	335	765	0
Cntrl	3	1	3	4	23	10.771	1	0	21.243	27.899	335	32	0
Cntrl	1	0	2	0	4	5.828	0	0	5.828	5.828	336	53	0
Cntrl	0	0	1	0	0	0	0	0	0	0	335	261	0
Cntrl	3	1	3	4	20	9.909	1	0	14.071	26.314	358	559	0
Cntrl	1	0	2	0	0	1.414	0	0	1.414	1.414	345	619	0
Cntrl	29	12	16	53	221	11.951	10	1	28.728	162.468	408	49	0
Cntrl	1	0	2	0	1	2.414	0	0	2.414	2.414	348	635	0
Cntrl	5	2	4	7	20	7.16	2	0	11.485	25.556	365	275	0
Cntrl	1	0	2	0	3	5.243	0	0	5.243	5.243	354	30	0
Cntrl	1	0	2	0	4	5.828	0	0	5.828	5.828	351	365	0
Cntrl	15	6	10	28	236	21.221	4	2	40.556	146.579	388	477	0
Cntrl	1	0	2	0	8	9.828	0	0	9.828	9.828	360	954	0
Cntrl	1	0	2	0	3	5.243	0	0	5.243	5.243	356	355	0
Cntrl	1	0	2	0	1	2.414	0	0	2.414	2.414	357	293	0
Cntrl	1	0	2	0	5	7.243	0	0	7.243	7.243	362	427	0
Cntrl	1	0	2	0	10	13.899	0	0	13.899	13.899	366	381	0
Cntrl	34	16	19	50	518	20.838	15	1	56.669	333.574	509	683	0
Cntrl	1	0	2	0	0	1	0	0	1	1	359	163	0
Cntrl	38	17	20	72	439	16.302	10	6	66.426	275.506	476	876	0
Cntrl	1	0	2	0	2	3.828	0	0	3.828	3.828	361	452	0
Cntrl	3	1	3	1	13	6.576	1	0	14.485	17.314	369	401	0
Cntrl	1	0	2	0	25	29.314	0	0	29.314	29.314	387	936	0
Cntrl	1	0	2	0	3	4.828	0	0	4.828	4.828	370	920	0
Cntrl	3	1	3	4	23	11.324	1	0	14.899	27.142	367	973	0
Cntrl	1	0	2	0	2	3.414	0	0	3.414	3.414	371	249	0
Cntrl	4	1	4	2	49	16.028	0	1	45.799	53.042	384	1087	0
Cntrl	0	0	1	0	0	0	0	0	0	0	370	178	0
Cntrl	1	0	2	0	0	1.414	0	0	1.414	1.414	374	520	0
Cntrl	9	4	6	15	44	7.966	4	0	28.142	59.042	380	67	0
Cntrl	31	14	17	46	228	11.306	12	1	36.142	184.342	467	155	0
Cntrl	1	0	2	0	2	3.414	0	0	3.414	3.414	376	608	0
Cntrl	48	23	23	80	566	16.416	17	5	66.113	392.58	561	366	0
Cntrl	1	0	2	0	9	11.243	0	0	11.243	11.243	378	225	0
Cntrl	1	0	2	0	0	1	0	0	1	1	378	274	0
Cntrl	1	0	2	0	2	4.243	0	0	4.243	4.243	380	1140	0
Cntrl	1	0	2	0	21	25.314	0	0	25.314	25.314	393	541	0
Cntrl	1	0	2	0	15	18.485	0	0	18.485	18.485	396	1125	0
Cntrl	1	0	2	0	0	1.414	0	0	1.414	1.414	383	684	0
Cntrl	0	0	1	0	0	0	0	0	0	0	383	523	0
Cntrl	1	0	2	0	4	5.828	0	0	5.828	5.828	385	1290	0
Cntrl	22	9	13	33	277	17.768	6	2	57.456	272.194	447	1278	0
Cntrl	0	0	1	0	0	0	0	0	0	0	386	906	0
Cntrl	1	0	2	0	6	8.243	0	0	8.243	8.243	397	809	0
Cntrl	54	26	25	91	715	18.287	21	5	68.171	269.893	501	191	0
Cntrl	1	0	2	0	26	32.799	0	0	32.799	32.799	413	1157	0
Cntrl	5	2	4	6	66	17.154	2	0	43.627	66.113	434	617	0
Cntrl	1	0	2	0	37	42.971	0	0	42.971	42.971	433	1188	0
Cntrl	1	0	2	0	5	6	0	0	6	6	402	5	0
Cntrl	1	0	2	0	4	5.828	0	0	5.828	5.828	402	1090	0
Cntrl	0	0	1	0	0	0	0	0	0	0	400	1125	0
Cntrl	1	0	2	0	0	1	0	0	1	1	404	787	0
Cntrl	1	0	2	0	0	1	0	0	1	1	406	538	0
Cntrl	1	0	2	0	6	8.657	0	0	8.657	8.657	414	557	0
Cntrl	16	7	10	23	215	18.751	6	1	64.698	202.723	503	1121	0
Cntrl	1	0	2	0	15	19.728	0	0	19.728	19.728	429	545	0
Cntrl	1	0	2	0	31	37.385	0	0	37.385	37.385	442	791	0
Cntrl	1	0	2	0	0	1.414	0	0	1.414	1.414	423	587	0
Cntrl	1	0	2	0	2	3	0	0	3	3	427	992	0
Cntrl	1	0	2	0	6	9.071	0	0	9.071	9.071	431	1169	0
Cntrl	1	0	2	0	1	2.414	0	0	2.414	2.414	428	973	0
Cntrl	1	0	2	0	0	1	0	0	1	1	429	561	0
Cntrl	1	0	2	0	1	2.414	0	0	2.414	2.414	432	1249	0
Cntrl	1	0	2	0	1	2	0	0	2	2	434	165	0
Cntrl	1	0	2	0	3	5.243	0	0	5.243	5.243	436	969	0
Cntrl	1	0	2	0	0	1	0	0	1	1	438	934	0
Cntrl	1	0	2	0	7	9.657	0	0	9.657	9.657	443	1228	0
Cntrl	12	5	8	22	165	17.726	4	1	33.142	126.789	506	549	0
Cntrl	1	0	2	0	1	2.414	0	0	2.414	2.414	442	456	0
Cntrl	1	0	2	0	0	1.414	0	0	1.414	1.414	442	898	0
Cntrl	11	5	7	15	52	7.863	5	0	16.071	67.355	483	815	0
Cntrl	1	0	2	0	3	4.414	0	0	4.414	4.414	449	25	0
Cntrl	1	0	2	0	2	4.243	0	0	4.243	4.243	449	942	0
Cntrl	3	1	3	4	3	3.414	1	0	4.414	7.828	454	221	0
Cntrl	1	0	2	0	10	12.657	0	0	12.657	12.657	465	528	0
Cntrl	1	0	2	0	19	23.728	0	0	23.728	23.728	468	188	0
Cntrl	7	3	5	6	29	6.341	3	0	12.071	34.728	470	940	0
Cntrl	1	0	2	0	0	1	0	0	1	1	457	1179	0
Cntrl	1	0	2	0	1	2.414	0	0	2.414	2.414	461	831	0
Cntrl	1	0	2	0	6	8.243	0	0	8.243	8.243	471	327	0
Cntrl	1	0	2	0	18	23.142	0	0	23.142	23.142	481	841	0
Cntrl	7	3	5	9	145	25.683	3	0	50.627	132.154	509	1242	0
Cntrl	3	1	3	5	11	6.828	1	0	11.657	16.485	473	502	0
Cntrl	5	2	4	7	29	9.043	2	0	22.314	37.385	482	891	0
Cntrl	1	0	2	0	0	1	0	0	1	1	477	73	0
Cntrl	7	3	5	8	100	17.869	3	0	33.314	87.284	530	121	0
Cntrl	1	0	2	0	0	1.414	0	0	1.414	1.414	480	668	0
Cntrl	1	0	2	0	0	1	0	0	1	1	480	945	0
Cntrl	1	0	2	0	5	7.243	0	0	7.243	7.243	489	989	0
Cntrl	1	0	2	0	2	3.414	0	0	3.414	3.414	493	553	0
Cntrl	1	0	2	0	13	16.071	0	0	16.071	16.071	498	945	0
Cntrl	1	0	2	0	41	47.799	0	0	47.799	47.799	533	334	0
Cntrl	29	14	16	43	333	15.913	14	0	70.426	299.321	611	1093	0
Cntrl	3	1	3	1	18	8.381	1	0	11.071	18.314	511	664	0
Cntrl	1	0	2	0	1	2.414	0	0	2.414	2.414	500	160	0
Cntrl	1	0	2	0	0	1	0	0	1	1	499	481	0
Cntrl	1	0	2	0	8	10.243	0	0	10.243	10.243	508	985	0
Cntrl	1	0	2	0	3	5.657	0	0	5.657	5.657	507	52	0
Cntrl	1	0	2	0	0	1	0	0	1	1	504	928	0
Cntrl	1	0	2	0	20	24.728	0	0	24.728	24.728	522	483	0
Cntrl	1	0	2	0	1	2.414	0	0	2.414	2.414	509	183	0
Cntrl	1	0	2	0	1	2.414	0	0	2.414	2.414	510	847	0
Cntrl	1	0	2	0	2	3.414	0	0	3.414	3.414	513	859	0
Cntrl	1	0	2	0	4	5.828	0	0	5.828	5.828	521	868	0
Cntrl	3	1	3	4	5	4.162	1	0	7.657	11.485	524	55	0
Cntrl	1	0	2	0	10	12.243	0	0	12.243	12.243	532	136	0
Cntrl	1	0	2	0	7	9.243	0	0	9.243	9.243	533	896	0
Cntrl	1	0	2	0	3	4	0	0	4	4	534	935	0
Cntrl	1	0	2	0	1	2.414	0	0	2.414	2.414	538	922	0
Cntrl	3	1	3	4	42	20.004	1	0	28.799	44.698	563	72	0
Cntrl	1	0	2	0	4	6.243	0	0	6.243	6.243	546	332	0
Cntrl	3	1	3	4	17	9.047	1	0	15.071	23.314	553	922	0
Cntrl	1	0	2	0	1	2.414	0	0	2.414	2.414	548	469	0
Cntrl	3	1	3	1	49	20.095	1	0	37.142	58.87	556	862	0
Cntrl	1	0	2	0	20	23.899	0	0	23.899	23.899	549	603	0
Cntrl	0	0	1	0	0	0	0	0	0	0	550	472	0
Cntrl	55	26	24	91	377	10.795	16	9	44.456	154.75	607	640	0
Cntrl	1	0	2	0	1	2.828	0	0	2.828	2.828	552	967	0
Cntrl	1	0	2	0	5	6.828	0	0	6.828	6.828	553	365	0
Cntrl	1	0	2	0	1	2	0	0	2	2	552	345	0
Cntrl	1	0	2	0	11	14.071	0	0	14.071	14.071	565	130	0
Cntrl	5	2	4	6	41	11.574	2	0	31.556	46.799	585	631	0
Cntrl	1	0	2	0	0	1	0	0	1	1	557	1	0
Cntrl	7	3	5	10	147	27.793	3	0	79.184	129.296	617	845	0
Cntrl	1	0	2	0	23	26.485	0	0	26.485	26.485	587	1040	0
Cntrl	1	0	2	0	3	5.243	0	0	5.243	5.243	569	17	0
Cntrl	1	0	2	0	0	1.414	0	0	1.414	1.414	566	914	0
Cntrl	1	0	2	0	7	8.828	0	0	8.828	8.828	568	888	0
Cntrl	1	0	2	0	3	4.414	0	0	4.414	4.414	571	85	0
Cntrl	1	0	2	0	2	3.828	0	0	3.828	3.828	571	602	0
Cntrl	1	0	2	0	0	1.414	0	0	1.414	1.414	570	875	0
Cntrl	1	0	2	0	4	5.414	0	0	5.414	5.414	575	1014	0
Cntrl	1	0	2	0	22	29.213	0	0	29.213	29.213	595	953	0
Cntrl	0	0	1	0	0	0	0	0	0	0	583	583	0
Cntrl	1	0	2	0	1	2	0	0	2	2	584	131	0
Cntrl	1	0	2	0	16	20.728	0	0	20.728	20.728	597	524	0
Cntrl	0	0	1	0	0	0	0	0	0	0	586	361	0
Cntrl	1	0	2	0	0	1	0	0	1	1	586	587	0
Cntrl	1	0	2	0	8	9.828	0	0	9.828	9.828	596	1317	0
Cntrl	1	0	2	0	0	1.414	0	0	1.414	1.414	592	623	0
Cntrl	1	0	2	0	9	11.243	0	0	11.243	11.243	592	911	0
Cntrl	1	0	2	0	3	5.243	0	0	5.243	5.243	600	22	0
Cntrl	1	0	2	0	6	9.071	0	0	9.071	9.071	608	62	0
Cntrl	1	0	2	0	3	4.828	0	0	4.828	4.828	608	322	0
Cntrl	1	0	2	0	8	10.657	0	0	10.657	10.657	614	11	0
Cntrl	100	51	39	176	1113	15.828	39	10	73.527	591.027	867	393	0
Cntrl	1	0	2	0	19	21.243	0	0	21.243	21.243	614	1282	0
Cntrl	1	0	2	0	1	2.414	0	0	2.414	2.414	615	762	0
Cntrl	7	3	5	9	74	14.618	3	0	27.899	67.355	641	1069	0
Cntrl	1	0	2	0	0	1.414	0	0	1.414	1.414	616	1272	0
Cntrl	3	1	3	4	11	6.576	1	0	11.071	17.728	625	832	0
Cntrl	1	0	2	0	0	1	0	0	1	1	620	1179	0
Cntrl	1	0	2	0	0	1	0	0	1	1	620	1317	0
Cntrl	1	0	2	0	16	19.899	0	0	19.899	19.899	624	62	0
Cntrl	1	0	2	0	5	6.414	0	0	6.414	6.414	623	1306	0
Cntrl	1	0	2	0	9	10.828	0	0	10.828	10.828	633	0	0
Cntrl	40	19	19	63	451	15.584	16	2	52.87	339.8	785	255	0
Cntrl	3	1	3	3	16	7.69	1	0	9.414	17.657	642	853	0
Cntrl	37	18	20	57	426	15.954	18	0	62.456	354.463	699	1079	0
Cntrl	0	0	1	0	0	0	0	0	0	0	627	60	0
Cntrl	1	0	2	0	4	5.414	0	0	5.414	5.414	630	1247	0
Cntrl	1	0	2	0	2	3.828	0	0	3.828	3.828	633	1209	0
Cntrl	1	0	2	0	1	2.828	0	0	2.828	2.828	634	727	0
Cntrl	1	0	2	0	0	1	0	0	1	1	633	1283	0
Cntrl	13	6	8	21	110	12.081	6	0	33.728	103.012	666	90	0
Cntrl	81	37	40	145	956	17.068	28	7	58.961	380.446	854	417	0
Cntrl	0	0	1	0	0	0	0	0	0	0	642	31	0
Cntrl	0	0	1	0	0	0	0	0	0	0	644	715	0
Cntrl	3	1	3	4	21	11.071	1	0	14.071	24.142	659	852	0
Cntrl	4	1	2	6	42	15.959	0	0	40.042	54.941	662	821	0
Cntrl	1	0	2	0	9	11.657	0	0	11.657	11.657	661	1103	0
Cntrl	3	1	3	3	25	11.519	1	0	22.899	29.728	663	1073	0
Cntrl	1	0	2	0	3	4.828	0	0	4.828	4.828	663	725	0
Cntrl	2	1	2	4	5	4.914	0	0	8.414	9.828	660	690	0
Cntrl	1	0	2	0	16	19.899	0	0	19.899	19.899	681	868	0
Cntrl	1	0	2	0	11	12.828	0	0	12.828	12.828	677	0	0
Cntrl	0	0	1	0	0	0	0	0	0	0	667	531	0
Cntrl	1	0	2	0	8	11.485	0	0	11.485	11.485	678	712	0
Cntrl	1	0	2	0	0	1.414	0	0	1.414	1.414	677	308	0
Cntrl	1	0	2	0	15	18.899	0	0	18.899	18.899	689	676	0
Cntrl	1	0	2	0	8	10.657	0	0	10.657	10.657	687	37	0
Cntrl	0	0	1	0	0	0	0	0	0	0	679	305	0
Cntrl	3	1	3	4	2	3.219	1	0	4.414	8.243	685	1219	0
Cntrl	0	0	1	0	0	0	0	0	0	0	682	479	0
Cntrl	1	0	2	0	0	1.414	0	0	1.414	1.414	684	1153	0
Cntrl	1	0	2	0	3	5.243	0	0	5.243	5.243	689	718	0
Cntrl	3	1	3	4	25	11.576	1	0	12.657	24.485	701	15	0
Cntrl	1	0	2	0	0	1	0	0	1	1	690	345	0
Cntrl	1	0	2	0	4	5.828	0	0	5.828	5.828	693	778	0
Cntrl	125	60	58	200	1278	14.465	45	12	59.284	528.138	782	1057	0
Cntrl	1	0	2	0	5	6.828	0	0	6.828	6.828	695	168	0
Cntrl	84	42	37	132	962	15.738	33	7	85.255	424.948	975	750	0
Cntrl	2	1	2	4	10	8.036	0	0	14.657	16.071	706	80	0
Cntrl	0	0	1	0	0	0	0	0	0	0	693	391	0
Cntrl	0	0	1	0	0	0	0	0	0	0	693	1301	0
Cntrl	1	0	2	0	6	9.071	0	0	9.071	9.071	703	653	0
Cntrl	1	0	2	0	1	2.414	0	0	2.414	2.414	698	793	0
Cntrl	3	1	3	4	26	11.633	1	0	14.657	28.485	696	830	0
Cntrl	1	0	2	0	1	2.414	0	0	2.414	2.414	697	1109	0
Cntrl	0	0	1	0	0	0	0	0	0	0	699	341	0
Cntrl	1	0	2	0	2	3.414	0	0	3.414	3.414	701	591	0
Cntrl	3	1	3	3	3	3.357	1	0	4.828	8.657	706	1195	0
Cntrl	1	0	2	0	14	18.728	0	0	18.728	18.728	711	136	0
Cntrl	1	0	2	0	5	7.243	0	0	7.243	7.243	707	888	0
Cntrl	1	0	2	0	0	1	0	0	1	1	704	1117	0
Cntrl	1	0	2	0	4	5.828	0	0	5.828	5.828	712	788	0
Cntrl	1	0	2	0	16	21.142	0	0	21.142	21.142	721	627	0
Cntrl	1	0	2	0	0	1.414	0	0	1.414	1.414	710	824	0
Cntrl	1	0	2	0	23	29.385	0	0	29.385	29.385	729	78	0
Cntrl	1	0	2	0	5	8.071	0	0	8.071	8.071	717	582	0
Cntrl	1	0	2	0	4	6.243	0	0	6.243	6.243	717	896	0
Cntrl	1	0	2	0	6	9.071	0	0	9.071	9.071	719	131	0
Cntrl	1	0	2	0	10	13.071	0	0	13.071	13.071	720	1080	0
Cntrl	1	0	2	0	1	2	0	0	2	2	719	790	0
Cntrl	1	0	2	0	6	7.828	0	0	7.828	7.828	720	847	0
Cntrl	1	0	2	0	4	5.414	0	0	5.414	5.414	726	811	0
Cntrl	1	0	2	0	19	22.899	0	0	22.899	22.899	734	1118	0
Cntrl	1	0	2	0	1	2.414	0	0	2.414	2.414	726	832	0
Cntrl	1	0	2	0	1	2.414	0	0	2.414	2.414	726	860	0
Cntrl	1	0	2	0	3	5.657	0	0	5.657	5.657	729	1153	0
Cntrl	1	0	2	0	0	1	0	0	1	1	727	1317	0
Cntrl	1	0	2	0	20	25.556	0	0	25.556	25.556	745	776	0
Cntrl	19	9	11	34	333	23.004	7	1	73.728	291.228	759	810	0
Cntrl	1	0	2	0	2	3.828	0	0	3.828	3.828	733	1310	0
Cntrl	1	0	2	0	11	13.657	0	0	13.657	13.657	747	48	0
Cntrl	0	0	1	0	0	0	0	0	0	0	741	450	0
Cntrl	0	0	1	0	0	0	0	0	0	0	742	453	0
Cntrl	1	0	2	0	3	5.243	0	0	5.243	5.243	750	791	0
Cntrl	3	1	3	3	6	4.633	1	0	8.657	11.485	757	449	0
Cntrl	0	0	1	0	0	0	0	0	0	0	749	731	0
Cntrl	1	0	2	0	0	1.414	0	0	1.414	1.414	752	795	0
Cntrl	0	0	1	0	0	0	0	0	0	0	753	444	0
Cntrl	0	0	1	0	0	0	0	0	0	0	757	233	0
Cntrl	1	0	2	0	15	19.728	0	0	19.728	19.728	768	471	0
Cntrl	1	0	2	0	0	1	0	0	1	1	761	461	0
Cntrl	1	0	2	0	0	1.414	0	0	1.414	1.414	762	228	0
Cntrl	1	0	2	0	0	1	0	0	1	1	765	457	0
Cntrl	1	0	2	0	0	1	0	0	1	1	766	573	0
Cntrl	1	0	2	0	9	11.243	0	0	11.243	11.243	776	546	0
Cntrl	1	0	2	0	1	2.828	0	0	2.828	2.828	769	457	0
Cntrl	1	0	2	0	0	1	0	0	1	1	768	460	0
Cntrl	1	0	2	0	11	15.314	0	0	15.314	15.314	777	1304	0
Cntrl	1	0	2	0	3	5.657	0	0	5.657	5.657	773	564	0
Cntrl	1	0	2	0	1	2.414	0	0	2.414	2.414	773	1253	0
Cntrl	0	0	1	0	0	0	0	0	0	0	772	480	0
Cntrl	1	0	2	0	0	1	0	0	1	1	776	637	0
Cntrl	1	0	2	0	1	2.414	0	0	2.414	2.414	780	563	0
Cntrl	1	0	2	0	1	2.414	0	0	2.414	2.414	781	555	0
Cntrl	1	0	2	0	0	1	0	0	1	1	780	942	0
Cntrl	1	0	2	0	2	3	0	0	3	3	783	1005	0
Cntrl	9	4	6	12	54	9.408	4	0	18.728	56.698	807	572	0
Cntrl	1	0	2	0	19	22.071	0	0	22.071	22.071	801	1281	0
Cntrl	1	0	2	0	28	30.657	0	0	30.657	30.657	818	1004	0
Cntrl	1	0	2	0	8	9.828	0	0	9.828	9.828	795	264	0
Cntrl	1	0	2	0	12	14.657	0	0	14.657	14.657	802	482	0
Cntrl	1	0	2	0	17	20.071	0	0	20.071	20.071	815	557	0
Cntrl	1	0	2	0	1	2.414	0	0	2.414	2.414	806	386	0
Cntrl	1	0	2	0	2	3.414	0	0	3.414	3.414	805	1299	0
Cntrl	1	0	2	0	21	25.314	0	0	25.314	25.314	817	294	0
Cntrl	1	0	2	0	0	1	0	0	1	1	811	1317	0
Cntrl	0	0	1	0	0	0	0	0	0	0	813	1317	0
Cntrl	1	0	2	0	8	9.828	0	0	9.828	9.828	828	1317	0
Cntrl	1	0	2	0	2	3.828	0	0	3.828	3.828	828	32	0
Cntrl	31	15	16	43	278	12.57	14	1	45.627	198.196	878	521	0
Cntrl	1	0	2	0	15	20.142	0	0	20.142	20.142	842	5	0
Cntrl	1	0	2	0	0	1.414	0	0	1.414	1.414	834	624	0
Cntrl	1	0	2	0	12	15.899	0	0	15.899	15.899	839	1303	0
Cntrl	3	1	3	3	2	2.748	1	0	3.414	6.243	839	580	0
Cntrl	0	0	1	0	0	0	0	0	0	0	836	1256	0
Cntrl	1	0	2	0	3	4.828	0	0	4.828	4.828	839	1282	0
Cntrl	1	0	2	0	15	18.485	0	0	18.485	18.485	852	76	0
Cntrl	10	4	7	18	137	18.275	3	1	47.627	119.446	892	1270	0
Cntrl	1	0	2	0	0	1.414	0	0	1.414	1.414	847	791	0
Cntrl	1	0	2	0	1	2.828	0	0	2.828	2.828	849	1295	0
Cntrl	1	0	2	0	1	2.828	0	0	2.828	2.828	850	584	0
Cntrl	1	0	2	0	0	1	0	0	1	1	851	627	0
Cntrl	1	0	2	0	6	8.657	0	0	8.657	8.657	857	601	0
Cntrl	1	0	2	0	1	2	0	0	2	2	854	608	0
Cntrl	1	0	2	0	20	27.213	0	0	27.213	27.213	872	1034	0
Cntrl	1	0	2	0	1	2.414	0	0	2.414	2.414	858	1275	0
Cntrl	0	0	1	0	0	0	0	0	0	0	857	1294	0
Cntrl	1	0	2	0	1	2	0	0	2	2	859	1296	0
Cntrl	1	0	2	0	0	1.414	0	0	1.414	1.414	859	56	0
Cntrl	1	0	2	0	0	1	0	0	1	1	864	51	0
Cntrl	1	0	2	0	5	7.243	0	0	7.243	7.243	869	1304	0
Cntrl	4	1	4	4	25	10.157	0	1	24.971	30.799	886	567	0
Cntrl	0	0	1	0	0	0	0	0	0	0	870	8	0
Cntrl	0	0	1	0	0	0	0	0	0	0	871	455	0
Cntrl	1	0	2	0	0	1.414	0	0	1.414	1.414	872	1275	0
Cntrl	0	0	1	0	0	0	0	0	0	0	871	1306	0
Cntrl	12	5	8	15	121	14.126	4	1	31.627	78.255	893	49	0
Cntrl	1	0	2	0	1	2.414	0	0	2.414	2.414	876	828	0
Cntrl	23	11	13	32	293	17.209	11	0	34.556	192.095	947	1317	0
Cntrl	1	0	2	0	1	2	0	0	2	2	887	1307	0
Cntrl	3	1	3	4	24	12.152	1	0	18.314	28.799	902	440	0
Cntrl	1	0	2	0	5	6.828	0	0	6.828	6.828	892	1293	0
Cntrl	1	0	2	0	5	7.243	0	0	7.243	7.243	892	107	0
Cntrl	0	0	1	0	0	0	0	0	0	0	888	1298	0
Cntrl	1	0	2	0	3	4.414	0	0	4.414	4.414	891	91	0
Cntrl	1	0	2	0	0	1	0	0	1	1	892	1236	0
Cntrl	1	0	2	0	0	1.414	0	0	1.414	1.414	892	1297	0
Cntrl	1	0	2	0	2	3.414	0	0	3.414	3.414	894	1316	0
Cntrl	1	0	2	0	47	56.698	0	0	56.698	56.698	915	1110	0
Cntrl	0	0	1	0	0	0	0	0	0	0	894	438	0
Cntrl	3	1	3	1	35	15.014	1	0	17.314	32.385	918	112	0
Cntrl	0	0	1	0	0	0	0	0	0	0	896	436	0
Cntrl	1	0	2	0	3	4.414	0	0	4.414	4.414	899	556	0
Cntrl	1	0	2	0	15	19.728	0	0	19.728	19.728	906	1306	0
Cntrl	0	0	1	0	0	0	0	0	0	0	900	490	0
Cntrl	0	0	1	0	0	0	0	0	0	0	901	170	0
Cntrl	0	0	1	0	0	0	0	0	0	0	902	172	0
Cntrl	0	0	1	0	0	0	0	0	0	0	902	470	0
Cntrl	1	0	2	0	1	2.414	0	0	2.414	2.414	904	1119	0
Cntrl	1	0	2	0	0	1.414	0	0	1.414	1.414	904	167	0
Cntrl	0	0	1	0	0	0	0	0	0	0	903	169	0
Cntrl	0	0	1	0	0	0	0	0	0	0	906	172	0
Cntrl	0	0	1	0	0	0	0	0	0	0	907	469	0
Cntrl	1	0	2	0	1	2	0	0	2	2	910	467	0
Cntrl	30	15	14	60	302	14.276	10	3	53.596	175.265	954	144	0
Cntrl	3	1	3	3	4	3.828	1	0	4.828	8.657	917	407	0
Cntrl	1	0	2	0	1	2.414	0	0	2.414	2.414	914	817	0
Cntrl	13	6	8	21	146	15.238	6	0	54.213	148.64	1001	40	0
Cntrl	0	0	1	0	0	0	0	0	0	0	914	197	0
Cntrl	7	3	5	10	36	8.243	3	0	30.556	48.042	929	453	0
Cntrl	1	0	2	0	1	2	0	0	2	2	919	422	0
Cntrl	1	0	2	0	1	2.414	0	0	2.414	2.414	920	90	0
Cntrl	20	9	11	30	116	9.075	7	2	35.556	109.74	926	426	0
Cntrl	0	0	1	0	0	0	0	0	0	0	919	195	0
Cntrl	5	2	4	6	115	28.694	2	0	66.184	115.912	1000	244	0
Cntrl	1	0	2	0	9	10.828	0	0	10.828	10.828	931	122	0
Cntrl	1	0	2	0	12	14.657	0	0	14.657	14.657	930	295	0
Cntrl	0	0	1	0	0	0	0	0	0	0	925	561	0
Cntrl	0	0	1	0	0	0	0	0	0	0	927	424	0
Cntrl	1	0	2	0	8	11.485	0	0	11.485	11.485	939	365	0
Cntrl	6	2	5	8	41	10.833	1	1	16.136	47.278	965	797	0
Cntrl	15	7	9	26	205	18.821	7	0	58.213	172.61	1051	273	0
Cntrl	1	0	2	0	2	3.414	0	0	3.414	3.414	946	452	0
Cntrl	1	0	2	0	13	16.071	0	0	16.071	16.071	960	125	0
Cntrl	1	0	2	0	5	6.414	0	0	6.414	6.414	955	366	0
Cntrl	0	0	1	0	0	0	0	0	0	0	950	1198	0
Cntrl	4	1	4	7	35	13.356	0	1	18.314	30.748	976	470	0
Cntrl	0	0	1	0	0	0	0	0	0	0	953	470	0
Cntrl	1	0	2	0	4	5.414	0	0	5.414	5.414	961	792	0
Cntrl	1	0	2	0	8	9.414	0	0	9.414	9.414	959	1130	0
Cntrl	1	0	2	0	1	2.414	0	0	2.414	2.414	963	598	0
Cntrl	60	30	28	106	681	15.666	22	5	63.113	457.624	1031	1108	0
Cntrl	1	0	2	0	17	20.071	0	0	20.071	20.071	972	714	0
Cntrl	1	0	2	0	1	2.828	0	0	2.828	2.828	969	512	0
Cntrl	1	0	2	0	0	1	0	0	1	1	969	604	0
Cntrl	3	1	3	5	14	7.966	1	0	10.243	19.071	979	660	0
Cntrl	1	0	2	0	2	3.414	0	0	3.414	3.414	970	677	0
Cntrl	20	8	12	45	159	12.634	5	2	64.113	141.59	1056	665	0
Cntrl	1	0	2	0	9	10.828	0	0	10.828	10.828	982	798	0
Cntrl	1	0	2	0	20	23.071	0	0	23.071	23.071	977	503	0
Cntrl	1	0	2	0	23	29.799	0	0	29.799	29.799	997	582	0
Cntrl	13	6	8	21	170	17.62	6	0	56.213	136.74	1003	1212	0
Cntrl	3	1	3	3	22	10.105	1	0	14.657	26.485	991	723	0
Cntrl	1	0	2	0	1	2.414	0	0	2.414	2.414	980	123	0
Cntrl	1	0	2	0	6	9.071	0	0	9.071	9.071	987	640	0
Cntrl	1	0	2	0	0	1	0	0	1	1	990	1204	0
Cntrl	0	0	1	0	0	0	0	0	0	0	992	44	0
Cntrl	1	0	2	0	1	2.828	0	0	2.828	2.828	996	652	0
Cntrl	1	0	2	0	16	21.142	0	0	21.142	21.142	1009	429	0
Cntrl	0	0	1	0	0	0	0	0	0	0	997	1048	0
Cntrl	0	0	1	0	0	0	0	0	0	0	999	660	0
Cntrl	1	0	2	0	3	4.828	0	0	4.828	4.828	1002	117	0
Cntrl	1	0	2	0	3	5.243	0	0	5.243	5.243	1003	838	0
Cntrl	1	0	2	0	6	7.828	0	0	7.828	7.828	1004	146	0
Cntrl	1	0	2	0	1	2.414	0	0	2.414	2.414	1003	1004	0
Cntrl	1	0	2	0	9	10.828	0	0	10.828	10.828	1005	517	0
Cntrl	0	0	1	0	0	0	0	0	0	0	1003	665	0
Cntrl	3	1	3	4	36	16.209	1	0	19.485	36.556	1021	780	0
Cntrl	1	0	2	0	6	8.657	0	0	8.657	8.657	1006	817	0
Cntrl	1	0	2	0	13	15.657	0	0	15.657	15.657	1018	933	0
Cntrl	24	11	12	43	80	6.654	8	3	18.556	74.135	1036	1251	0
Cntrl	1	0	2	0	1	2	0	0	2	2	1012	801	0
Cntrl	0	0	1	0	0	0	0	0	0	0	1011	491	0
Cntrl	3	1	3	4	17	8.909	1	0	21.314	24.314	1024	90	0
Cntrl	1	0	2	0	2	3.828	0	0	3.828	3.828	1016	490	0
Cntrl	1	0	2	0	5	7.243	0	0	7.243	7.243	1020	473	0
Cntrl	1	0	2	0	5	7.243	0	0	7.243	7.243	1016	1071	0
Cntrl	1	0	2	0	12	15.899	0	0	15.899	15.899	1016	1102	0
Cntrl	1	0	2	0	3	4.828	0	0	4.828	4.828	1018	836	0
Cntrl	0	0	1	0	0	0	0	0	0	0	1018	1070	0
Cntrl	1	0	2	0	1	2.414	0	0	2.414	2.414	1021	518	0
Cntrl	1	0	2	0	6	9.071	0	0	9.071	9.071	1026	1311	0
Cntrl	1	0	2	0	8	10.243	0	0	10.243	10.243	1028	261	0
Cntrl	1	0	2	0	0	1	0	0	1	1	1022	283	0
Cntrl	1	0	2	0	1	2.414	0	0	2.414	2.414	1023	47	0
Cntrl	1	0	2	0	7	9.657	0	0	9.657	9.657	1026	806	0
Cntrl	1	0	2	0	2	3.414	0	0	3.414	3.414	1023	1026	0
Cntrl	1	0	2	0	9	11.243	0	0	11.243	11.243	1030	544	0
Cntrl	3	1	3	1	9	4.69	1	0	6.243	11.243	1032	78	0
Cntrl	1	0	2	0	8	9.828	0	0	9.828	9.828	1028	66	0
Cntrl	1	0	2	0	19	21.243	0	0	21.243	21.243	1032	879	0
Cntrl	0	0	1	0	0	0	0	0	0	0	1032	482	0
Cntrl	7	3	5	7	56	11.583	3	0	21.142	46.87	1062	806	0
Cntrl	1	0	2	0	6	9.485	0	0	9.485	9.485	1043	260	0
Cntrl	1	0	2	0	14	18.728	0	0	18.728	18.728	1044	1138	0
Cntrl	0	0	1	0	0	0	0	0	0	0	1037	1249	0
Cntrl	3	1	3	3	3	3.081	1	0	5.414	7.828	1044	466	0
Cntrl	1	0	2	0	0	1.414	0	0	1.414	1.414	1041	1042	0
Cntrl	1	0	2	0	14	18.728	0	0	18.728	18.728	1050	698	0
Cntrl	0	0	1	0	0	0	0	0	0	0	1041	1020	0
Cntrl	1	0	2	0	0	1.414	0	0	1.414	1.414	1042	1060	0
Cntrl	17	8	10	28	119	10.866	6	1	43.799	117.76	1129	380	0
Cntrl	14	6	9	18	81	8.902	5	1	22.721	69.514	1081	495	0
Cntrl	7	3	5	10	145	24.583	3	0	56.485	125.77	1135	54	0
Cntrl	6	1	4	11	6	5.711	0	0	9.628	16.427	1059	397	0
Cntrl	1	0	2	0	2	3	0	0	3	3	1053	812	0
Cntrl	3	1	3	4	27	11.276	1	0	14.414	26.414	1051	1175	0
Cntrl	1	0	2	0	0	1.414	0	0	1.414	1.414	1053	832	0
Cntrl	0	0	1	0	0	0	0	0	0	0	1053	809	0
Cntrl	1	0	2	0	1	2	0	0	2	2	1053	1217	0
Cntrl	3	1	3	3	18	8.909	1	0	16.485	24.314	1065	1024	0
Cntrl	23	10	14	50	226	14.621	8	2	49.79	157.944	1175	1139	0
Cntrl	1	0	2	0	3	4.828	0	0	4.828	4.828	1064	1166	0
Cntrl	1	0	2	0	10	14.728	0	0	14.728	14.728	1074	628	0
Cntrl	32	15	17	52	487	20.735	13	2	51.213	282.836	1261	1282	0
Cntrl	1	0	2	0	5	7.243	0	0	7.243	7.243	1071	1306	0
Cntrl	1	0	2	0	3	4.828	0	0	4.828	4.828	1068	1282	0
Cntrl	1	0	2	0	1	2.414	0	0	2.414	2.414	1069	686	0
Cntrl	19	9	10	25	160	11.837	8	1	30.314	102.426	1105	766	0
Cntrl	1	0	2	0	26	28.243	0	0	28.243	28.243	1099	849	0
Cntrl	1	0	2	0	1	2.414	0	0	2.414	2.414	1076	539	0
Cntrl	1	0	2	0	4	5.828	0	0	5.828	5.828	1079	1100	0
Cntrl	1	0	2	0	1	2.414	0	0	2.414	2.414	1077	325	0
Cntrl	1	0	2	0	1	2	0	0	2	2	1077	402	0
Cntrl	3	1	2	3	4	3.495	0	1	4.828	7.657	1083	533	0
Cntrl	1	0	2	0	5	7.243	0	0	7.243	7.243	1083	814	0
Cntrl	1	0	2	0	2	3.414	0	0	3.414	3.414	1084	1119	0
Cntrl	3	1	3	4	26	12.738	1	0	16.071	30.556	1092	324	0
Cntrl	1	0	2	0	1	2.414	0	0	2.414	2.414	1085	447	0
Cntrl	1	0	2	0	14	17.071	0	0	17.071	17.071	1102	575	0
Cntrl	1	0	2	0	35	40.142	0	0	40.142	40.142	1095	107	0
Cntrl	1	0	2	0	1	2.414	0	0	2.414	2.414	1090	704	0
Cntrl	1	0	2	0	0	1.414	0	0	1.414	1.414	1091	587	0
Cntrl	1	0	2	0	1	2.414	0	0	2.414	2.414	1094	827	0
Cntrl	1	0	2	0	3	4.828	0	0	4.828	4.828	1095	943	0
Cntrl	1	0	2	0	0	1	0	0	1	1	1095	1028	0
Cntrl	1	0	2	0	0	1	0	0	1	1	1095	598	0
Cntrl	54	24	28	106	582	15.457	17	6	66.899	432.502	1295	1061	0
Cntrl	1	0	2	0	1	2.414	0	0	2.414	2.414	1099	267	0
Cntrl	1	0	2	0	1	2.414	0	0	2.414	2.414	1098	948	0
Cntrl	1	0	2	0	0	1	0	0	1	1	1100	1231	0
Cntrl	1	0	2	0	4	5.828	0	0	5.828	5.828	1107	486	0
Cntrl	1	0	2	0	4	6.657	0	0	6.657	6.657	1108	608	0
Cntrl	1	0	2	0	4	6.657	0	0	6.657	6.657	1108	1213	0
Cntrl	1	0	2	0	7	9.657	0	0	9.657	9.657	1105	330	0
Cntrl	1	0	2	0	9	12.485	0	0	12.485	12.485	1115	444	0
Cntrl	1	0	2	0	10	12.657	0	0	12.657	12.657	1109	642	0
Cntrl	1	0	2	0	1	2.828	0	0	2.828	2.828	1115	690	0
Cntrl	3	1	3	4	19	9.576	1	0	12.657	24.314	1133	104	0
Cntrl	1	0	2	0	0	1.414	0	0	1.414	1.414	1118	38	0
Cntrl	0	0	1	0	0	0	0	0	0	0	1118	652	0
Cntrl	1	0	2	0	8	10.657	0	0	10.657	10.657	1128	393	0
Cntrl	1	0	2	0	2	3.414	0	0	3.414	3.414	1122	862	0
Cntrl	1	0	2	0	1	2.414	0	0	2.414	2.414	1122	100	0
Cntrl	1	0	2	0	0	1.414	0	0	1.414	1.414	1122	39	0
Cntrl	24	11	12	37	173	10.854	8	3	42.284	165.681	1147	939	0
Cntrl	1	0	2	0	8	11.899	0	0	11.899	11.899	1130	698	0
Cntrl	3	1	3	4	17	8.438	1	0	13.657	21.485	1136	643	0
Cntrl	0	0	1	0	0	0	0	0	0	0	1128	566	0
Cntrl	0	0	1	0	0	0	0	0	0	0	1130	606	0
Cntrl	3	1	3	1	26	11.047	1	0	13.243	26.485	1147	856	0
Cntrl	1	0	2	0	3	4.414	0	0	4.414	4.414	1136	426	0
Cntrl	0	0	1	0	0	0	0	0	0	0	1134	412	0
Cntrl	3	1	3	1	28	12.404	1	0	17.899	32.799	1154	1	0
Cntrl	1	0	2	0	5	7.243	0	0	7.243	7.243	1138	623	0
Cntrl	1	0	2	0	2	3	0	0	3	3	1139	1112	0
Cntrl	1	0	2	0	1	2.414	0	0	2.414	2.414	1139	271	0
Cntrl	1	0	2	0	0	1	0	0	1	1	1137	1015	0
Cntrl	1	0	2	0	19	23.728	0	0	23.728	23.728	1156	595	0
Cntrl	1	0	2	0	5	7.243	0	0	7.243	7.243	1145	109	0
Cntrl	1	0	2	0	5	7.243	0	0	7.243	7.243	1142	354	0
Cntrl	1	0	2	0	0	1	0	0	1	1	1143	1168	0
Cntrl	9	4	6	13	186	26.422	4	0	62.042	117.426	1237	157	0
Cntrl	1	0	2	0	13	17.314	0	0	17.314	17.314	1155	65	0
Cntrl	1	0	2	0	8	9.828	0	0	9.828	9.828	1155	44	0
Cntrl	1	0	2	0	1	2.414	0	0	2.414	2.414	1151	179	0
Cntrl	14	6	9	24	166	16.45	5	1	39.042	160.29	1181	736	0
Cntrl	1	0	2	0	13	17.314	0	0	17.314	17.314	1160	202	0
Cntrl	1	0	2	0	14	16.657	0	0	16.657	16.657	1167	290	0
Cntrl	1	0	2	0	3	4.414	0	0	4.414	4.414	1158	516	0
Cntrl	3	1	3	3	27	12.185	1	0	16.243	29.728	1170	87	0
Cntrl	0	0	1	0	0	0	0	0	0	0	1159	844	0
Cntrl	1	0	2	0	4	5.828	0	0	5.828	5.828	1162	1159	0
Cntrl	10	5	6	16	139	18.617	4	0	63.113	110.669	1222	350	0
Cntrl	1	0	2	0	1	2.414	0	0	2.414	2.414	1165	607	0
Cntrl	6	2	4	18	29	10.095	1	0	15.903	44.045	1193	35	0
Cntrl	5	2	4	2	56	14.52	2	0	30.971	50.284	1197	622	0
Cntrl	26	12	11	40	259	13.892	7	5	36.556	169.267	1285	25	0
Cntrl	1	0	2	0	14	18.728	0	0	18.728	18.728	1185	858	0
Cntrl	1	0	2	0	0	1	0	0	1	1	1172	503	0
Cntrl	13	6	8	22	165	16.917	6	0	51.556	147.154	1243	164	0
Cntrl	42	20	21	77	399	13.838	15	4	40.385	224.299	1252	791	0
Cntrl	0	0	1	0	0	0	0	0	0	0	1177	51	0
Cntrl	1	0	2	0	0	1	0	0	1	1	1180	1177	0
Cntrl	1	0	2	0	5	7.657	0	0	7.657	7.657	1189	1117	0
Cntrl	1	0	2	0	0	1	0	0	1	1	1187	303	0
Cntrl	1	0	2	0	7	9.243	0	0	9.243	9.243	1188	972	0
Cntrl	3	1	3	3	10	6.243	1	0	10.485	16.728	1199	1031	0
Cntrl	1	0	2	0	1	2.828	0	0	2.828	2.828	1191	1062	0
Cntrl	1	0	2	0	9	11.243	0	0	11.243	11.243	1200	1043	0
Cntrl	3	1	3	1	29	12.933	1	0	25.142	35.971	1221	1180	0
Cntrl	1	0	2	0	2	3.414	0	0	3.414	3.414	1196	310	0
Cntrl	3	1	3	3	2	2.886	1	0	3.828	6.243	1197	1074	0
Cntrl	1	0	2	0	2	3	0	0	3	3	1199	1059	0
Cntrl	1	0	2	0	1	2.828	0	0	2.828	2.828	1204	513	0
Cntrl	1	0	2	0	3	4.828	0	0	4.828	4.828	1207	1035	0
Cntrl	3	1	3	1	31	12.852	1	0	31.314	36.142	1230	1077	0
Cntrl	1	0	2	0	0	1.414	0	0	1.414	1.414	1207	40	0
Cntrl	3	1	3	3	16	7.966	1	0	11.657	20.485	1225	0	0
Cntrl	0	0	1	0	0	0	0	0	0	0	1207	178	0
Cntrl	0	0	1	0	0	0	0	0	0	0	1207	184	0
Cntrl	1	0	2	0	2	3.414	0	0	3.414	3.414	1211	569	0
Cntrl	1	0	2	0	0	1	0	0	1	1	1209	735	0
Cntrl	0	0	1	0	0	0	0	0	0	0	1209	177	0
Cntrl	1	0	2	0	6	8.243	0	0	8.243	8.243	1217	1048	0
Cntrl	0	0	1	0	0	0	0	0	0	0	1211	178	0
Cntrl	1	0	2	0	0	1	0	0	1	1	1220	15	0
Cntrl	20	9	12	31	214	14.908	8	1	35.657	149.397	1297	651	0
Cntrl	26	11	16	41	296	16.117	9	1	40.456	212.481	1273	351	0
Cntrl	1	0	2	0	4	6.243	0	0	6.243	6.243	1229	24	0
Cntrl	0	0	1	0	0	0	0	0	0	0	1226	186	0
Cntrl	1	0	2	0	25	29.728	0	0	29.728	29.728	1240	716	0
Cntrl	3	1	3	3	2	2.609	1	0	4.414	6.828	1234	1316	0
Cntrl	13	6	8	24	145	15.501	6	0	37.314	141.225	1259	922	0
Cntrl	3	1	3	3	21	10.047	1	0	17.071	26.728	1247	675	0
Cntrl	1	0	2	0	9	12.071	0	0	12.071	12.071	1258	888	0
Cntrl	0	0	1	0	0	0	0	0	0	0	1251	77	0
Cntrl	1	0	2	0	7	8.828	0	0	8.828	8.828	1254	698	0
Cntrl	1	0	2	0	0	1	0	0	1	1	1257	622	0
Cntrl	1	0	2	0	12	17.142	0	0	17.142	17.142	1268	903	0
Cntrl	0	0	1	0	0	0	0	0	0	0	1258	1001	0
Cntrl	1	0	2	0	0	1	0	0	1	1	1260	813	0
Cntrl	1	0	2	0	5	7.657	0	0	7.657	7.657	1266	18	0
Cntrl	1	0	2	0	1	2	0	0	2	2	1261	1085	0
Cntrl	1	0	2	0	12	14.657	0	0	14.657	14.657	1277	886	0
Cntrl	1	0	2	0	3	4.828	0	0	4.828	4.828	1269	765	0
Cntrl	3	1	3	5	31	14.738	1	0	29.728	39.799	1277	729	0
Cntrl	1	0	2	0	3	4.828	0	0	4.828	4.828	1270	1215	0
Cntrl	1	0	2	0	22	25.071	0	0	25.071	25.071	1273	1255	0
Cntrl	1	0	2	0	6	8.243	0	0	8.243	8.243	1274	737	0
Cntrl	1	0	2	0	1	2.414	0	0	2.414	2.414	1272	1111	0
Cntrl	3	1	3	4	53	22.785	1	0	56.113	65.527	1303	726	0
Cntrl	1	0	2	0	1	2.414	0	0	2.414	2.414	1273	1225	0
Cntrl	1	0	2	0	0	1	0	0	1	1	1273	1270	0
Cntrl	7	3	5	11	108	21.393	3	0	62.426	115.296	1321	186	0
Cntrl	1	0	2	0	2	3.828	0	0	3.828	3.828	1279	1090	0
Cntrl	1	0	2	0	11	14.071	0	0	14.071	14.071	1290	752	0
Cntrl	1	0	2	0	3	4	0	0	4	4	1279	748	0
Cntrl	0	0	1	0	0	0	0	0	0	0	1279	1112	0
Cntrl	1	0	2	0	6	7.414	0	0	7.414	7.414	1288	12	0
Cntrl	1	0	2	0	3	4.414	0	0	4.414	4.414	1282	62	0
Cntrl	1	0	2	0	2	3.414	0	0	3.414	3.414	1286	1077	0
Cntrl	1	0	2	0	0	1.414	0	0	1.414	1.414	1286	505	0
Cntrl	1	0	2	0	0	1	0	0	1	1	1287	65	0
Cntrl	1	0	2	0	10	12.657	0	0	12.657	12.657	1296	884	0
Cntrl	1	0	2	0	9	12.899	0	0	12.899	12.899	1296	561	0
Cntrl	1	0	2	0	12	15.485	0	0	15.485	15.485	1303	348	0
Cntrl	0	0	1	0	0	0	0	0	0	0	1292	738	0
Cntrl	1	0	2	0	0	1	0	0	1	1	1294	37	0
Cntrl	1	0	2	0	1	2.414	0	0	2.414	2.414	1296	6	0
Cntrl	1	0	2	0	2	3.828	0	0	3.828	3.828	1297	417	0
Cntrl	1	0	2	0	0	1	0	0	1	1	1299	779	0
Cntrl	1	0	2	0	6	9.071	0	0	9.071	9.071	1305	566	0
Cntrl	5	2	4	7	30	8.96	2	0	12.243	28.728	1322	937	0
Cntrl	0	0	1	0	0	0	0	0	0	0	1303	584	0
Cntrl	0	0	1	0	0	0	0	0	0	0	1303	1188	0
Cntrl	1	0	2	0	12	14.657	0	0	14.657	14.657	1317	876	0
Cntrl	0	0	1	0	0	0	0	0	0	0	1305	429	0
Cntrl	0	0	1	0	0	0	0	0	0	0	1305	433	0
Cntrl	1	0	2	0	1	2.414	0	0	2.414	2.414	1307	428	0
Cntrl	1	0	2	0	17	21.728	0	0	21.728	21.728	1322	598	0
Cntrl	1	0	2	0	2	3.828	0	0	3.828	3.828	1311	1058	0
Cntrl	1	0	2	0	0	1	0	0	1	1	1310	853	0
Cntrl	1	0	2	0	1	2.414	0	0	2.414	2.414	1312	1222	0
Cntrl	1	0	2	0	0	1	0	0	1	1	1312	1174	0
Cntrl	1	0	2	0	6	8.243	0	0	8.243	8.243	1321	567	0
Cntrl	5	2	4	2	24	7.243	2	0	15.485	30.971	1323	846	0
Cntrl	1	0	2	0	15	19.314	0	0	19.314	19.314	1323	386	0
Cntrl	1	0	2	0	12	15.485	0	0	15.485	15.485	1322	1305	0
Cntrl	1	0	2	0	1	2.414	0	0	2.414	2.414	1318	1225	0
Cntrl	1	0	2	0	2	3.414	0	0	3.414	3.414	1319	14	0
Cntrl	1	0	2	0	9	11.657	0	0	11.657	11.657	1321	797	0
Cntrl	1	0	2	0	2	3.828	0	0	3.828	3.828	1320	439	0
Cntrl	1	0	2	0	0	1.414	0	0	1.414	1.414	1320	885	0
Cntrl	1	0	2	0	0	1.414	0	0	1.414	1.414	1321	452	0
Cntrl	1	0	2	0	2	3.414	0	0	3.414	3.414	1323	420	0
Cntrl	1	0	2	0	12	15.485	0	0	15.485	15.485	7	41	0
Cntrl	7	3	5	8	117	22.038	3	0	32.485	87.497	19	454	0
Cntrl	3	1	3	1	101	39.499	1	0	84.799	101.941	22	489	0
Cntrl	3	1	3	3	61	24.209	1	0	62.385	69.213	3	594	0
Cntrl	1	0	2	0	11	13.243	0	0	13.243	13.243	1	673	0
Cntrl	1	0	2	0	14	17.485	0	0	17.485	17.485	7	708	0
Cntrl	3	1	3	5	44	19.071	1	0	29.728	54.799	28	755	0
Cntrl	3	1	3	4	33	14.6	1	0	24.728	37.971	16	342	0
Cntrl	1	0	2	0	1	2.414	0	0	2.414	2.414	4	589	0
Cntrl	1	0	2	0	6	8.657	0	0	8.657	8.657	13	1291	0
Cntrl	1	0	2	0	6	7.828	0	0	7.828	7.828	14	66	0
Cntrl	1	0	2	0	21	24.485	0	0	24.485	24.485	37	825	0
Cntrl	10	4	7	12	181	23.751	3	1	73.355	119.154	93	110	0
Cntrl	0	0	1	0	0	0	0	0	0	0	19	38	0
Cntrl	5	2	4	5	68	17.817	2	0	27.314	67.355	73	17	0
Cntrl	1	0	2	0	14	17.071	0	0	17.071	17.071	39	657	0
Cntrl	1	0	2	0	4	6.243	0	0	6.243	6.243	35	147	0
Cntrl	9	4	6	14	63	10.308	4	0	17.657	61.213	53	723	0
Cntrl	2	1	2	8	18	13.985	0	0	22.142	27.971	58	773	0
Cntrl	1	0	2	0	1	2.414	0	0	2.414	2.414	38	393	0
Cntrl	45	22	18	82	525	16.42	16	4	64.527	267.477	163	475	0
Cntrl	1	0	2	0	5	6.828	0	0	6.828	6.828	49	826	0
Cntrl	6	2	5	8	66	15.621	1	1	29.971	69.177	84	935	0
Cntrl	1	0	2	0	9	11.657	0	0	11.657	11.657	57	1165	0
Cntrl	1	0	2	0	2	3.414	0	0	3.414	3.414	54	634	0
Cntrl	1	0	2	0	6	9.071	0	0	9.071	9.071	59	1143	0
Cntrl	1	0	2	0	1	2	0	0	2	2	55	376	0
Cntrl	3	1	3	4	18	9.243	1	0	16.071	22.485	71	587	0
Cntrl	1	0	2	0	1	2	0	0	2	2	56	685	0
Cntrl	1	0	2	0	31	35.314	0	0	35.314	35.314	90	1302	0
Cntrl	1	0	2	0	1	2.828	0	0	2.828	2.828	66	739	0
Cntrl	1	0	2	0	0	1	0	0	1	1	66	937	0
Cntrl	1	0	2	0	4	5.828	0	0	5.828	5.828	73	330	0
Cntrl	1	0	2	0	8	11.071	0	0	11.071	11.071	79	785	0
Cntrl	6	2	5	10	72	16	1	1	30.136	72.928	109	181	0
Cntrl	0	0	1	0	0	0	0	0	0	0	74	426	0
Cntrl	1	0	2	0	8	10.657	0	0	10.657	10.657	83	146	0
Cntrl	1	0	2	0	16	19.899	0	0	19.899	19.899	104	660	0
Cntrl	25	12	14	33	305	16.741	12	0	56.042	274.179	179	782	0
Cntrl	1	0	2	0	34	40.385	0	0	40.385	40.385	100	356	0
Cntrl	1	0	2	0	8	10.657	0	0	10.657	10.657	100	1187	0
Cntrl	1	0	2	0	3	4.414	0	0	4.414	4.414	106	545	0
Cntrl	1	0	2	0	2	3.414	0	0	3.414	3.414	110	843	0
Cntrl	1	0	2	0	16	20.314	0	0	20.314	20.314	113	160	0
Cntrl	1	0	2	0	15	18.071	0	0	18.071	18.071	111	771	0
Cntrl	1	0	2	0	0	1.414	0	0	1.414	1.414	114	1314	0
Cntrl	1	0	2	0	0	1	0	0	1	1	120	192	0
Cntrl	1	0	2	0	3	5.243	0	0	5.243	5.243	123	1315	0
Cntrl	1	0	2	0	29	35.799	0	0	35.799	35.799	138	1263	0
Cntrl	1	0	2	0	1	2.414	0	0	2.414	2.414	126	96	0
Cntrl	1	0	2	0	10	11.828	0	0	11.828	11.828	136	1317	0
Cntrl	1	0	2	0	1	2.414	0	0	2.414	2.414	127	107	0
Cntrl	3	1	3	3	45	18.6	1	0	23.243	40.728	161	12	0
Cntrl	3	1	3	4	3	3.552	1	0	5.414	9.243	134	832	0
Cntrl	0	0	1	0	0	0	0	0	0	0	131	16	0
Cntrl	1	0	2	0	1	2.414	0	0	2.414	2.414	133	130	0
Cntrl	1	0	2	0	1	2	0	0	2	2	133	428	0
Cntrl	24	11	12	34	260	14.861	9	1	59.698	190.574	246	28	0
Cntrl	12	5	8	19	249	27.324	4	1	58.355	148.358	162	631	0
Cntrl	1	0	2	0	13	17.314	0	0	17.314	17.314	151	635	0
Cntrl	11	5	6	10	56	7.923	4	1	13.071	45.456	169	1305	0
Cntrl	1	0	2	0	24	31.627	0	0	31.627	31.627	156	866	0
Cntrl	1	0	2	0	4	5	0	0	5	5	145	818	0
Cntrl	1	0	2	0	0	1.414	0	0	1.414	1.414	147	538	0
Cntrl	1	0	2	0	6	8.243	0	0	8.243	8.243	154	796	0
Cntrl	1	0	2	0	0	1.414	0	0	1.414	1.414	149	644	0
Cntrl	1	0	2	0	24	29.971	0	0	29.971	29.971	160	1164	0
Cntrl	0	0	1	0	0	0	0	0	0	0	150	1193	0
Cntrl	1	0	2	0	2	3.414	0	0	3.414	3.414	154	433	0
Cntrl	1	0	2	0	6	7.828	0	0	7.828	7.828	156	1213	0
Cntrl	0	0	1	0	0	0	0	0	0	0	154	455	0
Cntrl	0	0	1	0	0	0	0	0	0	0	158	824	0
Cntrl	1	0	2	0	0	1.414	0	0	1.414	1.414	161	433	0
Cntrl	1	0	2	0	27	31.728	0	0	31.728	31.728	189	132	0
Cntrl	18	8	11	23	223	16.763	7	1	37.213	170.526	203	914	0
Cntrl	1	0	2	0	0	1	0	0	1	1	166	286	0
Cntrl	22	10	13	37	380	22.739	9	1	74.284	286.593	195	1220	0
Cntrl	1	0	2	0	14	16.657	0	0	16.657	16.657	187	314	0
Cntrl	1	0	2	0	50	60.113	0	0	60.113	60.113	219	469	0
Cntrl	3	1	3	3	40	16.243	1	0	31.243	46.314	221	0	0
Cntrl	1	0	2	0	0	1	0	0	1	1	179	480	0
Cntrl	1	0	2	0	0	1	0	0	1	1	181	336	0
Cntrl	1	0	2	0	0	1	0	0	1	1	181	1310	0
Cntrl	1	0	2	0	14	18.314	0	0	18.314	18.314	192	372	0
Cntrl	1	0	2	0	13	15.657	0	0	15.657	15.657	199	320	0
Cntrl	1	0	2	0	21	26.142	0	0	26.142	26.142	211	794	0
Cntrl	65	32	22	114	855	18.191	21	9	128.012	410.495	502	426	0
Cntrl	12	5	8	20	172	19.937	4	1	60.74	173.309	256	1086	0
Cntrl	1	0	2	0	1	2.828	0	0	2.828	2.828	194	1122	0
Cntrl	1	0	2	0	6	8.243	0	0	8.243	8.243	197	547	0
Cntrl	20	9	12	33	199	13.962	8	1	44.698	143.882	251	900	0
Cntrl	1	0	2	0	4	6.243	0	0	6.243	6.243	198	1207	0
Cntrl	1	0	2	0	0	1	0	0	1	1	196	356	0
Cntrl	1	0	2	0	1	2.414	0	0	2.414	2.414	198	380	0
Cntrl	1	0	2	0	0	1	0	0	1	1	202	1299	0
Cntrl	1	0	2	0	1	2.414	0	0	2.414	2.414	206	553	0
Cntrl	1	0	2	0	5	7.657	0	0	7.657	7.657	208	1148	0
Cntrl	9	4	6	13	95	13.936	4	0	30.071	87.284	233	450	0
Cntrl	0	0	1	0	0	0	0	0	0	0	208	788	0
Cntrl	1	0	2	0	0	1.414	0	0	1.414	1.414	210	536	0
Cntrl	1	0	2	0	6	8.657	0	0	8.657	8.657	221	362	0
Cntrl	1	0	2	0	1	2	0	0	2	2	217	1132	0
Cntrl	1	0	2	0	7	8.414	0	0	8.414	8.414	224	114	0
Cntrl	3	1	3	3	25	12.209	1	0	18.556	28.213	236	1175	0
Cntrl	24	11	12	39	476	25.984	9	0	123.012	396.191	528	680	0
Cntrl	4	1	3	8	3	4.089	0	0	5.537	9.366	221	322	0
Cntrl	5	2	4	7	20	7.16	2	0	11.657	26.728	223	929	0
Cntrl	0	0	1	0	0	0	0	0	0	0	221	1091	0
Cntrl	3	1	3	3	29	13.404	1	0	19.071	35.385	252	626	0
Cntrl	1	0	2	0	1	2.414	0	0	2.414	2.414	224	1286	0
Cntrl	1	0	2	0	8	10.243	0	0	10.243	10.243	236	340	0
Cntrl	1	0	2	0	0	1.414	0	0	1.414	1.414	233	954	0
Cntrl	3	1	3	1	5	3.552	1	0	4.414	7.828	248	302	0
Cntrl	0	0	1	0	0	0	0	0	0	0	243	1111	0
Cntrl	1	0	2	0	2	3.414	0	0	3.414	3.414	248	1315	0
Cntrl	1	0	2	0	0	1	0	0	1	1	250	1172	0
Cntrl	3	1	3	3	52	21.347	1	0	39.071	51.971	299	1303	0
Cntrl	1	0	2	0	1	2	0	0	2	2	256	978	0
Cntrl	1	0	2	0	1	2.414	0	0	2.414	2.414	258	971	0
Cntrl	1	0	2	0	6	7	0	0	7	7	258	41	0
Cntrl	1	0	2	0	13	15.243	0	0	15.243	15.243	259	260	0
Cntrl	1	0	2	0	0	1	0	0	1	1	260	254	0
Cntrl	0	0	1	0	0	0	0	0	0	0	259	256	0
Cntrl	0	0	1	0	0	0	0	0	0	0	259	258	0
Cntrl	79	39	41	125	840	14.805	35	2	43.971	375.817	433	406	0
Cntrl	3	1	3	4	19	9.852	1	0	23.728	27.142	266	1085	0
Cntrl	3	1	3	4	11	6.438	1	0	8.243	15.485	269	1143	0
Cntrl	1	0	2	0	2	3.828	0	0	3.828	3.828	266	28	0
Cntrl	1	0	2	0	17	21.728	0	0	21.728	21.728	275	1141	0
Cntrl	1	0	2	0	1	2.414	0	0	2.414	2.414	267	1237	0
Cntrl	1	0	2	0	8	11.485	0	0	11.485	11.485	275	80	0
Cntrl	1	0	2	0	0	1	0	0	1	1	268	350	0
Cntrl	1	0	2	0	2	3.828	0	0	3.828	3.828	272	63	0
Cntrl	1	0	2	0	11	12.828	0	0	12.828	12.828	272	1127	0
Cntrl	1	0	2	0	0	1	0	0	1	1	276	1236	0
Cntrl	0	0	1	0	0	0	0	0	0	0	276	5	0
Cntrl	1	0	2	0	4	6.243	0	0	6.243	6.243	277	178	0
Cntrl	1	0	2	0	2	3	0	0	3	3	279	345	0
Cntrl	5	2	4	6	73	19.051	2	0	32.385	60.284	322	36	0
Cntrl	1	0	2	0	14	16.657	0	0	16.657	16.657	282	155	0
Cntrl	1	0	2	0	2	3.828	0	0	3.828	3.828	290	14	0
Cntrl	1	0	2	0	4	6.657	0	0	6.657	6.657	293	255	0
Cntrl	21	10	12	33	453	27.741	10	0	89.083	386.262	417	120	0
Cntrl	3	1	3	3	5	3.748	1	0	5.414	9.243	297	274	0
Cntrl	1	0	2	0	10	13.485	0	0	13.485	13.485	314	694	0
Cntrl	1	0	2	0	8	11.071	0	0	11.071	11.071	320	255	0
Cntrl	1	0	2	0	5	6.414	0	0	6.414	6.414	318	833	0
Cntrl	0	0	1	0	0	0	0	0	0	0	318	837	0
Cntrl	30	14	15	56	324	15.979	11	3	67.083	249.314	450	814	0
Cntrl	1	0	2	0	20	25.971	0	0	25.971	25.971	329	0	0
Cntrl	1	0	2	0	0	1	0	0	1	1	331	570	0
Cntrl	3	1	3	1	7	4.162	1	0	5.243	10.071	339	153	0
Cntrl	1	0	2	0	0	1	0	0	1	1	338	366	0
Cntrl	0	0	1	0	0	0	0	0	0	0	338	847	0
Cntrl	1	0	2	0	7	8.828	0	0	8.828	8.828	345	369	0
Cntrl	1	0	2	0	7	9.243	0	0	9.243	9.243	348	1071	0
Cntrl	0	0	1	0	0	0	0	0	0	0	346	453	0
Cntrl	1	0	2	0	8	9.828	0	0	9.828	9.828	352	361	0
Cntrl	3	1	3	4	28	13.266	1	0	28.142	35.385	373	954	0
Cntrl	0	0	1	0	0	0	0	0	0	0	351	918	0
Cntrl	0	0	1	0	0	0	0	0	0	0	353	1093	0
Cntrl	22	10	12	36	234	14.889	8	2	44.213	152.63	420	1300	0
Cntrl	90	42	48	136	1062	16.525	37	4	69.042	555.303	556	900	0
Cntrl	1	0	2	0	1	2.828	0	0	2.828	2.828	365	934	0
Cntrl	1	0	2	0	6	7.828	0	0	7.828	7.828	375	356	0
Cntrl	1	0	2	0	6	7.828	0	0	7.828	7.828	377	556	0
Cntrl	1	0	2	0	8	11.071	0	0	11.071	11.071	376	858	0
Cntrl	3	1	3	3	7	4.966	1	0	10.485	13.899	380	902	0
Cntrl	21	10	12	27	178	11.982	10	0	31.485	128.811	453	967	0
Cntrl	1	0	2	0	4	5.828	0	0	5.828	5.828	376	1010	0
Cntrl	1	0	2	0	1	2.414	0	0	2.414	2.414	378	175	0
Cntrl	1	0	2	0	5	7.657	0	0	7.657	7.657	385	1009	0
Cntrl	1	0	2	0	2	3.414	0	0	3.414	3.414	385	98	0
Cntrl	0	0	1	0	0	0	0	0	0	0	383	91	0
Cntrl	1	0	2	0	16	19.071	0	0	19.071	19.071	389	199	0
Cntrl	1	0	2	0	0	1.414	0	0	1.414	1.414	385	1032	0
Cntrl	1	0	2	0	2	3.828	0	0	3.828	3.828	387	144	0
Cntrl	1	0	2	0	19	22.071	0	0	22.071	22.071	405	646	0
Cntrl	1	0	2	0	11	13.657	0	0	13.657	13.657	399	0	0
Cntrl	3	1	3	3	17	9.542	1	0	19.971	27.213	409	144	0
Cntrl	1	0	2	0	5	6.828	0	0	6.828	6.828	403	199	0
Cntrl	1	0	2	0	4	5.828	0	0	5.828	5.828	405	924	0
Cntrl	1	0	2	0	1	2.828	0	0	2.828	2.828	407	1072	0
Cntrl	1	0	2	0	4	5.828	0	0	5.828	5.828	413	140	0
Cntrl	1	0	2	0	9	11.243	0	0	11.243	11.243	423	544	0
Cntrl	1	0	2	0	2	4.243	0	0	4.243	4.243	418	141	0
Cntrl	1	0	2	0	7	8.828	0	0	8.828	8.828	425	1317	0
Cntrl	0	0	1	0	0	0	0	0	0	0	418	1122	0
Cntrl	1	0	2	0	8	10.657	0	0	10.657	10.657	430	899	0
Cntrl	5	2	4	5	33	9.691	2	0	18.071	37.799	436	1164	0
Cntrl	1	0	2	0	1	2.414	0	0	2.414	2.414	431	231	0
Cntrl	1	0	2	0	6	7.828	0	0	7.828	7.828	433	652	0
Cntrl	0	0	1	0	0	0	0	0	0	0	433	1179	0
Cntrl	1	0	2	0	60	73.012	0	0	73.012	73.012	440	957	0
Cntrl	1	0	2	0	1	2.414	0	0	2.414	2.414	440	706	0
Cntrl	1	0	2	0	12	15.485	0	0	15.485	15.485	462	944	0
Cntrl	1	0	2	0	4	5.828	0	0	5.828	5.828	464	394	0
Cntrl	7	3	5	6	127	22.589	3	0	71.556	105.355	556	1296	0
Cntrl	3	1	3	4	60	23.933	1	0	30.071	55.728	515	0	0
Cntrl	1	0	2	0	6	7.828	0	0	7.828	7.828	466	852	0
Cntrl	0	0	1	0	0	0	0	0	0	0	478	438	0
Cntrl	5	2	3	7	109	27.576	1	1	60.527	98.255	542	788	0
Cntrl	1	0	2	0	2	3.414	0	0	3.414	3.414	488	434	0
Cntrl	1	0	2	0	3	4.828	0	0	4.828	4.828	492	430	0
Cntrl	1	0	2	0	4	5.828	0	0	5.828	5.828	493	748	0
Cntrl	1	0	2	0	0	1.414	0	0	1.414	1.414	492	163	0
Cntrl	1	0	2	0	2	3.414	0	0	3.414	3.414	497	386	0
Cntrl	1	0	2	0	1	2	0	0	2	2	499	739	0
Cntrl	1	0	2	0	5	7.243	0	0	7.243	7.243	505	164	0
Cntrl	5	2	4	6	35	10.291	2	0	15.071	40.971	533	1106	0
Cntrl	1	0	2	0	8	11.071	0	0	11.071	11.071	515	426	0
Cntrl	1	0	2	0	8	11.071	0	0	11.071	11.071	514	312	0
Cntrl	0	0	1	0	0	0	0	0	0	0	510	963	0
Cntrl	1	0	2	0	1	2.414	0	0	2.414	2.414	516	152	0
Cntrl	32	14	18	50	389	16.967	10	4	74.841	327.797	703	434	0
Cntrl	1	0	2	0	0	1	0	0	1	1	515	698	0
Cntrl	3	1	3	4	22	10.438	1	0	15.657	25.485	536	132	0
Cntrl	1	0	2	0	3	4.828	0	0	4.828	4.828	537	660	0
Cntrl	10	4	7	16	139	18.615	3	1	34.692	86.106	576	579	0
Cntrl	1	0	2	0	18	23.556	0	0	23.556	23.556	551	1080	0
Cntrl	1	0	2	0	0	1	0	0	1	1	545	948	0
Cntrl	1	0	2	0	0	1	0	0	1	1	547	172	0
Cntrl	1	0	2	0	2	3.828	0	0	3.828	3.828	551	797	0
Cntrl	1	0	2	0	26	32.385	0	0	32.385	32.385	577	13	0
Cntrl	1	0	2	0	2	3	0	0	3	3	551	739	0
Cntrl	0	0	1	0	0	0	0	0	0	0	558	120	0
Cntrl	1	0	2	0	4	5.828	0	0	5.828	5.828	561	180	0
Cntrl	1	0	2	0	3	5.243	0	0	5.243	5.243	563	1066	0
Cntrl	3	1	3	4	28	12.852	1	0	23.899	32.728	587	693	0
Cntrl	1	0	2	0	51	59.456	0	0	59.456	59.456	618	206	0
Cntrl	1	0	2	0	1	2.414	0	0	2.414	2.414	571	977	0
Cntrl	1	0	2	0	0	1	0	0	1	1	577	973	0
Cntrl	6	2	3	7	49	11.16	1	0	21.243	45.304	616	501	0
Cntrl	1	0	2	0	0	1	0	0	1	1	579	1065	0
Cntrl	1	0	2	0	11	12.828	0	0	12.828	12.828	591	108	0
Cntrl	1	0	2	0	1	2.828	0	0	2.828	2.828	581	274	0
Cntrl	1	0	2	0	19	22.899	0	0	22.899	22.899	586	308	0
Cntrl	0	0	1	0	0	0	0	0	0	0	582	21	0
Cntrl	1	0	2	0	13	15.243	0	0	15.243	15.243	597	8	0
Cntrl	1	0	2	0	1	2	0	0	2	2	588	686	0
Cntrl	5	2	4	8	23	7.511	2	0	19.314	29.142	613	598	0
Cntrl	1	0	2	0	6	8.657	0	0	8.657	8.657	600	409	0
Cntrl	1	0	2	0	0	1	0	0	1	1	598	316	0
Cntrl	1	0	2	0	1	2.414	0	0	2.414	2.414	599	114	0
Cntrl	1	0	2	0	3	4.414	0	0	4.414	4.414	601	61	0
Cntrl	1	0	2	0	1	2.414	0	0	2.414	2.414	604	432	0
Cntrl	1	0	2	0	3	4.828	0	0	4.828	4.828	606	565	0
Cntrl	1	0	2	0	8	10.657	0	0	10.657	10.657	605	400	0
Cntrl	1	0	2	0	1	2	0	0	2	2	606	49	0
Cntrl	1	0	2	0	0	1	0	0	1	1	614	258	0
Cntrl	3	1	3	3	22	10.105	1	0	12.828	23.899	623	430	0
Cntrl	1	0	2	0	1	2.414	0	0	2.414	2.414	617	247	0
Cntrl	1	0	2	0	4	6.243	0	0	6.243	6.243	621	438	0
Cntrl	1	0	2	0	0	1.414	0	0	1.414	1.414	621	25	0
Cntrl	1	0	2	0	11	14.485	0	0	14.485	14.485	633	7	0
Cntrl	1	0	2	0	3	4.828	0	0	4.828	4.828	626	1139	0
Cntrl	30	14	17	43	628	27.249	13	1	164.681	381.576	796	1064	0
Cntrl	1	0	2	0	0	1.414	0	0	1.414	1.414	627	121	0
Cntrl	9	4	6	15	73	11.484	4	0	25.899	87.113	688	431	0
Cntrl	1	0	2	0	5	8.071	0	0	8.071	8.071	632	191	0
Cntrl	1	0	2	0	10	12.243	0	0	12.243	12.243	632	1227	0
Cntrl	1	0	2	0	3	4	0	0	4	4	634	133	0
Cntrl	1	0	2	0	0	1	0	0	1	1	630	1182	0
Cntrl	1	0	2	0	2	3	0	0	3	3	634	526	0
Cntrl	3	1	3	3	51	21.428	1	0	40.799	54.042	639	594	0
Cntrl	1	0	2	0	20	23.485	0	0	23.485	23.485	655	1029	0
Cntrl	25	12	12	40	284	15.772	10	2	43.213	235.451	771	240	0
Cntrl	1	0	2	0	0	1	0	0	1	1	642	524	0
Cntrl	1	0	2	0	0	1.414	0	0	1.414	1.414	644	189	0
Cntrl	1	0	2	0	5	7.243	0	0	7.243	7.243	649	312	0
Cntrl	7	3	5	8	85	15.928	3	0	31.728	70.527	677	535	0
Cntrl	1	0	2	0	4	5.828	0	0	5.828	5.828	649	544	0
Cntrl	1	0	2	0	0	1	0	0	1	1	647	1235	0
Cntrl	1	0	2	0	2	3.414	0	0	3.414	3.414	650	170	0
Cntrl	1	0	2	0	2	3.828	0	0	3.828	3.828	653	23	0
Cntrl	1	0	2	0	3	5.243	0	0	5.243	5.243	655	1	0
Cntrl	1	0	2	0	1	2.414	0	0	2.414	2.414	653	1249	0
Cntrl	9	4	6	14	132	19.769	4	0	40.284	126.882	753	1314	0
Cntrl	3	1	3	3	80	33.166	1	0	53.627	76.941	708	282	0
Cntrl	27	13	12	33	382	18.861	10	3	61.113	234.208	687	657	0
Cntrl	1	0	2	0	0	1	0	0	1	1	656	1214	0
Cntrl	1	0	2	0	18	24.385	0	0	24.385	24.385	679	42	0
Cntrl	1	0	2	0	2	3	0	0	3	3	664	577	0
Cntrl	0	0	1	0	0	0	0	0	0	0	666	1197	0
Cntrl	19	9	10	33	257	18.114	8	1	38.556	166.711	759	137	0
Cntrl	1	0	2	0	7	9.243	0	0	9.243	9.243	678	1183	0
Cntrl	1	0	2	0	2	4.243	0	0	4.243	4.243	673	1232	0
Cntrl	1	0	2	0	1	2.414	0	0	2.414	2.414	678	1174	0
Cntrl	1	0	2	0	3	4.828	0	0	4.828	4.828	681	1249	0
Cntrl	0	0	1	0	0	0	0	0	0	0	682	1164	0
Cntrl	1	0	2	0	13	16.485	0	0	16.485	16.485	691	556	0
Cntrl	1	0	2	0	0	1	0	0	1	1	685	1013	0
Cntrl	3	1	3	3	24	11.185	1	0	27.314	31.142	705	1223	0
Cntrl	1	0	2	0	23	26.071	0	0	26.071	26.071	724	487	0
Cntrl	1	0	2	0	20	26.385	0	0	26.385	26.385	726	994	0
Cntrl	1	0	2	0	0	1.414	0	0	1.414	1.414	708	653	0
Cntrl	7	3	5	9	30	7.326	3	0	14.314	38.042	732	1210	0
Cntrl	9	4	6	6	146	20.896	4	0	27.828	112.326	811	0	0
Cntrl	0	0	1	0	0	0	0	0	0	0	721	755	0
Cntrl	1	0	2	0	1	2.414	0	0	2.414	2.414	723	534	0
Cntrl	1	0	2	0	1	2	0	0	2	2	725	470	0
Cntrl	0	0	1	0	0	0	0	0	0	0	723	756	0
Cntrl	1	0	2	0	8	10.243	0	0	10.243	10.243	733	64	0
Cntrl	0	0	1	0	0	0	0	0	0	0	725	79	0
Cntrl	1	0	2	0	0	1	0	0	1	1	727	1287	0
Cntrl	1	0	2	0	0	1.414	0	0	1.414	1.414	729	79	0
Cntrl	1	0	2	0	21	23.657	0	0	23.657	23.657	750	566	0
Cntrl	1	0	2	0	5	6.828	0	0	6.828	6.828	731	497	0
Cntrl	3	1	3	3	20	9.3	1	0	12.657	22.899	745	526	0
Cntrl	1	0	2	0	5	7.243	0	0	7.243	7.243	735	778	0
Cntrl	1	0	2	0	11	13.657	0	0	13.657	13.657	740	749	0
Cntrl	1	0	2	0	21	26.971	0	0	26.971	26.971	758	977	0
Cntrl	0	0	1	0	0	0	0	0	0	0	736	1204	0
Cntrl	29	13	16	46	409	18.866	11	1	68.304	286.535	789	421	0
Cntrl	1	0	2	0	4	5.828	0	0	5.828	5.828	749	795	0
Cntrl	1	0	2	0	1	2	0	0	2	2	759	520	0
Cntrl	1	0	2	0	4	5.414	0	0	5.414	5.414	761	626	0
Cntrl	1	0	2	0	0	1.414	0	0	1.414	1.414	766	136	0
Cntrl	1	0	2	0	2	3	0	0	3	3	770	978	0
Cntrl	1	0	2	0	3	4.828	0	0	4.828	4.828	768	620	0
Cntrl	1	0	2	0	0	1	0	0	1	1	770	1219	0
Cntrl	3	1	3	3	24	11.462	1	0	16.314	27.971	789	582	0
Cntrl	1	0	2	0	3	5.243	0	0	5.243	5.243	778	381	0
Cntrl	1	0	2	0	0	1.414	0	0	1.414	1.414	777	339	0
Cntrl	1	0	2	0	3	5.657	0	0	5.657	5.657	780	657	0
Cntrl	1	0	2	0	2	3.414	0	0	3.414	3.414	779	352	0
Cntrl	1	0	2	0	1	2	0	0	2	2	786	400	0
Cntrl	7	3	5	8	151	27.107	3	0	75.113	158.368	880	953	0
Cntrl	1	0	2	0	3	4.414	0	0	4.414	4.414	789	652	0
Cntrl	1	0	2	0	3	5.657	0	0	5.657	5.657	790	364	0
Cntrl	1	0	2	0	2	3.828	0	0	3.828	3.828	791	198	0
Cntrl	1	0	2	0	4	5.828	0	0	5.828	5.828	793	163	0
Cntrl	0	0	1	0	0	0	0	0	0	0	793	463	0
Cntrl	0	0	1	0	0	0	0	0	0	0	794	1060	0
Cntrl	3	1	3	3	35	16.509	1	0	37.042	44.698	820	231	0
Cntrl	1	0	2	0	18	23.142	0	0	23.142	23.142	807	283	0
Cntrl	53	23	26	88	423	12.476	14	8	74.012	261.803	818	432	0
Cntrl	5	2	4	6	92	24.342	2	0	44.698	80.598	852	155	0
Cntrl	3	1	3	4	11	6.495	1	0	11.243	17.071	806	391	0
Cntrl	1	0	2	0	1	2.414	0	0	2.414	2.414	807	783	0
Cntrl	15	6	10	24	133	12.888	4	2	24.314	101.899	882	650	0
Cntrl	1	0	2	0	3	4.414	0	0	4.414	4.414	815	1012	0
Cntrl	3	1	3	1	88	33.095	1	0	75.385	96.87	817	0	0
Cntrl	1	0	2	0	0	1	0	0	1	1	815	468	0
Cntrl	21	9	11	32	218	14.441	8	0	40.971	179.125	878	1113	0
Cntrl	1	0	2	0	0	1	0	0	1	1	817	659	0
Cntrl	1	0	2	0	15	18.071	0	0	18.071	18.071	818	1065	0
Cntrl	31	15	13	66	269	13.228	10	3	51.7	237.009	856	157	0
Cntrl	0	0	1	0	0	0	0	0	0	0	826	469	0
Cntrl	1	0	2	0	0	1	0	0	1	1	827	696	0
Cntrl	1	0	2	0	13	14.828	0	0	14.828	14.828	829	1019	0
Cntrl	1	0	2	0	9	13.314	0	0	13.314	13.314	838	597	0
Cntrl	1	0	2	0	18	21.071	0	0	21.071	21.071	857	479	0
Cntrl	3	1	3	3	2	2.748	1	0	3.828	6.243	842	629	0
Cntrl	1	0	2	0	1	2	0	0	2	2	842	581	0
Cntrl	32	15	15	48	289	12.993	11	4	65.87	190.439	979	529	0
Cntrl	1	0	2	0	2	4.243	0	0	4.243	4.243	851	612	0
Cntrl	0	0	1	0	0	0	0	0	0	0	853	634	0
Cntrl	1	0	2	0	8	10.243	0	0	10.243	10.243	863	450	0
Cntrl	0	0	1	0	0	0	0	0	0	0	866	450	0
Cntrl	0	0	1	0	0	0	0	0	0	0	866	990	0
Cntrl	11	5	7	13	186	22.477	5	0	46.527	135.64	965	1070	0
Cntrl	0	0	1	0	0	0	0	0	0	0	872	765	0
Cntrl	1	0	2	0	13	14.828	0	0	14.828	14.828	885	444	0
Cntrl	0	0	1	0	0	0	0	0	0	0	874	525	0
Cntrl	3	1	3	4	13	7.162	1	0	10.828	17.657	893	0	0
Cntrl	36	16	18	58	536	20.356	13	1	73.941	265.829	1010	898	0
Cntrl	3	1	3	4	32	15.29	1	0	30.385	40.042	896	186	0
Cntrl	3	1	3	4	35	15.738	1	0	37.385	44.213	924	9	0
Cntrl	3	1	3	3	12	6.909	1	0	16.314	19.728	911	747	0
Cntrl	1	0	2	0	2	3.828	0	0	3.828	3.828	903	881	0
Cntrl	9	4	6	12	154	23.096	4	0	42.627	140.782	972	161	0
Cntrl	1	0	2	0	15	17.657	0	0	17.657	17.657	918	0	0
Cntrl	1	0	2	0	0	1.414	0	0	1.414	1.414	903	1212	0
Cntrl	1	0	2	0	7	8.828	0	0	8.828	8.828	908	1197	0
Cntrl	1	0	2	0	3	5.243	0	0	5.243	5.243	915	499	0
Cntrl	3	1	3	3	37	17.038	1	0	31.456	42.284	945	490	0
Cntrl	1	0	2	0	6	8.243	0	0	8.243	8.243	916	163	0
Cntrl	36	16	18	57	301	12.404	13	1	30.556	139.882	1023	626	0
Cntrl	1	0	2	0	1	2.828	0	0	2.828	2.828	920	550	0
Cntrl	1	0	2	0	1	2.828	0	0	2.828	2.828	924	658	0
Cntrl	1	0	2	0	1	2.414	0	0	2.414	2.414	927	719	0
Cntrl	1	0	2	0	8	10.657	0	0	10.657	10.657	939	963	0
Cntrl	3	1	3	3	21	10.6	1	0	15.314	26.971	955	180	0
Cntrl	38	15	18	87	163	8.964	8	5	30.213	115.579	973	897	0
Cntrl	1	0	2	0	4	5	0	0	5	5	942	0	0
Cntrl	12	5	8	14	198	22.234	4	1	51.113	122.125	1008	370	0
Cntrl	6	2	5	9	142	30.819	1	1	62.456	141.811	1013	1085	0
Cntrl	1	0	2	0	1	2	0	0	2	2	949	392	0
Cntrl	1	0	2	0	3	4.414	0	0	4.414	4.414	952	1002	0
Cntrl	1	0	2	0	12	17.142	0	0	17.142	17.142	962	715	0
Cntrl	1	0	2	0	1	2.828	0	0	2.828	2.828	957	668	0
Cntrl	0	0	1	0	0	0	0	0	0	0	959	952	0
Cntrl	0	0	1	0	0	0	0	0	0	0	962	668	0
Cntrl	3	1	3	4	15	7.495	1	0	11.828	18.657	970	656	0
Cntrl	1	0	2	0	0	1	0	0	1	1	966	651	0
Cntrl	5	2	4	8	12	5.358	2	0	9.071	21.964	981	1011	0
Cntrl	1	0	2	0	12	14.657	0	0	14.657	14.657	971	450	0
Cntrl	1	0	2	0	0	1.414	0	0	1.414	1.414	972	900	0
Cntrl	0	0	1	0	0	0	0	0	0	0	971	928	0
Cntrl	0	0	1	0	0	0	0	0	0	0	972	930	0
Cntrl	1	0	2	0	1	2.828	0	0	2.828	2.828	974	986	0
Cntrl	1	0	2	0	1	2.828	0	0	2.828	2.828	978	1023	0
Cntrl	0	0	1	0	0	0	0	0	0	0	977	668	0
Cntrl	1	0	2	0	2	3	0	0	3	3	981	465	0
Cntrl	1	0	2	0	0	1	0	0	1	1	982	1179	0
Cntrl	0	0	1	0	0	0	0	0	0	0	982	1177	0
Cntrl	3	1	3	4	37	15.714	1	0	30.485	42.314	1014	1196	0
Cntrl	1	0	2	0	5	7.657	0	0	7.657	7.657	990	513	0
Cntrl	1	0	2	0	12	16.314	0	0	16.314	16.314	990	481	0
Cntrl	1	0	2	0	0	1	0	0	1	1	985	639	0
Cntrl	0	0	1	0	0	0	0	0	0	0	987	641	0
Cntrl	1	0	2	0	11	13.657	0	0	13.657	13.657	993	1057	0
Cntrl	1	0	2	0	0	1	0	0	1	1	988	1028	0
Cntrl	0	0	1	0	0	0	0	0	0	0	990	539	0
Cntrl	1	0	2	0	0	1	0	0	1	1	995	708	0
Cntrl	0	0	1	0	0	0	0	0	0	0	998	1074	0
Cntrl	4	1	4	5	18	8.525	0	1	20.792	26.443	1021	463	0
Cntrl	1	0	2	0	19	22.899	0	0	22.899	22.899	1012	1036	0
[truncated: 3,791 more rows]

## Sheet: S3 Metabolic network input
Compound	KEGG	fold-change	P-value (adjusted)	Comment
Glutathione (oxidized)	C00127	248.51	7.98e-11
Glutamyl-cysteine	C00669	41.217	9.03e-10
Tyrosine	C00082	3.9408	0.0078906
Glutamine	C00064	1.7704	0.00040671
Alanine	C00041	1.6943	3.38e-07
Sarcosine	C00213	1.5386	3.29e-07
Arginine	C00062	1.4615	0.033838
Methionine	C00073	1.3184	0.0483
Aspartate	C00049	1.3129	0.011431
Histidine	C00135	1.2449	0.037989
Phenylalanine	C00079	1.1856	0.021947
Isoleucine-Leucine	C00123	1.1838	0.01553
Tryptophan	C00078	1.1822	0.026218
Glutathione (reduced)	C00051	0.75679	0.0010588
Asparagine	C00152	0.64688	1.58e-06
N-Acetyl-serine	No result	0.59752	0.003274	Not found
Cysteine	C00097	0.50912	0.00017116
Proline	C00148	0.40953	3.33e-08
Glutamate	C00025	0.3467	9.03e-10
alpha-Aminoadipic acid	C00956	0.31381	0.042172
Serine	C00065	0.30164	3.54e-06
Phosphocreatine	C02305	0.23734	3.79e-05
Homocysteine	C00155	0.042142	0.00080254
Isocitrate	C00311	21.408	6.73e-08
Citrate	C00158	6.0458	5.74e-14
3-Phosphoglycerate	C00197	4.5993	0.033838
cis-Aconitate	C00417	3.9295	2.04e-08
Pyruvate	C00022	2.0292	0.024503
Malate	C00149	0.57935	0.00014027
alpha-Ketoglutarate	C00026	0.27834	7.11e-08
Lactate	C00186	0.17401	0.0064663
Sedoheptulose-7-phosphate	C05382	94.888	4.94e-06
Dihydroxyacetone-phosphate	C00111	45.564	2.99e-06
Xylose	C00181	7.9055	0.025054
Hexose	C00984	6.0162	0.0001319
Mannitol	C00392	5.7613	0.00014896	Not found
Gluconate	C00257	4.8862	1.55e-09
Erythrol	C00503	2.8367	4.01e-06	Not found
Ribose	C00121	1.5179	0.028131
IMP	C00130	15.504	0.0037113
Inosine	C00294	4.0301	0.024503
Xanthine	C00385	2.8956	0.020203
5-Deoxy-5-Methylthioadenosine	C00170	1.5077	0.029766
Nicotinamide	C00153	0.42609	0.016308
AMP	C00020	0.38936	0.00015656
ADP	C00008	0.33341	0.00089022
GTP	C00044	0.29203	0.020203
ATP	C00002	0.19205	0.033838
NAD+	C00003	0.051139	1.69e-09
Betaine	C00719	0.90554	0.039627
Choline	C00114	0.50262	0.0001319
